# Supplementary material for: Abundant Quantitative Trait Loci Exist for DNA Methylation and Gene Expression in Human Brain
Source: PLoS Genet. 2010 May 13;6(5):e1000952. doi: 10.1371/journal.pgen.1000952 (PMC2869317; doi:10.1371/journal.pgen.1000952)
Supplement: Table S1 — Sample information, table containing the sample Id, originating brain bank, age, gender, postmortem interval, preparation/hybridization batch and cause of death where available. (0.04 MB XLS) [file pgen.1000952.s010.xls]

## Sheet: Sheet1
Sample ID	Tissue Sourcea	Post Mortem Interval (hours)b	Gender	Age	CpG CRBLM Batch	CpG FCTX Batch	CpG PONS Batch	CpG TCTX Batch	mRNA CRBLM Batch	mRNA FCTX Batch	mRNA PONS Batch	mRNA TCTX Batch	Cause of Death
BLSA-745	BLSA	18	male	89	Z	S	Z	Z	C	C	C	C	control
BLSA-827	BLSA	10	male	79	Z	Z	Z	Z	C	C	C	G	control
BLSA-1556	BLSA	8	male	86	Z	Z	Z	Z	C	C	C	G	control
BLSA-1579	BLSA	14	female	92	Z	Z	NA	Z	C	C	C	C	control
BLSA-1595	BLSA	17	female	85	Z	Z	Z	Z	C	C	C	G	control
BLSA-1603	BLSA	16	male	89	NA	Z	Z	Z	C	C	C	C	control
BLSA-1640	BLSA	15	female	96	Z	Z	Z	Z	C	C	C	C	control
BLSA-1672	BLSA	17	male	84	Z	Z	Z	Z	NA	NA	NA	NA	control
BLSA-1775	BLSA	11	female	93	Y	Y	U	Y	C	C	C	C	control
BLSA-1802	BLSA	16	female	90	NA	S	Z	Z	G	G	G	G	control
BLSA-1805	BLSA	5.5	male	82	NA	Z	Z	S	C	C	C	C	control
BLSA-1838	BLSA	10	female	95	Y	Y	U	Y	F	F	F	F	control
BLSA-1839	BLSA	14	male	88	Z	Z	NA	Z	A	A	A	A	control
BLSA-1840	BLSA	9	male	85	Y	U	Y	Y	A	A	A	A	control
BLSA-1883	BLSA	3	male	96	Z	Z	Z	Z	A	A	A	A	control
BLSA-1889	BLSA	4	male	92	Z	Z	NA	Z	G	G	G	G	control
BLSA-1924	BLSA	6	male	83	Z	Z	Z	Z	C	C	C	C	control
BLSA-1961	BLSA	14	female	90	U	Y	U	Y	C	C	C	C	control
BLSA-2000	BLSA	25	female	101	NA	Z	Z	Z	A	A	A	A	control
BLSA-2020	BLSA	14.5	male	82	Z	Z	Z	Z	A	A	A	A	control
BLSA-2021	BLSA	24	male	99	NA	NA	NA	NA	NA	NA	NA	NA	control
BLSA-2037	BLSA	24	male	75	Z	Z	Z	Z	C	C	C	C	control
BLSA-2066	BLSA	17	male	95	NA	Z	Z	Z	F	F	F	F	control
BLSA-2069	BLSA	18	female	92	Z	Z	Z	Z	A	A	A	A	control
BLSA-2093	BLSA	13	male	86	Z	Z	Z	Z	C	C	C	C	control
BLSA-2102	BLSA	15	male	87	Z	Z	Z	Z	C	C	C	C	control
JHU-384	JHU	14	male	68	X	X	S	X	C	C	C	C	control
JHU-705	JHU	9	male	73	W	W	W	X	C	C	C	C	control
JHU-710	JHU	14	male	62	X	X	W	W	C	C	C	C	control
JHU-712	JHU	20	female	45	X	W	X	X	C	C	C	C	control
JHU-713	JHU	9	female	73	NA	W	W	W	C	C	C	C	control
JHU-719	JHU	10	male	66	X	X	X	X	C	C	C	C	control
JHU-993	JHU	12	male	66	W	X	X	W	C	C	C	C	control
JHU-994	JHU	12	male	49	NA	W	W	X	C	C	C	C	control
JHU-995	JHU	12	male	59	NA	W	W	W	C	C	C	C	control
JHU-1344	JHU	NA	male	53	S	W	W	W	NA	NA	NA	NA	control
JHU-1361	JHU	15	female	49	U	U	Y	S	NA	NA	NA	NA	control
UMARY-142	UMARY	7	male	16	Y	Y	Y	Y	A	A	A	A	Accident, head injuries
UMARY-602	UMARY	15	male	27	Y	Z	Y	Y	F	F	F	G	Accident, multiple injuries
UMARY-604	UMARY	15	male	43	NA	W	X	X	F	F	F	F	Cardiovascular disease
UMARY-813	UMARY	14	female	30	NA	NA	NA	NA	F	F	F	F	Multiple injuries
UMARY-819	UMARY	28	male	18	NA	NA	NA	NA	G	F	F	F	chest injury
UMARY-871	UMARY	19	male	42	W	Z	NA	NA	F	F	F	F	Toxic/metabolic (i.e. drug related)
UMARY-879	UMARY	13	male	21	NA	W	W	W	F	F	F	F	Multiple injuries
UMARY-880	UMARY	12	female	48	NA	W	W	W	F	F	F	F	Cardiovascular disease
UMARY-914	UMARY	18	male	20	X	X	X	X	B	B	B	B	Accident, multiple injuries
UMARY-927	UMARY	12	male	17	Y	X	Y	X	B	B	B	B	Accident, multiple injuries
UMARY-933	UMARY	12	male	20	U	Y	Y	NA	G	G	G	G	lightning strike
UMARY-1028	UMARY	14	male	39	NA	W	NA	W	F	F	F	F	compressional asphyxia and chest injuries
UMARY-1037	UMARY	11	male	19	NA	W	W	NA	F	F	F	F	Narcotic intoxication
UMARY-1064	UMARY	19	female	40	W	W	W	W	G	G	G	G	Toxic/metabolic-acute narcotic intoxication
UMARY-1065	UMARY	12	male	15	NA	NA	W	W	E	E	E	E	Multiple injuries
UMARY-1076	UMARY	19	male	17	W	NA	W	W	E	E	E	E	accident, ruptured aneurysm
UMARY-1078	UMARY	12	female	17	NA	V	V	V	E	E	E	E	Multiple injuries
UMARY-1079	UMARY	16	female	19	V	V	V	NA	E	E	E	E	Toxic/metabolic (i.e. drug related)
UMARY-1104	UMARY	12	male	35	V	X	NA	NA	E	E	E	E	Multiple injuries
UMARY-1105	UMARY	17	male	16	Y	Y	Y	Y	A	A	A	A	Multiple injuries
UMARY-1114	UMARY	15	male	31	X	NA	Y	X	E	E	E	E	Multiple injuries
UMARY-1133	UMARY	9	male	38	X	X	X	V	E	E	E	E	Cocaine intoxication
UMARY-1134	UMARY	15	male	41	S	Y	Y	Y	A	A	A	A	Cardiovascular disease
UMARY-1136	UMARY	19	female	33	X	V	X	X	E	E	E	E	Cardiovascular disease
UMARY-1158	UMARY	15	male	16	X	X	X	X	E	E	E	E	cardiomegaly
UMARY-1170	UMARY	24	male	58	X	X	V	V	E	E	E	E	Cardiac arrythmia/endocarditis
UMARY-1206	UMARY	16	male	57	X	X	X	X	E	E	E	E	Multiple injuries
UMARY-1209	UMARY	17	female	39	X	Y	Y	Y	A	A	A	A	Chest and abdominal injuries
UMARY-1226	UMARY	21	male	23	X	X	Z	V	E	E	E	E	drowning
UMARY-1230	UMARY	16	female	16	X	V	X	V	E	E	E	E	Multiple injuries
UMARY-1260	UMARY	8	male	42	Y	Y	Y	Y	A	A	A	A	Multiple injuries
UMARY-1326	UMARY	12	male	37	Y	Y	Y	Y	A	A	A	A	Cardiovascular disease
UMARY-1454	UMARY	24	female	47	W	Z	W	W	D	D	D	D	combined drug intoxication
UMARY-1465	UMARY	4	male	17	S	Y	Y	Y	A	A	A	A	Multiple injuries
UMARY-1486	UMARY	10	female	22	NA	X	X	X	E	E	E	E	Multiple injuries
UMARY-1496	UMARY	19	female	53	V	X	V	X	E	E	E	G	cardiomyopathy
UMARY-1498	UMARY	20	male	48	X	X	X	X	E	E	E	E	Cardiovascular disease
UMARY-1502	UMARY	19	male	29	NA	W	W	W	D	D	D	D	Multiple injuries
UMARY-1535	UMARY	16	male	34	V	W	W	W	D	D	D	D	Abdominal injuries
UMARY-1540	UMARY	7	male	28	W	W	W	W	D	D	D	D	Multiple injuries
UMARY-1541	UMARY	19	female	20	Y	Y	Y	Y	G	F	F	F	Head injuries
UMARY-1544	UMARY	12	male	32	NA	W	W	W	D	D	D	D	Multiple injuries
UMARY-1545	UMARY	20	male	45	W	W	W	W	D	D	G	D	cardiomegaly with biventricular hypertrophy
UMARY-1568	UMARY	22	female	51	NA	NA	NA	NA	D	D	D	D	Pulmonary embolism
UMARY-1570	UMARY	14	male	48	X	Z	X	X	E	E	E	E	cardiovascular disease
UMARY-1571	UMARY	8	female	18	W	W	W	W	D	D	D	D	Multiple injuries
UMARY-1578	UMARY	17	male	53	Z	W	W	W	D	D	G	D	Cardiovascular disease
UMARY-1583	UMARY	18	male	26	Y	V	Y	Y	A	A	A	A	Multiple injuries
UMARY-1584	UMARY	15	female	18	NA	W	W	W	D	D	D	D	Multiple injuries
UMARY-1611	UMARY	11	male	18	V	V	W	V	D	D	D	G	Hanging
UMARY-1612	UMARY	24	female	19	NA	W	NA	V	D	D	D	D	Multiple injuries
UMARY-1613	UMARY	8	female	41	V	W	W	V	D	G	D	D	Multiple drug intoxication
UMARY-1614	UMARY	18	female	27	W	V	V	V	D	D	D	D	Gunshot wound to the abdomen
UMARY-1648	UMARY	23	female	38	NA	W	W	V	D	D	D	D	Mitral valve prolapse
UMARY-1652	UMARY	21	male	19	NA	NA	NA	NA	D	D	D	D	Narcotic intoxication
UMARY-1668	UMARY	24	male	19	NA	NA	NA	NA	D	D	D	D	Narcotic and cocaine intoxication
UMARY-1710	UMARY	12	female	26	NA	V	V	V	D	D	D	D	Cardiac tamponade
UMARY-1712	UMARY	8	male	20	Y	U	Y	Y	E	E	E	E	gunshot wound to the chest
UMARY-1713	UMARY	8	male	23	Y	Y	X	Y	E	E	E	E	head and neck injuries
UMARY-1715	UMARY	17	female	33	X	V	X	X	E	E	E	E	asthma
UMARY-1792	UMARY	11	female	25	X	X	X	X	E	E	E	E	Multiple injuries
UMARY-1795	UMARY	23	female	49	V	V	X	V	E	E	E	E	Cardiovascular disease
UMARY-1797	UMARY	18	male	43	V	V	V	V	E	E	E	E	Multiple injuries
UMARY-1825	UMARY	20	male	48	Y	Y	X	U	E	E	E	E	cardiovascular disease
UMARY-1827	UMARY	9	female	39	V	Z	Z	V	F	F	F	F	Head injuries
UMARY-1830	UMARY	7	female	39	Z	Z	Z	Z	F	F	F	F	myocarditis
UMARY-1846	UMARY	9	female	20	V	Y	V	V	A	G	A	A	Multiple injuries
UMARY-1847	UMARY	16	male	57	V	Y	V	V	F	F	F	F	Chest injuries complicating cardiovascular disease
UMARY-1849	UMARY	21	male	48	Y	X	X	X	A	A	G	A	Head injuries complicating cardiovascular disease
UMARY-1862	UMARY	6	male	20	Z	S	S	Z	F	F	F	F	Multiple injuries
UMARY-1865	UMARY	16	male	55	Y	S	S	S	F	F	F	F	cardiovascular disease
UMARY-1866	UMARY	19	male	32	Y	Y	Y	U	F	F	F	F	Cardiovascular disease
UMARY-1867	UMARY	24	female	46	S	Y	S	S	F	F	F	F	Multiple injuries
UMARY-1902	UMARY	21	male	43	Y	V	X	V	F	F	F	F	Cardiac arrhythmia
UMARY-1903	UMARY	7	male	40	V	V	V	V	G	D	D	D	Cardiovascular disease
UMARY-1907	UMARY	17	male	54	Y	S	S	Y	A	A	A	A	Multiple injuries
UMARY-1909	UMARY	20	male	40	NA	NA	NA	NA	D	D	D	D	Cardiovascular disease
UMARY-1917	UMARY	13	male	40	NA	Y	NA	NA	D	D	D	D	overdose / ?suicide
UMARY-1935	UMARY	16	male	43	V	V	V	V	G	G	D	D	Multiple injuries
UMARY-1936	UMARY	13	male	46	W	V	V	W	D	D	D	D	Cardiovascular disease
UMARY-1939	UMARY	12	male	39	V	V	W	W	G	D	D	D	nonKetotic hyperglycaemia (HONK)
UMARY-1940	UMARY	20	male	57	X	S	X	X	A	A	A	A	Multiple injuries
UMARY-4263	UMARY	6	male	61	V	V	V	V	F	F	F	F	Cardiac arrest
UMARY-4540	UMARY	23	male	25	Z	S	Y	S	A	A	A	A	Multiple injuries
UMARY-4542	UMARY	8	male	22	S	Y	X	Y	A	A	G	A	Multiple injuries
UMARY-4543	UMARY	13	male	28	S	X	S	Z	A	A	G	A	Multiple injuries
UMARY-4545	UMARY	13	male	31	S	S	S	S	A	A	A	A	Cardiovascular disease
UMARY-4549	UMARY	17	male	58	X	S	S	X	A	A	A	A	Cardiovascular disease
UMARY-4590	UMARY	19	male	20	V	V	V	W	A	A	A	G	Dilated cardiomyopathy/morbid obesity
UMARY-4593	UMARY	8	male	33	S	Y	Y	Y	B	B	B	B	Cardiac arrhythmia
UMARY-4598	UMARY	6	male	45	Y	S	NA	S	B	B	B	B	Dilated cardiomyopathy
UMARY-4636	UMARY	19	female	43	Y	S	S	Y	B	B	B	B	Pulmonary embolism
UMARY-4640	UMARY	5	female	47	S	Y	S	S	B	B	B	B	Pneumonia
UMARY-4725	UMARY	17	female	32	S	NA	S	Z	B	B	B	B	Hereditary Cardiovascular disease
UMARY-4726	UMARY	6	male	28	S	X	S	S	B	B	B	B	Multiple injuries
UMARY-4727	UMARY	5	male	20	S	NA	S	S	B	B	B	B	Multiple injuries
UMARY-4729	UMARY	10	male	24	X	S	S	Z	B	B	B	B	Multiple injuries
UMARY-4782	UMARY	17	male	18	Z	V	V	V	B	B	NA	B	Head and chest injuries
UMARY-4786	UMARY	11	male	22	V	V	Z	V	B	B	B	B	Multiple injuries
UMARY-4788	UMARY	17	female	48	V	Y	V	V	F	F	F	F	Multiple injuries
UMARY-4789	UMARY	19	female	72	V	V	V	V	F	F	F	F	Accident, exsanguination
UMARY-4841	UMARY	17	female	42	Y	S	Y	X	B	B	B	B	Accident, multiple injuries
UMARY-4842	UMARY	12	male	47	S	X	Y	Y	B	B	B	B	Airway obstruction of food bolus
UMARY-4903	UMARY	5	female	31	V	V	S	V	B	B	B	B	Quetiapine/alcohol intoxication
UMARY-4915	UMARY	5	male	49	Y	NA	S	Y	B	B	B	B	Cardiovascular disease
UMARY-4916	UMARY	5	male	19	Y	X	X	Y	B	B	B	B	Accident, drowning
UMARY-4924	UMARY	9	male	48	V	V	Y	V	B	B	G	B	Cardiovascular disease
UMARY-5024	UMARY	10	male	56	S	V	Y	W	B	B	G	B	Cardiovascular disease, DM
UMARY-5028	UMARY	18	male	67	V	V	V	V	F	F	F	F	Multiple injuries
UMARY-5078	UMARY	23	male	48	S	S	S	Y	B	B	B	B	Neck injuries/alcohol use
UMARY-5079	UMARY	16	male	33	V	V	V	V	B	B	B	B	Drowning complicated by alcohol intoxication
UMARY-5081	UMARY	20	male	48	X	Z	Y	NA	B	B	B	B	Pulmonary embolism
UMARY-5086	UMARY	20	female	47	X	X	Z	X	G	B	B	B	Complications of liver cirrhosis
UMARY-5087	UMARY	4	male	44	X	X	X	X	B	B	B	B	Heroin intoxication/cocaine use
aBLSA = Baltimore Longitudinal Study of Aging, sample obtained from Neuropathology
Department, Johns Hopkins Hospital; JHU = non-BLSA sample obtained from Neuropathology
Department, Johns Hopkins; UMARY = sample obtained from University of Maryland Brain Bank
(http://medschool.umaryland.edu/BTBank/, website accessed 9th August 2008).
bpost-mortem interval = time in hours from death to autopsy
