# Supplementary material for: Abundant Quantitative Trait Loci Exist for DNA Methylation and Gene Expression in Human Brain
Source: PLoS Genet. 2010 May 13;6(5):e1000952. doi: 10.1371/journal.pgen.1000952 (PMC2869317; doi:10.1371/journal.pgen.1000952)
Supplement: Table S2 — Table showing which mRNA transcripts indentified as having an eQTL within the current study have also been identified in another genome wide eQTL study. (0.13 MB XLS) [file pgen.1000952.s011.xls]

## Sheet: supplemental_table_4.csv
ENTREZ_GENE_ID	GENE_SYMBOL	GENE_NAME	ALIAS_GENE_SYMBOL	CYTOBAND	CHROMOSOME	ENTREZ_GENE_SUMMARY	cis_trans	LNG	Myers	Schadt	Stranger
48	ACO1	Aconitase, Aconitase 1 variant, Aconitase 1 variant (Fragment), Aconitase 1, soluble (Aconitase 1, soluble, isoform CRA_a), Aconitase 1, soluble, isoform CRA_a, Aconitate hydratase, Citrate hydro-lyase, Ferritin repressor protein, IRE-BP 1, IRP1, Iron regulatory protein 1, Iron-responsive element-binding protein 1, Iron-responsive element-binding protein 1 (IRE-BP 1) (Iron regulatory protein 1) (…	ACO1, ACO1; IREB1, ACO1; RP11-334P12.1-002, hCG_30165, ACO1; RP11-334P12.1-003, IREB1, IREBP, IRP1, RP11-334P12.1-002, RP11-334P12.1-003, hCG_30165,	9p22-q32	9	Aconitase 1, also known as iron regulatory element binding protein 1 (IREB1), is a cytosolic protein which binds to iron-responsive elements (IREs). IREs are stem-loop structures found in the 5' UTR of ferritin mRNA, and in the 3' UTR of transferrin receptor mRNA. The iron-induced binding to the IRE results in repression of translation of ferritin mRNA, and inhibition of degradation of the otherw…	cis	1	0	1	0
51205	ACP6	Acid phosphatase 6, lysophosphatidic, Acid phosphatase-like protein 1, Lysophosphatidic acid phosphatase type 6 precursor, Lysophosphatidic acid phosphatase type 6 precursor (EC 3.1.3.2) (Acid phosphatase 6, lysophosphatidic) (Acid phosphatase-like protein 1) (PACPL1), PACPL1,	ACP6; ACPL1, LPAP; UNQ205/PRO231, ACPL1, Acp6, Lpap, PACPL1, UNQ205/PRO231,	1q21	1		cis	1	1	1	0
161823	ADAL	Adenosine deaminase-like protein (EC 3.5.4.-), adenosine deaminase-like,	Adal, DKFZp313B2137, FLJ44620,	15q15.3	15		cis	1	0	1	0
175	AGA	AGA, Aspartylglucosaminidase, Aspartylglucosaminidase alpha subunit, Aspartylglucosaminidase alpha subunit (Fragment), Aspartylglucosaminidase beta subunit, Aspartylglucosaminidase beta subunit (Fragment), Aspartylglycosaminuria, Aspartylglycosaminuria (Fragment), GA protein, GA protein (Fragment), Glycosylasparaginase, N(4)-(Beta-N-acetylglucosaminyl)-L-asparaginase precursor, N4-(N-acetyl-beta-…	AGU, ASRG, Aga, GA,	4q32-q33	4	Aspartylglucosaminidase is involved in the catabolism of N-linked oligosaccharides of glycoproteins. It cleaves asparagine from N-acetylglucosamines as one of the final steps in the lysosomal breakdown of glycoproteins. The lysosomal storage disease aspartylglycosaminuria is caused by a deficiency in the AGA enzyme.,	cis	1	0	1	0
11216	AKAP10	A kinase (PRKA) anchor protein 10, A kinase anchor protein 10, mitochondrial precursor, D-AKAP-2, Dual specificity A kinase-anchoring protein 2, PRKA10, Protein kinase A-anchoring protein 10,	AKAP10, D-AKAP2, MGC9414, PRKA10,	17p11.1	17	The A-kinase anchor proteins (AKAPs) are a group of structurally diverse proteins, which have the common function of binding to the regulatory subunit of protein kinase A (PKA) and confining the holoenzyme to discrete locations within the cell. This gene encodes a member of the AKAP family. The encoded protein interacts with both the type I and type II regulatory subunits of PKA; therefore, it is…	cis	1	0	0	1
10270	AKAP8	A kinase (PRKA) anchor protein 8, A-kinase anchor protein 8, A-kinase anchor protein 95 kDa, AKAP 95, Akap8 protein, Putative uncharacterized protein DKFZp586B1222, Putative uncharacterized protein DKFZp586B1222 (Fragment),	Akap8, Akap95, DKFZp586B1222,	19p13.1	19	The A-kinase anchor proteins (AKAPs) are a group of structurally diverse proteins, which have the common function of binding to the regulatory subunit of protein kinase A (PKA) and confining the holoenzyme to discrete locations within the cell. This gene encodes a member of the AKAP family. The encoded protein is located in the nucleus during interphase and is distinctly redistributed during mito…	cis	1	0	1	0
126133	ALDH16A1	ALDH16A1 protein, Aldehyde dehydrogenase 16 family, member A1, Aldehyde dehydrogenase family 16 member A1, FLJ00209 protein, FLJ00209 protein (Fragment),	FLJ00209, MGC10204, aldh16a1,	19q13.33	19		cis	1	0	1	0
267	AMFR	AMF receptor, AMFR protein, Autocrine motility factor receptor precursor, isoform 1, Autocrine motility factor receptor precursor, isoform 1 (AMF receptor), Autocrine motility factor receptor, isoform 2, Autocrine motility factor receptor, isoform 2 (EC 6.3.2.-) (AMF receptor) (gp78) (RING finger protein 45), Gp78, RING finger protein 45, autocrine motility factor receptor,	AMFR; RNF45, RNF45, amfr, gp78,	16q21	16	Autocrine motility factor is a tumor motility-stimulating protein secreted by tumor cells. The protein encoded by this gene is a glycosylated transmembrane protein and a receptor for autocrine motility factor. The receptor, which shows some sequence similarity to tumor protein p53, is localized to the leading and trailing edges of carcinoma cells.,	cis	1	0	1	0
282679	AQP11	AQP-11, Aquaporin-11, Aquaporin-11 (AQP-11), aquaporin 11,	AQP11; AQPX1; PSEC0027, AQPX1, Aqp11, PSEC0027,	11q14.1	11		cis	1	0	0	1
93974	ATPIF1	ATP synthase inhibitor protein, ATPIF1 protein, ATPase inhibitor, mitochondrial precursor, ATPase inhibitory factor 1, ATPase inhibitory factor 1, isoform CRA_a, Putative uncharacterized protein DKFZp564G0422,	ATPIF1, ATPIF1; ATPI, ATPIP, DKFZp564G0422, IP, MGC1167, MGC8898, RP5-1092A3.1-001, atpI, hCG_19574,		1	This gene encodes a mitochondrial ATPase inhibitor. Alternative splicing occurs at this locus and three transcript variants encoding distinct isoforms have been identified.,	cis	1	1	1	0
8705	B3GALT4	B3GALT4 protein, Beta-1,3-GalTase 4, Beta-1,3-galactosyltransferase 4, Beta-1,3-galactosyltransferase 4 (EC 2.4.1.62) (Beta-1,3-GalTase 4) (Beta3Gal-T4) (b3Gal-T4) (Ganglioside galactosyltransferase) (UDP- galactose:beta-N-acetyl-galactosamine-beta-1,3-galactosyltransferase) (GAL-T2) (GalT4), Beta3Gal-T4, Brain my037 protein, GAL-T2, GalT4, Ganglioside galactosyltransferase, UDP-Gal:betaGlcNAc be…	B3GALT4, B3GALT4; DAQB-314F24.4-001, XXbac-BCX165D10.7-001, XXbac-BPG185D15.4-001, hCG_17511, B3GALT4; GALT4, DAQB-314F24.4, DAQB-314F24.4-001, DJ1033B10.3, Gal-T2, GalT4, XXbac-BCX165D10.7-001, XXbac-BPG185D15.4-001, beta3GALT4, beta3Gal-T4, hCG_17511,	6p21.3	6	This gene is a member of the beta-1,3-galactosyltransferase (beta3GalT) gene family. This family encodes type II membrane-bound glycoproteins with diverse enzymatic functions using different donor substrates (UDP-galactose and UDP-N-acetylglucosamine) and different acceptor sugars (N-acetylglucosamine, galactose, N-acetylgalactosamine). The beta3GalT genes are distantly related to the Drosophila …	cis	1	0	1	0
145173	B3GALTL	beta 1,3-galactosyltransferase-like,	B3GALTL, B3GTL, B3Glc-T, Gal-T, beta3Glc-T,	13q12.3	13		cis	1	1	1	1
613	BCR	BCR, Bcr-abl mRNA of acute lymphocytic leukaemia (ALL) patients, Bcr-abl mRNA of acute lymphocytic leukaemia (ALL) patients (Fragment), Breakpoint cluster region protein, Breakpoint cluster region protein (Fragment), CDNA FLJ46653 fis, clone TRACH3005173, highly similar to Breakpoint cluster region protein, Renal carcinoma antigen NY-REN-26, breakpoint cluster region,	ALL, D22S11, D22S662, FLJ16453, bcr, bcr1, cml, phl,	22q11	22	A reciprocal translocation between chromosomes 22 and 9 produces the Philadelphia chromosome, which is often found in patients with chronic myelogenous leukemia. The chromosome 22 breakpoint for this translocation is located within the BCR gene. The translocation produces a fusion protein which is encoded by sequence from both BCR and ABL, the gene at the chromosome 9 breakpoint. Although the BCR…	cis	1	0	1	0
54014	BRWD1	Bromodomain and WD repeat-containing protein 1, Bromodomain and WD repeat-containing protein 1 (WD repeat-containing protein 9), WD repeat protein, WD repeat protein (Fragment), WD repeat-containing protein 9, bromodomain and WD repeat domain containing 1,	BRWD1; C21orf107, WDR9, Brwd1, C21orf107, FLJ43918, N143, Wdr9,	21q22.2	21	This gene encodes a member of the WD repeat protein family. WD repeats are minimally conserved regions of approximately 40 amino acids typically bracketed by gly-his and trp-asp (GH-WD), which may facilitate formation of heterotrimeric or multiprotein complexes. Members of this family are involved in a variety of cellular processes, including cell cycle progression, signal transduction, apoptosis…	cis	1	0	1	0
84154	BXDC1	Brix domain containing 1 (Brix domain containing 1, isoform CRA_c), Brix domain containing 1 (Fragment), Brix domain containing 1, isoform CRA_c, Brix domain-containing protein 1, brix domain containing 1,	BXDC1; RP11-397G5.1-001, hCG_33893, BXDC1; RP11-397G5.1-002, BXDC1; RP11-397G5.1-003, Bxdc1, FLJ21087, RP11-397G5.1-001, RP11-397G5.1-002, RP11-397G5.1-003, RPF2, bA397G5.4, hCG_33893,	6q21	6		cis	1	0	1	1
55148	C14orf130	Uncharacterized protein C14orf130, chromosome 14 open reading frame 130,	C14orf130, FLJ10483, MGC9518,	14q32.12	14		cis	1	0	1	1
56985	C17orf48	Uncharacterized protein C17orf48, chromosome 17 open reading frame 48,	C17orf48, C17orf48; MDS006, Nbla03831, MDS006, NBLA03831,	17p13.1	17		cis	1	0	1	0
64149	C17orf75	OK/SW-CL.19, Protein Njmu-R1, chromosome 17 open reading frame 75,	C17orf75, NJMU-R1, OK/SW-cl.19,	17q11.2	17		cis	1	0	1	0
83636	C19orf12	Uncharacterized protein C19orf12, chromosome 19 open reading frame 12,	C19orf12, DKFZP762D096, MGC10922,	19q12	19		cis	1	0	1	0
79594	C1orf166	RING finger protein C1orf166 (Putative NF-kappa-B-activating protein 266), chromosome 1 open reading frame 166,	C1orf166, FLJ12875, RP11-401M16.2,	1p36.12	1		cis	1	0	1	0
170493	C20orf22	abhydrolase domain containing 12	ABHD12A; BEM46L2; C20orf22; dJ965G21.2; DKFZp434P106; ABHD12	20p11.21	20		cis	1	0	0	1
54059	C21orf57	Chromosome 21 open reading frame 57, Chromosome 21 open reading frame 57 (Chromosome 21 open reading frame 57, isoform CRA_b), Chromosome 21 open reading frame 57, isoform CRA_b, Putative metalloprotease C21orf57,	C21orf57, C21orf57; hCG_401258, FLJ46907, hCG_401258,	21q22.3	21		cis	1	0	1	0
57150	C6orf162	Uncharacterized protein C6orf162, chromosome 6 open reading frame 162,	C6orf162, C6orf162; DC18, DC18, DKFZP586E1923, dJ102H19.2,	6q15-q16.1	6		cis	1	0	1	1
55776	C6orf64	Uncharacterized protein C6orf64, chromosome 6 open reading frame 64,	C6orf64, DKFZp434H012, FLJ11101,	6p21.2	6		cis	1	0	0	1
54981	C9orf95	Chromosome 9 open reading frame 95, Chromosome 9 open reading frame 95 (Chromosome 9 open reading frame 95, isoform CRA_a), Chromosome 9 open reading frame 95, isoform CRA_a, Nicotinamide riboside kinase 1, Nicotinamide riboside kinase 1 (EC 2.7.1.-),	C9orf95, C9orf95; RP11-235O14.2-001, hCG_1743460, C9orf95; RP11-235O14.2-002, FLJ20559, NRK1, NRK1; C9orf95, RP11-235O14.2, RP11-235O14.2-001, RP11-235O14.2-002, bA235O14.2, hCG_1743460,	9q21.13	9	Nicotinamide adenine dinucleotide (NAD+) is essential for life in all organisms, both as a coenzyme for oxidoreductases and as a source of ADP-ribosyl groups used in various reactions. Nicotinic acid and nicotinamide, collectively known as niacin, are the vitamin precursors of NAD+. Nicotinamide riboside kinases, such as NRK1, function to synthesize NAD+ through nicotinamide mononucleotide using …	cis	1	1	1	1
10645	CAMKK2	CAMKK beta protein, CaM-KK beta, CaM-kinase kinase beta, CaMKK beta, Calcium/calmodulin-dependent protein kinase kinase 2, Calcium/calmodulin-dependent protein kinase kinase beta, calcium/calmodulin-dependent protein kinase kinase 2, beta,	CAMKKB, Camkk, Camkk2, KIAA0787, MGC15254,	12q24.2	12	The product of this gene belongs to the Serine/Threonine protein kinase family, and to the Ca(2+)/calmodulin-dependent protein kinase subfamily. This protein plays a role in the calcium/calmodulin-dependent (CaM) kinase cascade by phosphorylating the downstream kinases CaMK1 and CaMK4. Seven transcript variants encoding six distinct isoforms have been identified for this gene. Additional splice v…	cis	1	0	1	1
22900	CARD8	Apoptotic protein NDPP1, CARD-inhibitor of NF-kappa-B-activating ligand, Caspase recruitment domain-containing protein 8, Caspase recruitment domain-containing protein 8 (Apoptotic protein NDPP1) (DACAR) (CARD-inhibitor of NF-kappa-B-activating ligand) (CARDINAL) (Tumor up-regulated CARD-containing antagonist of CASP9) (TUCAN), DACAR, Putative uncharacterized protein DKFZp686B22249, TUCAN, Tumor …	CARD8, CARD8; KIAA0955, NDPP1, CARDINAL, DACAR, DKFZp686B22249, DKFZp779L0366, KIAA0955, MGC57162, Ndpp1, TUCAN,	19q13.32	19	Caspase recruitment domain (CARD)-containing proteins, such as CARD8, are involved in pathways leading to activation of caspases or nuclear factor kappa-B (NFKB; see MIM 164011) in the context of apoptosis or inflammation, respectively (Bouchier-Hayes et al., 2001).[supplied by OMIM],	cis	1	0	1	1
374969	CCDC23	Coiled-coil domain-containing protein 23, coiled-coil domain containing 23,	CCDC23,	1p34.2	1		cis	1	1	1	0
977	CD151	CD151 antigen, CD151 antigen (Platelet-endothelial tetraspan antigen 3) (PETA-3) (GP27) (Membrane glycoprotein SFA-1) (Tetraspanin-24) (Tspan-24), CD151 antigen (Raph blood group), isoform CRA_b, CD151 antigen variant, CD151 molecule (Raph blood group), CDNA FLJ26859 fis, clone PRS08290, Gp27, Membrane glycoprotein SFA-1, PETA-3, Platelet-endothelial tetraspan antigen 3, Tetraspanin-24, Tspan-24,	CD151, CD151; TSPAN24, MER2, PETA-3, SFA1, Tspan24, gp27, hCG_1993428, rapH,	11p15.5	11	The protein encoded by this gene is a member of the transmembrane 4 superfamily, also known as the tetraspanin family. Most of these members are cell-surface proteins that are characterized by the presence of four hydrophobic domains. The proteins mediate signal transduction events that play a role in the regulation of cell development, activation, growth and motility. This encoded protein is a c…	cis	1	0	1	1
966	CD59	1F5 antigen, 20 kDa homologous restriction factor, CD59 antigen, complement regulatory protein, isoform CRA_b, CD59 glycoprotein precursor, CD59 glycoprotein precursor (Membrane attack complex inhibition factor) (MACIF) (MAC-inhibitory protein) (MAC-IP) (Protectin) (MEM43 antigen) (Membrane inhibitor of reactive lysis) (MIRL) (20 kDa homologous restriction factor) (HRF-20) (HRF20) (1F5 antigen), …	16.3A5, CD59; MIC11, MIN1, MIN2, MIN3, MSK21, Cd59, EJ16, EJ30, EL32, G344, MGC2354, MIC11, MIN2, MSK21, PROTECTIN, hCG_2033390, min1, min3, p18-20,	11p13	11		cis	1	0	1	0
55755	CDK5RAP2	CDK5 activator-binding protein C48, CDK5 regulatory subunit associated protein 2, CDK5 regulatory subunit-associated protein 2, Centrosome protein Cep215, Centrosome-associated protein 215, Putative uncharacterized protein DKFZp686D1070, Putative uncharacterized protein DKFZp686E2242, Putative uncharacterized protein DKFZp686E2242 (Fragment), Putative uncharacterized protein DKFZp686M1993, Putati…	C48, CDK5RAP2, CDK5RAP2; RP11-412P1.1-005, Cep215, DKFZp686B1070, DKFZp686D1070, DKFZp686E2242, DKFZp686M1993, Kiaa1633, MCPH3, RP11-412P1.1, RP11-412P1.1-005, RP11-412P1.1-008, RP11-412P1.1-013, RP11-412P1.1-014,	9q33.2	9	Neuronal CDC2-like kinase, which is involved in the regulation of neuronal differentiation, is composed of a catalytic subunit, CDK5, and an activating subunit, p25NCK5A. The protein encoded by this gene binds to p25NCK5A and therefore may be involved in neuronal differentiation. The encoded protein may also be a substrate of neuronal CDC2-like kinase. Multiple transcript variants exist for this …	cis	1	1	1	1
8760	CDS2	CDP-DAG synthase 2, CDP-DG synthetase 2, CDP-diacylglycerol synthase (phosphatidate cytidylyltransferase) 2, CDP-diacylglycerol synthase 2, CDP-diglyceride pyrophosphorylase 2, CDP-diglyceride synthetase 2, CDS 2, CTP:phosphatidate cytidylyltransferase 2, Phosphatidate cytidylyltransferase 2, Phosphatidate cytidylyltransferase 2 (EC 2.7.7.41) (CDP-diglyceride synthetase 2) (CDP-diglyceride pyroph…	CDS2, FLJ38111, RP4-680N4.2,	20p13	20	Breakdown products of phosphoinositides are ubiquitous second messengers that function downstream of many G protein-coupled receptors and tyrosine kinases regulating cell growth, calcium metabolism, and protein kinase C activity. This gene encodes an enzyme which regulates the amount of phosphatidylinositol available for signaling by catalyzing the conversion of phosphatidic acid to CDP-diacylgly…	cis	1	0	1	0
55125	CEP192	Centrosomal protein of 192 kDa (Protein Cep192), KIAA1569 protein, KIAA1569 protein (Fragment), centrosomal protein 192kDa,	CEP192; KIAA1569; PP8407, Cep192, KIAA1569,	18p11.21	18		cis	1	0	1	0
27341	CGI-96	ribosomal RNA processing 7 homolog A (S. cerevisiae)	CGI-96; BK126B4.3; MGC150422; MGC150423; RRP7A	22q13.2-q13.31	22		cis	1	0	0	1
56548	CHST7	C6ST-2, Carbohydrate sulfotransferase 7, Carbohydrate sulfotransferase 7 (EC 2.8.2.17) (EC 2.8.2.-) (Chondroitin 6-sulfotransferase 2) (C6ST-2) (N-acetylglucosamine 6-O- sulfotransferase 1) (GlcNAc6ST-4) (Galactose/N-acetylglucosamine/N- acetylglucosamine 6-O-sulfotransferase 5) (GST-5), Chondroitin 6-sulfotransferase 2, GST-5, Galactose/N-acetylglucosamine/N-acetylglucosamine 6-O-sulfotransferas…	C6ST-2, Chst7, RP1-71L16.8,	Xp11.23	X	This gene belongs to the sulfotransferase gene family. Sulfotransferases generate sulfated glycosaminoglycan (GAG) moities during chondroitin sulfate biosynthesis. They create considerable structural diversity among chondroitin sulfates by transferring sulfate with remarkable specificity for the underlying oligosaccharide substrate. This gene product mainly transfers sulfate to N-acetylgalactosam…	cis	1	1	0	0
91612	CHURC1	Churchill domain containing 1, Churchill protein,	C14orf52, CHCH, CHURC1, FLJ33064, My015,	14q23.3	14		cis	1	0	1	0
9918	CNAP1	non-SMC condensin I complex, subunit D2	CNAP1; CAP-D2; hCAP-D2; KIAA0159; NCAPD2	12p13.3	12		cis	1	0	0	1
78989	COLEC11	Collectin sub-family member 11, isoform CRA_c, Putative uncharacterized protein DKFZp686N1868, collectin sub-family member 11,	CL-K1-I, CL-K1-II, CL-K1-IIa, CL-K1-IIb, COLEC11, DKFZp686N1868, MGC3279, UNQ596, hCG_17278,	2p25.3	2		cis	1	0	1	0
80315	CPEB4	cytoplasmic polyadenylation element binding protein 4,	KIAA1673, cpeb4,	5q21	5		cis	1	0	0	1
9419	CRIPT	Cysteine-rich PDZ-binding protein,	CRIPT, HSPC139, hCG_17029,	2p21	2		cis	1	0	1	1
285440	CYP4V2	CYP4V2 protein, Cytochrome P450 4V2, Cytochrome P450 4V2 (EC 1.14.-.-), cytochrome P450, family 4, subfamily V, polypeptide 2,	CYP4AH1, CYP4V2, MGC43534, bcd,	4q35.2	4		cis	1	0	1	0
23002	DAAM1	Disheveled-associated activator of morphogenesis 1, dishevelled associated activator of morphogenesis 1,	DAAM1, DAAM1; KIAA0666, FLJ41657, KIAA0666,	14q23.1	14	Functions of the cell cortex, including motility, adhesion, and cytokinesis, are mediated by the reorganization of the actin cytoskeleton and recent evidence suggests a role for the Formin homology (FH) proteins in these processes. The protein encoded by this gene contains FH domains and belongs to a novel FH protein subfamily implicated in cell polarity. Wnt/Fz signaling activates the small GTPa…	cis	1	0	1	0
317781	DDX51	ATP-dependent RNA helicase DDX51 (EC 3.6.1.-) (DEAD box protein 51), DEAD (Asp-Glu-Ala-Asp) box polypeptide 51,	DDX51, DKFZp686N2081, MGC42193,	12q24.33	12		cis	1	0	0	1
57696	DDX55	ATP-dependent RNA helicase DDX55 (EC 3.6.1.-) (DEAD box protein 55), CDNA FLJ23639 fis, clone CAS11535, DEAD (Asp-Glu-Ala-Asp) box polypeptide 55, Ddx55 protein,	DDX55, DDX55; KIAA1595, FLJ16577, MGC33209, kiaa1595,	12q24.31	12	This gene encodes a member of the DEAD box protein family. DEAD box proteins, characterized by the conserved motif Asp-Glu-Ala-Asp (DEAD), are putative RNA helicases. They are implicated in a number of cellular processes involving alteration of RNA secondary structure, such as translation initiation, nuclear and mitochondrial splicing, and ribosome and spliceosome assembly. Based on their distrib…	cis	1	0	1	0
26063	DECR2	2,4-dienoyl CoA reductase 2, peroxisomal, 2,4-dienoyl-CoA reductase 2, Peroxisomal 2,4-dienoyl-CoA reductase, Peroxisomal 2,4-dienoyl-CoA reductase (EC 1.3.1.34) (2,4-dienoyl-CoA reductase 2) (pDCR), Putative uncharacterized protein DKFZp547I137, Putative uncharacterized protein DKFZp547I137 (Fragment), pDCR,	AL023881.1, AL023881.1-008, DKFZp547I137, Decr2, Decr2; Pdcr, pdcr,	16p13.3	16		cis	1	0	1	0
25895	DKFZP586D0919	family with sequence similarity 119, member B	DKFZp586D0919; FAM119B	12q14.1	12		cis	1	0	0	1
29103	DNAJC15	DnaJ (Hsp40) homolog, subfamily C, member 15, DnaJ homolog subfamily C member 15 (Methylation-controlled J protein) (MCJ) (Cell growth-inhibiting gene 22 protein),	DNAJC15; DNAJD1; GIG22, HSD18, Dnajc15, Dnajd1, HSD18, MCJ,	13q14.1	13		cis	1	0	1	0
10570	DPYSL4	CRMP-3, Collapsin response mediator protein 3, DRP-4, Dihydropyrimidinase-related protein 4, Dihydropyrimidinase-related protein 4 (DRP-4) (Collapsin response mediator protein 3) (CRMP-3) (UNC33-like phosphoprotein 4) (ULIP4 protein), ULIP4 protein, UNC33-like phosphoprotein 4, dihydropyrimidinase-like 4,	CRMP3, DPYSL4; CRMP3, ULIP4, DRP-4, Dpysl4, RP11-140A10.4, Ulip4,	10q26	10		cis	1	0	0	1
51227	DSCR5	phosphatidylinositol glycan anchor biosynthesis, class P	DCRC; DSRC; DSCR5; DCRC-S; PIGP	21q22.2	21	This gene encodes an enzyme involved in the first step of glycosylphosphatidylinositol (GPI)-anchor biosynthesis. The GPI-anchor is a glycolipid found on many blood cells that serves to anchor proteins to the cell surface. The encoded protein is a component of the GPI-N-acetylglucosaminyltransferase complex that catalyzes the transfer of N-acetylglucosamine (GlcNAc) from UDP-GlcNAc to phosphatidy…	cis	1	0	0	1
8892	EIF2B2	Full-length cDNA clone CS0DI071YM04 of Placenta of Homo sapiens, S20I15, S20III15, Translation initiation factor eIF-2B subunit beta, Translation initiation factor eIF-2B subunit beta (eIF-2B GDP-GTP exchange factor subunit beta) (S20I15) (S20III15), eIF-2B GDP-GTP exchange factor subunit beta, eukaryotic translation initiation factor 2B, subunit 2 beta, 39kDa, human,	EIF-2Bbeta, EIF2B, EIF2B2, EIF2B2; EIF2BB, EIF2BB, hCG_22350,	14q24.3	14	Eukaryotic initiation factor-2B (EIF2B) is a GTP exchange protein essential for protein synthesis. It consists of alpha (EIF2B1; MIM 606686), beta (EIF2B2), gamma (EIF2B3; MIM 606273), delta (EIF2B4; MIM 606687), and epsilon (EIF2B5; MIM 603945) subunits. EIF2B activates its EIF2 (see MIM 603907) substrate by exchanging EIF2-bound GDP for GTP.[supplied by OMIM],	cis	1	0	1	1
1984	EIF5A	Eukaryotic translation initiation factor 5A-1 (eIF-5A-1) (eIF-5A1) (Eukaryotic initiation factor 5A isoform 1) (eIF-5A) (eIF-4D) (Rev- binding factor), UORF, UORF A, UORF A (UORF), eukaryotic translation initiation factor 5A,	EIF5A1, EIF5A1; EIF5A, EIF5AP1, MGC104255, MGC99547, eIF-5A, eIF5A, uORF, uORF A,	10q23.317p13-p12	17		cis	1	0	0	1
2235	FECH	CDNA FLJ35097 fis, clone PLACE6006222, highly similar to FERROCHELATASE, Ferrochelatase, Ferrochelatase (EC 4.99.1.1), Ferrochelatase (Fragment), Ferrochelatase, mitochondrial precursor, Ferrochelatase, mitochondrial precursor (EC 4.99.1.1) (Protoheme ferro-lyase) (Heme synthetase), Heme synthetase, Protoheme ferro-lyase, ferrochelatase (protoporphyria),	DKFZp686P18130, EPP, FCE, FECH,	18q21.3	18	Ferrochelatase is localized to the mitochondrion where it catalyzes the insertion of the ferrous form of iron into protoporphyrin IX in the heme synthesis pathway. Defects in ferrochelatase are associated with protoporphyria. Two transcript variants encoding different isoforms have been found for this gene.,	cis	1	0	1	1
283234	FLJ37970	coiled-coil domain containing 88B	BRLZ; HkRP3; CCDC88; FLJ00354; FLJ37970; DKFZp434G0920; CCDC88B	11q12.3	11		cis	1	0	0	1
79672	FN3KRP	FN3KRP protein, Fructosamine-3-kinase-related protein, Ketosamine-3-kinase, Ketosamine-3-kinase (EC 2.7.1.-) (Fructosamine-3-kinase-related protein),	FLJ12171, Fn3krp,	17q25.3	17		cis	1	1	0	1
117246	FTSJ3	CDNA FLJ14557 fis, clone NT2RM2001896, weakly similar to CELL DIVISION PROTEIN FTSJ, FtsJ homolog 3 (E. coli), Putative rRNA methyltransferase 3, Putative rRNA methyltransferase 3 (EC 2.1.1.-) (rRNA (uridine-2'-O-)- methyltransferase 3), rRNA (uridine-2'-O-)-methyltransferase 3,	EPCS3, FLJ20062, FTSJ3, FTSJ3; SB92, SB92,	17q23	17	Although the function of this gene is not known, the existence of this gene is supported by mRNA and EST data. A possible function of the encoded protein can be inferred from amino acid sequence similarity to the E.coli FtsJ protein and to a mouse protein possibly involved in embryogenesis.,	cis	1	0	1	1
10457	GPNMB	GPNMB protein, GPNMB protein (Glycoprotein (Transmembrane) nmb, isoform CRA_a) (Glycoprotein (Transmembrane) nmb) (Putative uncharacterized protein GPNMB), Glycoprotein (Transmembrane) nmb, isoform CRA_a, Glycoprotein nmb-like protein, Putative uncharacterized protein GPNMB, Transmembrane glycoprotein HGFIN, Transmembrane glycoprotein NMB precursor, Transmembrane glycoprotein NMB precursor (Trans…	GPNMB, GPNMB; HGFIN, NMB; UNQ1725/PRO9925, GPNMB; hCG_37976, HGFIN, NMB, UNQ1725/PRO9925, hCG_37976,	7p15	7	The protein encoded by this gene is a type I transmembrane glycoprotein which shows homology to the pMEL17 precursor, a melanocyte-specific protein. GPNMB shows expression in the lowly metastatic human melanoma cell lines and xenografts but does not show expression in the highly metastatic cell lines. GPNMB may be involved in growth delay and reduction of metastatic potential. Two transcript vari…	cis	1	0	0	1
2944	GSTM1	GST class-mu 1, GSTM1 protein, GSTM1 protein (Fragment), GSTM1-1, GSTM1a-1a, GSTM1b-1b, GTH4, Glutathione S-transferase M1 (Glutathione S-transferase M1 transcript variant 2) (EC 2.5.1.18), Glutathione S-transferase M1 transcript variant 2, Glutathione S-transferase Mu 1, Glutathione S-transferase Mu 1 (EC 2.5.1.18) (GSTM1-1) (GST class-mu 1) (GSTM1a-1a) (GSTM1b-1b) (HB subunit 4) (GTH4), HB subu…	GST1, GSTM1-1, GSTM1; GST1, GSTM1a-1a, GSTM1b-1b, GTH4, GTM1, H-B, MGC26563, MU-1, Mu, gstm1,	1p13.3	1	Cytosolic and membrane-bound forms of glutathione S-transferase are encoded by two distinct supergene families. At present, eight distinct classes of the soluble cytoplasmic mammalian glutathione S-transferases have been identified: alpha, kappa, mu, omega, pi, sigma, theta and zeta. This gene encodes a glutathione S-transferase that belongs to the mu class. The mu class of enzymes functions in t…	cis	1	0	1	1
2947	GSTM3	Brain, GST class-mu 3, GSTM3 protein, GSTM3 protein (Glutathione S-transferase M3) (Brain), GSTM3-3, Glutathione S-transferase M3, Glutathione S-transferase M3 variant, Glutathione S-transferase Mu 3, Glutathione S-transferase Mu 3 (EC 2.5.1.18) (GSTM3-3) (GST class-mu 3) (hGSTM3-3), glutathione S-transferase M3 (brain), hGSTM3-3,	GST5, GSTM3-3, GSTM3; GST5, GSTM3; RP4-735C1.2-001, hCG_40244, GTM3, Gstm3, MGC3310, MGC3704, RP4-735C1.2-001, gstB, hCG_40244,	1p13.3	1	Cytosolic and membrane-bound forms of glutathione S-transferase are encoded by two distinct supergene families. At present, eight distinct classes of the soluble cytoplasmic mammalian glutathione S-transferases have been identified: alpha, kappa, mu, omega, pi, sigma, theta and zeta. This gene encodes a glutathione S-transferase that belongs to the mu class. The mu class of enzymes functions in t…	cis	1	0	1	1
2949	GSTM5	CDNA FLJ45317 fis, clone BRHIP3005673, highly similar to Glutathione S-transferase Mu 5, GST class-mu 5, GSTM5-5, Glutathione S-transferase M5, Glutathione S-transferase M5 (Glutathione S-transferase M5, isoform CRA_a), Glutathione S-transferase M5 (Glutathione S-transferase M5, isoform CRA_b), Glutathione S-transferase M5, isoform CRA_a, Glutathione S-transferase M5, isoform CRA_b, Glutathione S…	GSTM5-5, GSTM5; RP4-735C1.1-001, hCG_40245, GSTM5; RP4-735C1.1-002, hCG_40245, GSTM5; RP4-735C1.1-004, GTM5, Gstm5, RP4-735C1.1-001, RP4-735C1.1-002, RP4-735C1.1-004, hCG_40245,	1p13.3	1	Cytosolic and membrane-bound forms of glutathione S-transferase are encoded by two distinct supergene families. At present, eight distinct classes of the soluble cytoplasmic mammalian glutathione S-transferases have been identified: alpha, kappa, mu, omega, pi, sigma, theta and zeta. This gene encodes a glutathione S-transferase that belongs to the mu class. The mu class of enzymes functions in t…	cis	1	0	1	0
119391	GSTO2	GSTO-2, Glutathione transferase omega-2, Glutathione transferase omega-2 (EC 2.5.1.18) (GSTO-2), glutathione S-transferase omega 2,	GSTO2, RP11-127L20.2, RP11-127L20.2-002, bA127L20.1,	10q25.1	10		cis	1	0	1	0
60558	GUF1	GTP-binding protein GUF1 homolog, GUF1 GTPase homolog (S. cerevisiae),	FLJ13220, GUF1,	4p13	4		cis	1	0	1	0
79618	HMBOX1	Homeobox-containing protein 1, homeobox containing 1,	FLJ21616, HMBOX1, HNF1LA, PBHNF,	8p21.1	8		cis	1	1	1	0
57407	HSCARG	NmrA-like family domain containing 1	HSCARG; SDR48A1; FLJ25918; NMRAL1	16p13.3	16		cis	1	0	0	1
51144	HSD17B12	HSD17B12 protein, HSD17B12 protein (Hydroxysteroid (17-beta) dehydrogenase 12, isoform CRA_g), Hydroxysteroid (17-beta) dehydrogenase 12, isoform CRA_g, hydroxysteroid (17-beta) dehydrogenase 12,	HSD17B12; hCG_16453, Hsd17b12, hCG_16453, kar,	11p11.2	11	The enzyme 17-beta hydroxysteroid dehydrogenase-12 (HSD17B12) uses NADPH to reduce 3-ketoacyl-CoA to 3-hydroxyacyl-CoA during the second step of fatty acid elongation.[supplied by OMIM],	cis	1	0	0	1
8372	HYAL3	Hyal-1, Hyaluronidase-1 precursor, Hyaluronidase-1 precursor (EC 3.2.1.35) (Hyal-1) (Hyaluronoglucosaminidase-1) (LUCA-1), Hyaluronidase-3 precursor (EC 3.2.1.35) (Hyal-3) (Hyaluronoglucosaminidase-3) (LUCA-3), Hyaluronoglucosaminidase-1, LUCA-1, hyaluronoglucosaminidase 1, hyaluronoglucosaminidase 3,	HYAL-1, HYAL1, HYAL1; LUCA1, HYAL3, HYAL3; LUCA3, LUCA-3, LUCA1, LUCA14, LUCA3, MGC45987, Minna14, Nat6,	3p21.3 3p21.3-p21.2	3	This gene encodes a lysosomal hyaluronidase. Hyaluronidases intracellularly degrade hyaluronan, one of the major glycosaminoglycans of the extracellular matrix. Hyaluronan is thought to be involved in cell proliferation, migration and differentiation. This enzyme is active at an acidic pH and is the major hyaluronidase in plasma. Mutations in this gene are associated with mucopolysaccharidosis ty…	cis	1	0	1	0
55540	IL17RB	Cytokine receptor CRL4, IL-17 receptor B, IL-17 receptor homolog 1, IL-17B receptor, IL-17RB, IL-17Rh1, IL17Rh1, Interleukin-17 receptor B precursor, Interleukin-17 receptor B precursor (IL-17 receptor B) (IL-17RB) (Interleukin-17B receptor) (IL-17B receptor) (IL-17 receptor homolog 1) (IL-17Rh1) (IL17Rh1) (Cytokine receptor CRL4), Interleukin-17B receptor, interleukin 17 receptor B,	CRL4, Evi27, IL17BR, IL17RB, IL17RB; EVI27, IL17BR; UNQ2501/PRO19612, IL17RH1, MGC5245, UNQ2501/PRO19612,	3p21.1	3	The protein encoded by this gene is a cytokine receptor. This receptor specifically binds to IL17B and IL17E, but does not bind to IL17 and IL17C. This receptor has been shown to mediate the activation of NF-kappaB and the production of IL8 induced by IL17E. The expression of the rat counterpart of this gene was found to be significantly up-regulated during intestinal inflammation, which suggeste…	cis	1	0	1	0
54758	KLHDC4	CDNA FLJ13924 fis, clone Y79AA1000540, weakly similar to CELL POLARITY PROTEIN TEA1, FLJ00104 protein, FLJ00104 protein (Fragment), HCG1980662, Kelch domain containing 4, isoform CRA_a, Putative uncharacterized protein, Putative uncharacterized protein DKFZp434G0522, Putative uncharacterized protein DKFZp434G0522 (Kelch domain containing 4, isoform CRA_a), kelch domain containing 4,	DKFZp434G0522, DKFZp434G0522; KLHDC4; hCG_20391, FLJ00104, KLHDC4, hCG_1980662, hCG_20391,	16q24.3	16		cis	1	0	1	0
11019	LIAS	LS, Lip-syn, Lipoate synthase, Lipoic acid synthase, Lipoic acid synthetase, Lipoyl synthase, mitochondrial precursor,	HUSSY-01, LIP1, Las, MGC23245, lias,	4p14	4	The protein encoded by this gene belongs to the biotin and lipoic acid synthetases family. It localizes in mitochondrion and plays an important role in alpha-(+)-lipoic acid synthesis. It may also function in the sulfur insertion chemistry in lipoate biosynthesis. Alternative splicing occurs at this locus and two transcript variants encoding distinct isoforms have been identified.,	cis	1	0	1	0
3980	LIG3	CDNA FLJ43865 fis, clone TESTI4007810, highly similar to DNA ligase III, DNA ligase, DNA ligase 3, DNA ligase III, LIG3 protein, Polydeoxyribonucleotide synthase [ATP] 3, ligase III, DNA, ATP-dependent,	hCG_27675, lig3,	17q11.2-q12	17	This gene is a member of the DNA ligase family. Each member of this family encodes a protein that catalyzes the joining of DNA ends but they each have a distinct role in DNA metabolism. The protein encoded by this gene is involved in excision repair and is located in both the mitochondria and nucleus, with translation initiation from the upstream start codon allowing for transport to the mitochon…	cis	1	0	1	0
400566	LOC400566	CDNA FLJ46819 fis, clone TSTOM2000235, LOC400566 protein, hypothetical gene supported by AK128660,	LOC400566,	17p13.3	17		cis	1	0	0	1
79442	LRRC2	Leucine rich repeat containing 2, Leucine rich repeat containing 2 variant, Leucine-rich repeat-containing protein 2,	LRRC2,	3p21.31	3		cis	1	0	1	0
9884	LRRC37A	Leucine-rich repeat-containing protein 37A, Putative uncharacterized protein DKFZp686N1231, leucine rich repeat containing 37A,	DKFZp686N1231, KIAA0563, Lrrc37a,	17q21.31	17		cis	1	0	1	0
10746	MAP3K2	CDNA FLJ14439 fis, clone HEMBB1000781, highly similar to Homo sapiens mitogen-activated protein kinase kinase kinase MEKK2 mRNA, MAP3K2 protein, MAPK/ERK kinase kinase 2, MEK kinase 2, MEKK 2, Mitogen-activated protein kinase kinase kinase 2, Mitogen-activated protein kinase kinase kinase 2 (EC 2.7.11.25) (MAPK/ERK kinase kinase 2) (MEK kinase 2) (MEKK 2),	MAP3K2; MAPKKK2, MEKK2, MAPKKK2, Map3k2, Mekk2, Mekk2b,	2q14.3	2	The protein encoded by this gene is a member of serine/threonine protein kinase family. This kinase preferentially activates other kinases involved in the MAP kinase signaling pathway. This kinase has been shown to directly phosphorylate and activate Ikappa B kinases, and thus plays a role in NF-kappa B signaling pathway. This kinase has also been found to bind and activate protein kinase C-relat…	cis	1	0	1	0
4137	MAPT	CDNA FLJ31424 fis, clone NT2NE2000392, Microtubule-associated protein tau, Microtubule-associated protein tau (Neurofibrillary tangle protein) (Paired helical filament-tau) (PHF-tau), Neurofibrillary tangle protein, PHF-tau, Paired helical filament-tau,	DDPAC, FLJ31424, FTDP-17, MAPT, MAPT; MAPTL, MTBT1, TAU, MAPTL, MGC138549, MSTD, MTBT1, MTBT2, PPND, tau,	17q21.1	17	This gene encodes the microtubule-associated protein tau (MAPT) whose transcript undergoes complex, regulated alternative splicing, giving rise to several mRNA species. MAPT transcripts are differentially expressed in the nervous system, depending on stage of neuronal maturation and neuron type. MAPT gene mutations have been associated with several neurodegenerative disorders such as Alzheimer's …	cis	1	1	0	0
84245	MGC3207	methylthioribose-1-phosphate isomerase homolog (S. cerevisiae)	MTNA; MGC3207; Ypr118w; MRI1	19p13.13	19		cis	1	0	0	1
4255	MGMT	6-O-methylguanine-DNA methyltransferase, MGMT, Methylated-DNA--protein-cysteine methyltransferase, Methylated-DNA--protein-cysteine methyltransferase (EC 2.1.1.63) (6-O- methylguanine-DNA methyltransferase) (MGMT) (O-6-methylguanine-DNA- alkyltransferase), O-6-methylguanine-DNA methyltransferase, O-6-methylguanine-DNA methyltransferase (O-6-methylguanine-DNA methyltransferase, isoform CRA_a), O-6…	MGMT, MGMT; RP11-109A6.1-001, hCG_39601, RP11-109A6.1, RP11-109A6.1-001, hCG_39601,	10q26	10		cis	1	0	1	1
84545	MRPL43	39S ribosomal protein L43, mitochondrial precursor, 39S ribosomal protein L43, mitochondrial precursor (L43mt) (MRP-L43) (Mitochondrial ribosomal protein bMRP36a), L43mt, MRP-L43, MRPL43 protein, Mitochondrial ribosomal protein L43, isoform CRA_a, Mitochondrial ribosomal protein L43, isoform CRA_b, Mitochondrial ribosomal protein bMRP36a, mitochondrial ribosomal protein L43,	MGC17989, MGC48892, MRPL43, RP11-108L7.13, RP11-108L7.13-001, RP11-108L7.13-004, RP11-108L7.13-006, RP11-108L7.13-007, RP11-108L7.13-008, RP11-108L7.13-009, bMRP36a, hCG_24670,	10q24.31	10	Mammalian mitochondrial ribosomal proteins are encoded by nuclear genes and help in protein synthesis within the mitochondrion. Mitochondrial ribosomes (mitoribosomes) consist of a small 28S subunit and a large 39S subunit. They have an estimated 75% protein to rRNA composition compared to prokaryotic ribosomes, where this ratio is reversed. Another difference between mammalian mitoribosomes and …	cis	1	0	1	1
4552	MTRR	5-methyltetrahydrofolate-homocysteine methyltransferase reductase, MSR, Methionine synthase reductase, mitochondrial precursor,	MGC129643, MTRR, msr,	5p15.3-p15.2	5	Methionine is an essential amino acid required for protein synthesis and one carbon metabolism. Its synthesis is catalyzed by the enzyme methionine synthase. Methionine synthase eventually becomes inactive due to the oxidation of its cob(I)alamin cofactor. The protein encoded by this gene regenerates a functional methionine synthase via reductive methylation. It is a member of the ferredoxin-NADP…	cis	1	0	1	1
9172	MYOM2	165 kDa connectin-associated protein, 165 kDa titin-associated protein, M-protein, Myomesin-2, Myomesin-2 (M-protein) (165 kDa titin-associated protein) (165 kDa connectin-associated protein), myomesin (M-protein) 2, 165kDa,	MYOM2, TTNAP,	8p23.3	8	The giant protein titin, together with its associated proteins, interconnects the major structure of sarcomeres, the M bands and Z discs. The C-terminal end of the titin string extends into the M line, where it binds tightly to M-band constituents of apparent molecular masses of 190 kD and 165 kD. The predicted MYOM2 protein contains 1,465 amino acids. Like MYOM1, MYOM2 has a unique N-terminal do…	cis	1	0	1	1
93100	NAPRT1	NAPRT1 protein, Nicotinate phosphoribosyltransferase domain containing 1, Nicotinate phosphoribosyltransferase domain-containing protein 1, Nicotinate phosphoribosyltransferase domain-containing protein 1 (Nicotinate phosphoribosyltransferase-like protein), Nicotinate phosphoribosyltransferase-like protein, PP3856,	Naprt1, PP3856,	8q24.3	8		cis	1	1	0	0
9975	NR1D2	EAR-1R, NR1D2 protein, Nuclear receptor subfamily 1 group D member 2, Nuclear receptor subfamily 1, group D, member 2, Orphan nuclear hormone receptor BD73, Orphan nuclear receptor NR1D2 variant, Rev-erb-beta,	BD73, EAR-1r, HZF2, Hs.37288, NR1D2, RVR,	3p24.2	3		cis	1	0	0	1
55968	NSFL1C	NSFL1 (P97) cofactor, NSFL1 (P97) cofactor (P47), NSFL1 (P97) cofactor (P47), isoform CRA_d, NSFL1 cofactor p47, NSFL1 cofactor p47 (p97 cofactor p47), P47, P47 protein isoform a variant, p97 cofactor p47,	MGC3347, NSFL1C, RP4-776F14.2, RP4-776F14.2-004, RP4-776F14.2-010, UBX1, UBXD10, dJ776F14.1, hCG_2019614, p47,	20p13	20	N-ethylmaleimide-sensitive factor (NSF) and valosin-containing protein (p97) are two ATPases known to be involved in transport vesicle/target membrane fusion and fusions between membrane compartments. A trimer of the protein encoded by this gene binds a hexamer of cytosolic p97 and is required for p97-mediated regrowth of Golgi cisternae from mitotic Golgi fragments. Multiple transcript variants …	cis	1	0	1	0
54888	NSUN2	NOL1/NOP2/Sun domain family, member 2,	FLJ20303, Misu, SAKI, TRM4, nsun2,	5p15.31	5		cis	1	0	1	0
256281	NUDT14	Nucleoside diphosphate-linked moiety X motif 14, Nudix motif 14, UDPG pyrophosphatase, UGPPase, Uridine diphosphate glucose pyrophosphatase, Uridine diphosphate glucose pyrophosphatase (EC 3.6.1.45) (UDPG pyrophosphatase) (UGPPase) (Nucleoside diphosphate-linked moiety X motif 14) (Nudix motif 14), nudix (nucleoside diphosphate linked moiety X)-type motif 14,	NUDT14, NUDT14; UGPP, UGPP,	14q32.33	14	UDP-glucose (UDPG) acts as the sugar donor in numerous glycosylation reactions, including those involved in the production of glycogen. NUDT14 is a UDPG pyrophosphatase (EC 3.6.1.45) that hydrolyzes UDPG to produce glucose 1-phosphate and UMP (Yagi et al., 2003).[supplied by OMIM],	cis	1	0	1	0
318	NUDT2	Ap4A hydrolase, Ap4Aase, Bis(5'-nucleosyl)-tetraphosphatase [asymmetrical], Bis(5'-nucleosyl)-tetraphosphatase [asymmetrical] (EC 3.6.1.17) (Diadenosine 5',5'''-P1,P4-tetraphosphate asymmetrical hydrolase) (Diadenosine tetraphosphatase) (Ap4A hydrolase) (Ap4Aase) (Nucleoside diphosphate-linked moiety X motif 2) (Nudix motif 2), Diadenosine 5',5'''-P1,P4-tetraphosphate asymmetrical hydrolase, Diad…	APAH1, MGC10404, NUDT2, NUDT2; APAH1, NUDT2; RP11-573M23.2-004, hCG_19439, RP11-573M23.2-004, hCG_19439,	9p13	9	This gene encodes a member of the MutT family of nucleotide pyrophosphatases, a subset of the larger NUDIX hydrolase family. The gene product possesses a modification of the MutT sequence motif found in certain nucleotide pyrophosphatases. The enzyme asymmetrically hydrolyzes Ap4A to yield AMP and ATP and is responsible for maintaining the intracellular level of the dinucleotide Ap4A, the functio…	cis	1	0	1	1
10762	NUP50	DC41, HCG1989366, isoform CRA_c, NPAP60L, NPAP60L (Fragment), NUP50 protein, Nuclear pore-associated protein 60 kDa-like, Nucleoporin 50 kDa, Nucleoporin 50 kDa (Nuclear pore-associated protein 60 kDa-like), Nucleoporin 50kDa,	MGC39961, NPAP60L, NUP50, NUP50; NPAP60L; PRO1146, Npap60, Pro1146, hCG_1989366,	22q13.31	22	The nuclear pore complex is a massive structure that extends across the nuclear envelope, forming a gateway that regulates the flow of macromolecules between the nucleus and the cytoplasm. Nucleoporins are the main components of the nuclear pore complex in eukaryotic cells. The protein encoded by this gene is a member of the FG-repeat containing nucleoporins that functions as a soluble cofactor i…	cis	1	0	1	1
5134	PDCD2	PDCD2 protein, Programmed cell death 2 isoform 1, Programmed cell death 2 isoform 2, Programmed cell death protein 2, Zinc finger MYND domain-containing protein 7, Zinc finger protein Rp-8, programmed cell death 2,	MGC12347, Pdcd2, RP1-191N21.2-002, Rp8, ZMYND7,	6q27	6	This gene encodes a nuclear protein expressed in a variety of tissues. The rat homolog, Rp8, is transiently expressed in immature thymocytes and is thought to be involved in programmed cell death. Expression of the human gene has been shown to be repressed by BCL6, a transcriptional repressor required for lymph node germinal center development, suggesting that BCL6 regulates apoptosis by its effe…	cis	1	0	1	0
5190	PEX6	PAF-2, Peroxin Pex6p, Peroxin Pex6p (Peroxisomal biogenesis factor 6, isoform CRA_c), Peroxin Pex6p (Peroxisomal biogenesis factor 6, isoform CRA_d), Peroxin-6, Peroxisomal biogenesis factor 6, Peroxisomal biogenesis factor 6 (Peroxisomal biogenesis factor 6, isoform CRA_a), Peroxisomal biogenesis factor 6 variant, Peroxisomal biogenesis factor 6, isoform CRA_a, Peroxisomal biogenesis factor 6, i…	PAF-2, PEX6, PEX6; PXAAA1, PEX6; RP1-125M3.3-001, hCG_17647, PEX6; hCG_17647, PXAAA1, Paf2, RP1-125M3.3-001, hCG_17647,	6p21.1	6		cis	1	0	1	1
10443	PFAAP5	NEDD4 binding protein 2-like 2	CG005; PFAAP5; 92M18.3; FLJ36195; FLJ41089; FLJ43077; N4BP2L2	13q13.1	13		cis	1	0	0	1
84680	PHACS	1-aminocyclopropane-1-carboxylate synthase, 1-aminocyclopropane-1-carboxylate synthase, isoform CRA_a, CDNA FLJ33087 fis, clone TRACH2000472, weakly similar to 1-AMINOCYCLOPROPANE-1-CARBOXYLATE SYNTHASE 2, Putative 1-aminocyclopropane-1-carboxylate synthase,	Phacs, acs, hCG_1785059,	11p11	11		cis	1	0	0	1
23556	PIGN	phosphatidylinositol glycan anchor biosynthesis, class N,	MCD4, MDC4, MGC26427, PIG-N, PIGN,	18q21.33	18	This gene encodes a protein that is involved in glycosylphosphatidylinositol (GPI)-anchor biosynthesis. The GPI-anchor is a glycolipid found on many blood cells and serves to anchor proteins to the cell surface. This protein is expressed in the endoplasmic reticulum and transfers phosphoethanolamine (EtNP) to the first mannose of the GPI anchor. Two alternatively spliced variants, which encode an…	cis	1	1	1	1
10531	PITRM1	Pitrilysin metallopeptidase 1, Presequence protease, mitochondrial precursor (EC 3.4.24.-) (hPreP) (Pitrilysin metalloproteinase 1) (Metalloprotease 1) (hMP1), Putative uncharacterized protein DKFZp686F08225, Putative uncharacterized protein DKFZp686F08225 (Fragment),	DKFZp686F08225, KIAA1104, MGC138192, MGC141929, MP1, PITRM1; KIAA1104, MP1, RP11-298E9.1, hmp1, pitrm1,	10p15.2	10		cis	1	0	1	0
5441	POLR2L	DNA-directed RNA polymerases I, II, and III subunit RPABC5 (RNA polymerases I, II, and III subunit ABC5) (DNA-directed RNA polymerase III subunit L) (RPB10) (DNA-directed RNA polymerase II 7.6 kDa polypeptide) (RPB7.6), POLR2L protein, polymerase (RNA) II (DNA directed) polypeptide L, 7.6kDa,	Polr2l, RBP10, RPABC5, RPB10, RPB10beta, RPB7.6, hRPB7.6, hsRPB10b,	11p15	11	This gene encodes a subunit of RNA polymerase II, the polymerase responsible for synthesizing messenger RNA in eukaryotes. The product of this gene contains four conserved cysteines characteristic of an atypical zinc-binding domain. Like its counterpart in yeast, this subunit may be shared by the other two DNA-directed RNA polymerases.,	cis	1	0	1	0
5468	PPARG	CREB3L2-PPARgamma, Nuclear receptor subfamily 1 group C member 3, PPAR-gamma, Peroxisome proliferative activated receptor gamma, Peroxisome proliferative activated receptor gamma (Fragment), Peroxisome proliferative activated receptor gamma isoform 2 variant, Peroxisome proliferative activated receptor gamma isoform 2 variant (Fragment), Peroxisome proliferator activated-receptor gamma, Peroxisom…	NR1C3, PPARG, PPARG1, PPARG; NR1C3, PPARg2, ppar gamma2,	3p25	3	This gene encodes a member of the peroxisome proliferator-activated receptor (PPAR) subfamily of nuclear receptors. PPARs form heterodimers with retinoid X receptors (RXRs) and these heterodimers regulate transcription of various genes. Three subtypes of PPARs are known: PPAR-alpha, PPAR-delta, and PPAR-gamma. The protein encoded by this gene is PPAR-gamma and is a regulator of adipocyte differen…	cis	1	0	0	1
53938	PPIL3	CyPJ, Cyclophilin J, Cyclophilin-like protein PPIL3, PPIase, Peptidyl-prolyl cis-trans isomerase-like 3, Peptidyl-prolyl cis-trans isomerase-like 3 (EC 5.2.1.8) (PPIase) (Rotamase) (Cyclophilin-like protein PPIL3) (Cyclophilin J) (CyPJ), Peptidylprolyl isomerase (Cyclophilin)-like 3, isoform CRA_c, Peptidylprolyl isomerase-like 3 isoform B, Peptidylprolyl isomerase-like protein 3 isoform PPIL3d, …	CYPJ, Ppil3, hCG_16559,	2q33.1	2	This gene encodes a member of the cyclophilin family. Cyclophilins catalyze the cis-trans isomerization of peptidylprolyl imide bonds in oligopeptides. They have been proposed to act either as catalysts or as molecular chaperones in protein-folding events. Transcript variants derived from alternative splicing and/or alternative polyadenylation exist; some of these variants encode different isofor…	cis	1	0	1	1
5709	PSMD3	26S proteasome non-ATPase regulatory subunit 3 (26S proteasome regulatory subunit S3) (Proteasome subunit p58), CDNA FLJ31237 fis, clone KIDNE2004846, highly similar to 26S PROTEASOME REGULATORY SUBUNIT S3, CDNA FLJ36887 fis, clone BNGH42005504, highly similar to 26S PROTEASOME REGULATORY SUBUNIT S3, Exchange factor for ADP-ribosylation factor guanine nucleotide factor 6, Hepatocellular carcinoma…	EFA6R, HCA67, Kiaa0942, PSMD3, Psd3, Rpn3, S3, p58,	17q12-q21.1	17	The 26S proteasome is a multicatalytic proteinase complex with a highly ordered structure composed of 2 complexes, a 20S core and a 19S regulator. The 20S core is composed of 4 rings of 28 non-identical subunits; 2 rings are composed of 7 alpha subunits and 2 rings are composed of 7 beta subunits. The 19S regulator is composed of a base, which contains 6 ATPase subunits and 2 non-ATPase subunits,…	cis	1	0	1	1
53917	RAB24	CDNA FLJ11699 fis, clone HEMBA1005047, highly similar to RAS-RELATED PROTEIN RAB-24, CDNA FLJ11699 fis, clone HEMBA1005047, highly similar to RAS-RELATED PROTEIN RAB-24 (RAB24, member RAS oncogene family, isoform CRA_c), PP4748, PP4748 (RAB24, member RAS oncogene family, isoform CRA_d), RAB24, member RAS oncogene family, RAB24, member RAS oncogene family, isoform CRA_c, RAB24, member RAS oncogene…	RAB24; hCG_2039395, hCG_2039395, rab24,	5q35.3	5		cis	1	0	0	1
117177	RAB3IP	RAB3A interacting protein (rabin3), RAB3A-interacting protein, RAB3A-interacting protein (Rabin-3) (SSX2-interacting protein), Rabin-3, SSX2-interacting protein,	FLJ14660, FLJ22548, MGC71495, RAB3IP, RABIN3,	12q14.3	12		cis	1	0	1	0
9135	RABEP1	Rab GTPase-binding effector protein 1, Rab GTPase-binding effector protein 1 (Rabaptin-5) (Rabaptin-5alpha) (Rabaptin-4) (Renal carcinoma antigen NY-REN-17), Rabaptin, RAB GTPase binding effector protein 1, Rabaptin-4, Rabaptin-5, Rabaptin-5alpha, Renal carcinoma antigen NY-REN-17,	RABEP1, RABEP1; RABPT5, RABPT5A, Rab5ep, Rabpt5, Rabpt5a,	17p13.2	17		cis	1	0	1	1
26001	RNF167	E3 ubiquitin-protein ligase RNF167 precursor (EC 6.3.2.-) (RING finger protein 167) (RING105), Putative uncharacterized protein, ring finger protein 167,	5730408C10Rik, DKFZP566H073, LP2254, RNF167, RNF167; LP2254,	17p13.2	17		cis	1	1	1	0
140691	RNF36	tripartite motif-containing 69	Trif; HSD34; RNF36; TRIM69	15q21.1	15	This gene encodes a member of the RING-B-box-coiled-coil (RBCC) family and encodes a protein with an N-terminal RING finger motif, a PRY domain and a C-terminal SPRY domain. The mouse ortholog of this gene is specifically expressed in germ cells at the round spermatid stages during spermatogenesis and, when overexpressed, induces apoptosis. Alternatively spliced transcript variants encoding disti…	cis	1	0	0	1
6228	RPS23	40S ribosomal protein S23, Ribosomal protein S23,	FLJ35016, Rps23,	5q14.2	5	Ribosomes, the organelles that catalyze protein synthesis, consist of a small 40S subunit and a large 60S subunit. Together these subunits are composed of 4 RNA species and approximately 80 structurally distinct proteins. This gene encodes a ribosomal protein that is a component of the 40S subunit. The protein belongs to the S12P family of ribosomal proteins. It is located in the cytoplasm. The p…	cis	1	0	1	0
84881	RPUSD4	RNA pseudouridylate synthase domain containing 4, RNA pseudouridylate synthase domain-containing protein 4,	FLJ14494, Rpusd4,	11q24.2	11		cis	1	0	1	0
51435	SCARA3	Scavenger receptor class A member 3 (Cellular stress response gene protein), scavenger receptor class A, member 3,	APC7, CSR, CSR1, MSLR1, MSRL1, SCARA3, SCARA3; CSR,	8p21	8	This gene encodes a macrophage scavenger receptor-like protein. This protein has been shown to deplete reactive oxygen species, and thus play an important role in protecting cells from oxidative stress. The expression of this gene is induced by oxidative stress. Alternatively spliced transcript variants encoding distinct isoforms have been described.,	cis	1	0	1	0
6441	SFTPD	Lung surfactant protein D, PSP-D, Pulmonary surfactant-associated protein D precursor, Pulmonary surfactant-associated protein D precursor (SP-D) (PSP-D) (Lung surfactant protein D), SP-D, Surfactant, pulmonary-associated protein D (Fragment), surfactant, pulmonary-associated protein D,	COLEC7, PSP-D, RP11-479O17.1-002, SFTP4, SFTPD, SFTPD; PSPD, SFTP4, SFTPD; RP11-479O17.1-002, SP-D, pspD,	10q22.2-q23.1	10		cis	1	1	1	0
6470	SHMT1	14 kDa protein, Cytosolic serine hydroxymethyltransferase (EC 2.1.2.1) (Fragment), Glycine hydroxymethyltransferase, SHMT, Serine hydroxymethyltransferase, Serine hydroxymethyltransferase (EC 2.1.2.1) (Fragment), Serine hydroxymethyltransferase, cytosolic, Serine hydroxymethyltransferase, cytosolic (EC 2.1.2.1) (Serine methylase) (Glycine hydroxymethyltransferase) (SHMT), Serine methylase, cytoso…	CSHMT, MGC15229, MGC24556, Shmt1, hCG_1985219, shmt,	17p11.2	17	This gene encodes the cellular form of serine hydroxymethyltransferase, a pyridoxal phosphate-containing enzyme that catalyzes the reversible conversion of serine and tetrahydrofolate to glycine and 5,10-methylene tetrahydrofolate. This reaction provides one carbon units for synthesis of methionine, thymidylate, and purines in the cytoplasm. This gene is located within the Smith-Magenis syndrome …	cis	1	0	1	1
10572	SIVA	SIVA1, apoptosis-inducing factor	SIVA; CD27BP; Siva-1; Siva-2; SIVA1	14q32.33	14	This gene encodes a protein with an important role in the apoptotic (programmed cell death) pathway induced by the CD27 antigen, a member of the tumor necrosis factor receptor (TFNR) superfamily. The CD27 antigen cytoplasmic tail binds to the N-terminus of this protein. Two alternatively spliced transcript variants encoding distinct proteins have been described. [provided by RefSeq]	cis	1	0	0	1
220963	SLC16A9	Monocarboxylate transporter 9 (MCT 9) (Solute carrier family 16 member 9), solute carrier family 16, member 9 (monocarboxylic acid transporter 9),	C10orf36, FLJ43803, MCT9, SLC16A9, SLC16A9; C10orf36, MCT9,	10q21.1	10		cis	1	0	0	1
115286	SLC25A26	Putative uncharacterized protein DKFZp434E079, S-adenosylmethionine carrier protein, SLC25A26 protein, Solute carrier family 25 member 26, Solute carrier family 25, member 26, Solute carrier family 25, member 26, isoform CRA_b,	DKFZp434E079, SAMC, SLC25A26, hCG_17883,	3p14.1	3		cis	1	0	1	0
29988	SLC2A8	GLUT-8, Glucose transporter type 8, Glucose transporter type X1, Putative uncharacterized protein, Putative uncharacterized protein (Solute carrier family 2, (Facilitated glucose transporter) member 8, isoform CRA_d), Solute carrier family 2, (Facilitated glucose transporter) member 8 (Fragment), Solute carrier family 2, (Facilitated glucose transporter) member 8 (Solute carrier family 2, (Facili…	GLUT8, GLUTX1, RP11-356B19.7-005, RP11-356B19.7-006, RP11-356B19.7-008, RP11-356B19.7-011, RP11-356B19.7-012, RP11-356B19.7-014, RP11-356B19.7-015, SLC2A8; RP11-356B19.7-005, hCG_28276, SLC2A8; RP11-356B19.7-006, hCG_28276, SLC2A8; RP11-356B19.7-008, SLC2A8; RP11-356B19.7-011, SLC2A8; RP11-356B19.7-012, SLC2A8; RP11-356B19.7-014, SLC2A8; RP11-356B19.7-015, SLC2A8; hCG_28276, Slc2a8, Slc2a8; Glut8…	9q33.3	9		cis	1	0	1	1
126969	SLC44A3	Choline transporter-like protein 3, Solute carrier family 44 member 3, solute carrier family 44, member 3,	CTL3, MGC45474, SLC44A3, UNQ558/PRO1115,	1p21.3	1		cis	1	0	1	0
57537	SORCS2	VPS10 domain-containing receptor SorCS2 precursor, sortilin-related VPS10 domain containing receptor 2,	KIAA1329, SORCS2; KIAA1329, Sorcs2,	4p16.1	4	This gene encodes one family member of vacuolar protein sorting 10 (VPS10) domain-containing receptor proteins. The VPS10 domain name comes from the yeast carboxypeptidase Y sorting receptor Vps10 protein. Members of this gene family are large with many exons but the CDS lengths are usually less than 3700 nt. Very large introns typically separate the exons encoding the VPS10 domain; the remaining…	cis	1	0	1	0
64847	SPATA20	CDNA: FLJ21969 fis, clone HEP05692, Spermatogenesis-associated protein 20 precursor (Sperm-specific protein 411) (Ssp411), spermatogenesis associated 20,	DKFZp686H1839, FLJ21347, FLJ21969, MGC111032, SPATA20, Ssp411, Tisp78,	17q21.33	17		cis	1	0	1	0
79029	SPATA5L1	CDNA FLJ12286 fis, clone MAMMA1001768, weakly similar to CELL DIVISION CYCLE PROTEIN 48 HOMOLOG MJ1156, CDNA FLJ13170 fis, clone NT2RP3003809, weakly similar to SAV PROTEIN, CDNA FLJ13170 fis, clone NT2RP3003809, weakly similar to SAV PROTEIN (cDNA FLJ78251), Spermatogenesis-associated protein 5-like protein 1, cDNA FLJ78251, spermatogenesis associated 5-like 1,	FLJ12286, MGC5347, SPATA5L1,	15q21.1	15		cis	1	0	1	1
569696711	SPTBN1	Beta II spectrin-short isoform, Beta II spectrin-short isoform (Fragment), Beta-II spectrin, Fodrin beta chain, Putative uncharacterized protein SPTBN1, Spectrin beta chain, brain 1, Spectrin beta chain, brain 1 (Spectrin, non-erythroid beta chain 1) (Beta-II spectrin) (Fodrin beta chain), Spectrin, beta, non-erythrocytic 1 isoform 1 variant, Spectrin, beta, non-erythrocytic 1 isoform 1 variant (…	DKFZp547I014, ELF, RPL23AP13, SPTB2, SPTBN1, SPTBN1; SPTB2, betaSpII,	2p16.22p21	2	Spectrin is an actin crosslinking and molecular scaffold protein that links the plasma membrane to the actin cytoskeleton, and functions in the determination of cell shape, arrangement of transmembrane proteins, and organization of organelles. It is composed of two antiparallel dimers of alpha- and beta- subunits. This gene is one member of a family of beta-spectrin genes. The encoded protein con…	cis	1	0	0	1
6711	SPTBN1	Beta II spectrin-short isoform, Beta II spectrin-short isoform (Fragment), Beta-II spectrin, Fodrin beta chain, Putative uncharacterized protein SPTBN1, Spectrin beta chain, brain 1, Spectrin beta chain, brain 1 (Spectrin, non-erythroid beta chain 1) (Beta-II spectrin) (Fodrin beta chain), Spectrin, beta, non-erythrocytic 1 isoform 1 variant, Spectrin, beta, non-erythrocytic 1 isoform 1 variant (…	DKFZp547I014, ELF, RPL23AP13, SPTB2, SPTBN1, SPTBN1; SPTB2, betaSpII,	2p16.2 2p21	2	Spectrin is an actin crosslinking and molecular scaffold protein that links the plasma membrane to the actin cytoskeleton, and functions in the determination of cell shape, arrangement of transmembrane proteins, and organization of organelles. It is composed of two antiparallel dimers of alpha- and beta- subunits. This gene is one member of a family of beta-spectrin genes. The encoded protein con…	cis	1	0	1	1
8878	SQSTM1	EBI3-associated protein of 60 kDa, EBIAP, P60, Phosphotyrosine-independent ligand for the Lck SH2 domain of 62 kDa, SQSTM1 protein, Sequestosome-1, Sequestosome-1 (Phosphotyrosine-independent ligand for the Lck SH2 domain of 62 kDa) (Ubiquitin-binding protein p62) (EBI3-associated protein of 60 kDa) (p60) (EBIAP), Ubiquitin-binding protein p62, sequestosome 1,	A170, OSIL, P60, P62, PDB3, SQSTM1, SQSTM1; ORCA, OSIL, ZIP3, orcA, p62B,	5q35	5		cis	1	1	1	1
63826	SRR	Putative uncharacterized protein DKFZp762A2415, Putative uncharacterized protein DKFZp762A2415 (Fragment), SRR protein, Serine racemase, Serine racemase (EC 5.1.1.-), Serine racemase variant, Serine racemase, isoform CRA_a,	DKFZp762A2415, SRR, hCG_32982, ilv1, iso1,	17p13	17		cis	1	0	1	0
6778	STAT6	IL-4 Stat, STAT6, STAT6 (Fragment), STAT6B, Signal transducer and activator of transcription 6, Signal transducer and activator of transcription 6 (IL-4 Stat), Signal transducer and activator of transcription 6 nirs variant 1, Signal transducer and activator of transcription 6 nirs variant 2, signal transducer and activator of transcription 6, interleukin-4 induced,	D12S1644, IL-4-STAT, STAT6B, STAT6C, Stat6,	12q13	12	The protein encoded by this gene is a member of the STAT family of transcription factors. In response to cytokines and growth factors, STAT family members are phosphorylated by the receptor associated kinases, and then form homo- or heterodimers that translocate to the cell nucleus where they act as transcription activators. This protein plays a central role in exerting IL4 mediated biological re…	cis	1	0	1	1
261729	STEAP2	PUMPCn, Protein upregulated in metastatic prostate cancer, Six transmembrane epithelial antigen of the prostate 2, isoform CRA_a, Six transmembrane prostate protein v1, Six transmembrane prostate protein v1 (Six transmembrane epithelial antigen of the prostate 2, isoform CRA_a), Six transmembrane prostate protein v2, six transmembrane epithelial antigen of the prostate 2,	IPCA1, PCANAP1, PUMPCn, STAMP1, STEAP2, STEAP2; hCG_17233, STMP, UNQ6507, hCG_17233,	7q21	7	This gene is a member of the STEAP family and encodes a multi-pass membrane protein that localizes to the Golgi complex, the plasma membrane, and the vesicular tubular structures in the cytosol. A highly similar protein in mouse has both ferrireductase and cupric reductase activity, and stimulates the cellular uptake of both iron and copper in vitro. Increased transcriptional expression of the hu…	cis	1	0	0	1
8464	SUPT3H	S. cerevisiae, SUPT3H protein, SUPT3H protein (Fragment), Suppressor of Ty 3 homolog, Suppressor of Ty 3 homolog (S. cerevisiae) (Suppressor of Ty 3 homolog (S. cerevisiae), isoform CRA_b), Suppressor of Ty 3 homolog (S. cerevisiae), isoform CRA_a, Suppressor of Ty 3 homolog (S. cerevisiae), isoform CRA_b, suppressor of Ty 3 homolog (S. cerevisiae),	RP11-169I2.1, RP11-169I2.1-004, RP11-169I2.1-005, RP11-169I2.1-006, SPT3L, SUPT3H; RP11-169I2.1-004, SUPT3H; RP11-169I2.1-006, hCG_16890, Supt3h, hCG_16890, spt3,	6p21.1-p21.3	6		cis	1	0	0	1
6834	SURF1	SURF-1 protein, SURF-1 protein (Fragment), Surfeit 1, Surfeit 1 (Fragment), Surfeit 1 (cDNA FLJ76045, highly similar to Homo sapiens surfeit 1 (SURF1), mRNA), Surfeit locus protein 1, cDNA FLJ76045, highly similar to Homo sapiens surfeit 1 (SURF1), mRNA,	RP11-244N20.1-001, RP11-244N20.1-003, SURF-1, SURF1; RP11-244N20.1-001, SURF1; RP11-244N20.1-003, Surf1; Surf-1, surf1,	9q34.2	9	This gene encodes a protein localized to the inner mitochondrial membrane and thought to be involved in the biogenesis of the cytochrome c oxidase complex. The protein is a member of the SURF1 family, which includes the related yeast protein SHY1 and rickettsial protein RP733. The gene is located in the surfeit gene cluster, a group of very tightly linked genes that do not share sequence similari…	cis	1	0	0	1
6838	SURF6	Surfeit locus protein 6, surfeit 6,	FLJ30322, RP11-244N20.6-001, SURF-6, SURF6, SURF6; RP11-244N20.6-001, hCG_28149, Surf6; Surf-6, hCG_28149,	9q34.2	9	This gene is located in the surfeit gene cluster, a group of very tightly linked genes that do not share sequence similarity. The gene demonstrates features of a housekeeping gene, being ubiquitously expressed, and the encoded protein has been localized to the nucleolus. The protein includes motifs found in both the mouse and fish orthologs, which suggests a putative function as a nucleolar-matri…	cis	1	0	0	1
6891	TAP2	ABC-transporter, APT2, ATP-binding cassette sub-family B member 3, Antigen peptide transporter 2, Antigen peptide transporter 2 (APT2) (ATP-binding cassette sub-family B member 3) (Peptide transporter TAP2) (Peptide transporter PSF2) (Peptide supply factor 2) (PSF-2) (Peptide transporter involved in antigen processing 2), MDR/TAP, PSF-2, Peptide supply factor 2, Peptide transporter PSF2, Peptide …	ABC18, APT2, D6S217E, DAQB-69D7.2, DAQB-69D7.2-001, DAQB-69D7.2-002, DASS-193J13.1-001, DASS-193J13.1-002, PSF2, RING11, TAP2, TAP2-G, TAP2; ABCB3, PSF2, RING11, Y1, XXbac-BCX32M13.2-001, XXbac-BCX32M13.2-002, XXbac-BPG246D15.3-001, XXbac-BPG246D15.3-002, Y1, abcb3, hCG_2001583,	6p21.3	6	The membrane-associated protein encoded by this gene is a member of the superfamily of ATP-binding cassette (ABC) transporters. ABC proteins transport various molecules across extra- and intra-cellular membranes. ABC genes are divided into seven distinct subfamilies (ABC1, MDR/TAP, MRP, ALD, OABP, GCN20, White). This protein is a member of the MDR/TAP subfamily. Members of the MDR/TAP subfamily a…	cis	1	0	1	0
51256	TBC1D7	CDNA FLJ32666 fis, clone TESTI1000096, Putative uncharacterized protein DKFZp686N2317, TBC1 domain family member 7, TBC1 domain family, member 7, TBC1 domain family, member 7 (Fragment), TBC1 domain family, member 7 (TBC1 domain family, member 7, isoform CRA_b), TBC1 domain family, member 7 variant, TBC1 domain family, member 7, isoform CRA_a, TBC1 domain family, member 7, isoform CRA_b, TBC1D7 p…	DKFZp686N2317, FLJ32666, HSPC239, PIG51, RP1-49A18.2-001, RP1-49A18.2-002, RP1-49A18.2-003, RP1-49A18.2-004, RP1-49A18.2-005, RP1-49A18.2-006, RP1-49A18.2-008, RP1-49A18.2-011, TBC1D7, TBC1D7; HSPC239, TBC1D7; RP1-49A18.2-001, TBC1D7; RP1-49A18.2-002, TBC1D7; RP1-49A18.2-003, TBC1D7; RP1-49A18.2-004, TBC1D7; RP1-49A18.2-005, TBC1D7; RP1-49A18.2-006, TBC1D7; RP1-49A18.2-008, hCG_37421, TBC1D7; RP1…	6p24.1	6		cis	1	0	1	1
10732	TCFL5	Cha transcription factor, E2BP-1, HPV-16 E2-binding protein 1, TCFL5 protein, Transcription factor-like 5 protein, Transcription factor-like 5 protein (Cha transcription factor) (HPV-16 E2-binding protein 1) (E2BP-1), transcription factor-like 5 (basic helix-loop-helix),	Cha, E2BP-1, E2BP1, Figlb, MGC46135, TCFL5, TCFL5; CHA, E2BP1,	20q13.3-qter	20		cis	1	0	1	1
55258	THNSL2	Threonine synthase-like 2 (EC 4.2.3.-) (TSH2), threonine synthase-like 2 (S. cerevisiae),	FLJ10916, THNSL2, Tsh2,	2p11.2	2		cis	1	1	0	1
26519	TIMM10	Mitochondrial import inner membrane translocase subunit Tim10, translocase of inner mitochondrial membrane 10 homolog (yeast),	TIM10, TIM10A, TIMM10, Timm10; Tim10,	11q12.1-q12.3	11	TIMM10 belongs to a family of evolutionarily conserved proteins that are organized in heterooligomeric complexes in the mitochondrial intermembrane space. These proteins mediate the import and insertion of hydrophobic membrane proteins into the mitochondrial inner membrane.[supplied by OMIM],	cis	1	0	1	1
58986	TMEM8	Protein M83, Transmembrane protein 8 precursor, transmembrane protein 6, transmembrane protein 8 (five membrane-spanning domains),	M83, TMEM6, TMEM8,	16p13.3	16		cis	1	0	1	1
283232	TMEM80	Transmembrane protein 80,	FLJ38216, TMEM80,	11p15.5	11		cis	1	0	1	0
219931	TPCN2	Two pore calcium channel protein 2 (Voltage-dependent calcium channel protein TPC2), Two pore segment channel 2 variant, two pore segment channel 2,	FLJ41094, TPCN2, TPCN2; TPC2, tpc2,	11q13.2	11		cis	1	0	1	1
11277	TREX1	3'-5' exonuclease TREX1, ATM and Rad3-related-interacting protein, ATR-interacting protein, ATR-interacting protein (ATM and Rad3-related-interacting protein), DNase III, Putative uncharacterized protein DKFZp762J2115, Putative uncharacterized protein DKFZp762J2115 (Fragment), TREX1 protein, Three prime repair exonuclease 1 (EC 3.1.11.2) (3'-5' exonuclease TREX1) (DNase III), Three prime repair e…	AGS1, AGS5, ATRIP; AGS1, CRV, DKFZp434J0310, DKFZp762J2115, DRN3, FLJ12343, HERNS, MGC20625, MGC21482, MGC26740, TREX1, TREX1; hCG_1997849, atrip, hCG_1997849,	3p21.31 3p24.3-p22.1	3	This gene encodes the major 3'->5' DNA exonuclease in human cells. The protein is a non-processive exonuclease that may serve a proofreading function for a human DNA polymerase. It is also a component of the SET complex, and acts to rapidly degrade 3' ends of nicked DNA during granzyme A-mediated cell death. Mutations in this gene result in Aicardi-Goutieres syndrome, chilblain lupus, and Cree en…	cis	1	0	1	0
23555	TSPAN15	Tetraspan NET-7, Tetraspanin-15, Tetraspanin-15 (Tspan-15) (Transmembrane 4 superfamily member 15) (Tetraspan NET-7), Transmembrane 4 superfamily member 15, Tspan-15, tetraspanin 15,	2700063A19Rik, NET-7, NET7, TM4SF15, TSPAN15, TSPAN15; NET7, TM4SF15; UNQ677/PRO1311, UNQ677/PRO1311,	10q21.3	10	The protein encoded by this gene is a member of the transmembrane 4 superfamily, also known as the tetraspanin family. Most of these members are cell-surface proteins that are characterized by the presence of four hydrophobic domains. The proteins mediate signal transduction events that play a role in the regulation of cell development, activation, growth and motility. The use of alternate polyad…	cis	1	0	1	0
64927	TTC23	Tetratricopeptide repeat protein 23 (TPR repeat protein 23) (Cervical cancer proto-oncogene 8 protein) (HCC-8), tetratricopeptide repeat domain 23,	FLJ12572, FLJ12939, HCC-8, TTC23, TTC23; HCC8,	15q26.3	15		cis	1	0	1	0
199746	U2AF1L4	CDNA FLJ35525 fis, clone SPLEN2001650, U2 small nuclear RNA auxiliary factor 1-like 4,	FLJ35525, MGC33901, U2AF1-RS3, U2AF1L3, U2AF1L3V1, U2AF1L4, U2AF1RS3, U2af26,	19q13.12	19		cis	1	0	1	0
7390	UROS	Congenital erythropoietic porphyria, Hydroxymethylbilane hydrolyase [cyclizing], Putative uncharacterized protein, UROIIIS, UROS, Uroporphyrinogen III synthase, Uroporphyrinogen III synthase (Congenital erythropoietic porphyria) (Uroporphyrinogen III synthase (Congenital erythropoietic porphyria), isoform CRA_c), Uroporphyrinogen III synthase (Congenital erythropoietic porphyria), isoform CRA_c, …	RP11-124H7.1-003, RP11-124H7.1-006, UROS, UROS; RP11-124H7.1-003, hCG_1727047, UROS; RP11-124H7.1-006, hCG_1727047,	10q25.2-q26.3	10	The protein encoded by this gene catalyzes the fourth step of porphyrin biosynthesis in the heme biosynthetic pathway. Defects in this gene cause congenital erythropoietic porphyria (Gunther's disease).,	cis	1	0	1	1
6843	VAMP1	Synaptobrevin-1, VAMP-1, Vesicle-associated membrane protein 1 (VAMP-1) (Synaptobrevin-1), vesicle-associated membrane protein 1, vesicle-associated membrane protein 1 (synaptobrevin 1),	DKFZp686H12131, Syb1, VAMP-1, Vamp1; Syb1, vamp1,	12p	12	Synaptobrevins/VAMPs, syntaxins, and the 25-kD synaptosomal-associated protein SNAP25 are the main components of a protein complex involved in the docking and/or fusion of synaptic vesicles with the presynaptic membrane. VAMP1 is a member of the vesicle-associated membrane protein (VAMP)/synaptobrevin family. Multiple alternative splice variants that encode proteins with alternative carboxy ends …	cis	1	0	0	1
51231	VRK3	CDNA FLJ41898 fis, clone OCBBF2037398, CDNA FLJ43759 fis, clone TESTI2047071, Serine/threonine-protein kinase VRK3, Serine/threonine-protein kinase VRK3 (EC 2.7.11.1) (Vaccinia-related kinase 3), Vaccinia related kinase 3, Vaccinia-related kinase 3,	VRK3,	19q13	19	This gene encodes a member of the vaccinia-related kinase (VRK) family of serine/threonine protein kinases. In both human and mouse, this gene has substitutions at several residues within the ATP binding motifs that in other kinases have been shown to be required for catalysis. In vitro assays indicate the protein lacks phosphorylation activity. The protein, however, likely retains its substrate …	cis	1	0	0	1
26094	WDR21A	Full-length cDNA clone CS0DJ006YD20 of T cells (Jurkat cell line) of Homo sapiens, WD repeat domain 21A, WD repeat-containing protein 21A, human,	DKFZp434K114, MGC20547, MGC46524, WDR21A, WDR21A; WDR21, Wdr21,	14q24.3	14	This gene encodes a WD repeat-containing protein. Multiple alternatively spliced transcript variants have been found for this gene, but the full-length nature of some variants has not been defined.,	cis	1	0	1	0
55255	WDR41	WD repeat domain 41, WD repeat-containing protein 41,	FLJ10904, MSTP048, WDR41; MSTP048, Wdr41,	5q14.1	5		cis	1	0	1	0
57599	WDR48	P80, WD repeat domain 48, WD repeat endosomal protein, WD repeat-containing protein 48, WD repeat-containing protein 48 (WD repeat endosomal protein) (p80),	DKFZp686G1794, KIAA1449, P80, WDR48, Wdr48; Kiaa1449,	3p21.33	3		cis	1	0	1	0
54853	WDR55	CDNA FLJ20195 fis, clone COLF0930, WD repeat domain 55, WD repeat-containing protein 55,	FLJ20195, FLJ21702, Wdr55,	5q31.3	5		cis	1	0	1	0
84936	ZFYVE19	MLL partner containing FYVE domain, ZFYVE19 protein variant, Zinc finger FYVE domain-containing protein 19, Zinc finger FYVE domain-containing protein 19 (MLL partner containing FYVE domain), zinc finger, FYVE domain containing 19,	FLJ14840, MPFYVE, ZFYVE19, ZFYVE19; MPFYVE,	15q15.1	15		cis	1	0	1	1
10781	ZNF266	HZF1, Zinc finger protein 1, Zinc finger protein 266, Zinc finger protein 266 (Zinc finger protein 1) (HZF1),	HZF1, KIAA2007, ZNF266, ZNF266; KIAA2007,	19p13.2	19		cis	1	1	1	1
64288	ZNF323	CDNA: FLJ23407 fis, clone HEP19601, Putative uncharacterized protein DKFZp313M0722, ZNF323 protein, Zinc finger protein 323, Zinc finger protein 323, isoform CRA_b,	DKFZp313M0722, FLJ23407, ZNF20-Lp, ZNF310P, ZNF323, ZNF323; ZNF310P, dJ874C20.2, hCG_1770259,	6p21.31	6		cis	1	1	0	0
79744	ZNF419	Zinc finger protein 419, Zinc finger protein 419 variant, Zinc finger protein 419 variant (Fragment),	FLJ23233, ZNF419, ZNF419; ZNF419A, ZNF419A,	19q13.43	19		cis	1	1	0	0
51385	ZNF589	KRAB domain-containing zinc finger protein SZF1, ZNF589 protein, Zinc finger protein 589 (KRAB domain-containing zinc finger protein SZF1) (Fragment), Zinc finger protein 589 (Stem cell zinc finger protein 1), zinc finger protein 589,	Szf1, ZNF589, ZNF589; SZF1,	3p21	3		cis	1	0	0	1
51042	ZNF593	Zinc finger protein 593, Zinc finger protein 593 (Zinc finger protein T86), Zinc finger protein T86,	RP11-96L14.6-001, ZNF593, ZNF593; RP11-96L14.6-001, hCG_40586, ZT86, hCG_40586,	1p36.11	1		cis	1	0	1	0
7637	ZNF84	Zinc finger protein 84, Zinc finger protein 84 (Zinc finger protein HPF2), Zinc finger protein HPF2,	HPF2, ZNF84,	12q24.33	12		cis	1	0	1	0
9479	MAPK8IP1	mitogen-activated protein kinase 8 interacting protein 1	IB1; JIP1; JIP-1; PRKM8IP; MAPK8IP1	11p12-p11.2	11	The protein encoded by this gene is a regulator of the pancreatic beta-cell function. It is highly similar to JIP-1, a mouse protein known to be a regulator of c-Jun amino-terminal kinase (Mapk8). This protein has been shown to prevent MAPK8 mediated activation of transcription factors, and decrease IL-1 beta and MAP kinase kinase 1 (MEKK1) induced apoptosis in pancreatic beta cells. This protein…	trans	1	0	1	0
