# Supplementary material for: Abundant Quantitative Trait Loci Exist for DNA Methylation and Gene Expression in Human Brain
Source: PLoS Genet. 2010 May 13;6(5):e1000952. doi: 10.1371/journal.pgen.1000952 (PMC2869317; doi:10.1371/journal.pgen.1000952)
Supplement: Table S3 — Significant QTL results from the analysis of CpG sites and SNPs for each brain tissue (CRBLM, FCTX, PONS, TCTX). Table includes which tissue analysis the result is from (Tissue); the Illumina ID for the CpG site (IlmnID); the chromosome and position of the CpG site (Chr, Start_Pos and Stop_Pos); the gene that has a transcription start site downstream and proximal the GpG site (Symbol, GeneID and Strand); the SNP correlated with the CpG site and its position (SNP, SNP_Chr and SNP_Position); the gene closest to the SNP that is correlated with the CpG site (Dist_SNP_Closest_Gene, SNP_Gene and SNP_GeneID); the Hardy-Weinberg Equilibrium p-value (HWE) for the SNP based on the samples used in the analysis for the specified tissue (Tissue); the minor allele frequency (MAF) for the SNP based on the samples used in the analysis for the specified tissue (Tissue); the call rate for the SNP (SNP_Call_Rate) based on the samples used in the analysis for the specified tissue (Tissue); the fraction of samples used in the correlation between the SNP and CpG site based on the number of samples used in the analysis for the specified tissue (Tissue) where samples with missing genotypes or missing trait value are not included in the analysis; annotations for the SNP and CpG site are cis or trans where cis is +/− 1Mb (Dist_to_Trait and cis_trans); the asymptotic p-value, empirical p-value, regression r-squared and regression beta for the correlation (pvalue, empP, r2 and beta) note the empirical p-values equal to 0.000999 in the table represent p-values less than 0.001 (based on 1K permutations); and the number of AA, AB and BB genotypes used in the correlation (Num_AA, Num_AB and Num_BB). (8.42 MB TXT) [file pgen.1000952.s012.zip]

Archive with 1 entries (1 files):
- pgen.1000952.s012.txt
