# Supplementary material for: Abundant Quantitative Trait Loci Exist for DNA Methylation and Gene Expression in Human Brain
Source: PLoS Genet. 2010 May 13;6(5):e1000952. doi: 10.1371/journal.pgen.1000952 (PMC2869317; doi:10.1371/journal.pgen.1000952)
Supplement: Table S3 — Significant QTL results from the analysis of CpG sites and SNPs for each brain tissue (CRBLM, FCTX, PONS, TCTX). Table includes which tissue analysis the result is from (Tissue); the Illumina ID for the CpG site (IlmnID); the chromosome and position of the CpG site (Chr, Start_Pos and Stop_Pos); the gene that has a transcription start site downstream and proximal the GpG site (Symbol, GeneID and Strand); the SNP correlated with the CpG site and its position (SNP, SNP_Chr and SNP_Position); the gene closest to the SNP that is correlated with the CpG site (Dist_SNP_Closest_Gene, SNP_Gene and SNP_GeneID); the Hardy-Weinberg Equilibrium p-value (HWE) for the SNP based on the samples used in the analysis for the specified tissue (Tissue); the minor allele frequency (MAF) for the SNP based on the samples used in the analysis for the specified tissue (Tissue); the call rate for the SNP (SNP_Call_Rate) based on the samples used in the analysis for the specified tissue (Tissue); the fraction of samples used in the correlation between the SNP and CpG site based on the number of samples used in the analysis for the specified tissue (Tissue) where samples with missing genotypes or missing trait value are not included in the analysis; annotations for the SNP and CpG site are cis or trans where cis is +/− 1Mb (Dist_to_Trait and cis_trans); the asymptotic p-value, empirical p-value, regression r-squared and regression beta for the correlation (pvalue, empP, r2 and beta) note the empirical p-values equal to 0.000999 in the table represent p-values less than 0.001 (based on 1K permutations); and the number of AA, AB and BB genotypes used in the correlation (Num_AA, Num_AB and Num_BB). (8.42 MB TXT) [file pgen.1000952.s012.zip › pgen.1000952.s012.txt]

Tissue	IlmnID	Chr	Start_Pos	Stop_Pos	Symbol	GeneID	Strand	SNP	SNP_Chr	SNP_Position	Dist_SNP_Closest_Gene	SNP_Gene	SNP_GeneID	HWE	MAF	Frac_Samples	SNP_Call_Rate	Dist_To_Trait	cis_trans	pvalue	empP	r2	beta	Num_AA	Num_AB	Num_BB
crblm	cg23867494	1	1140135	1140185	TNFRSF4	7293	-	rs10036189	5	115358969	0	FLJ90650	206338	0.3796	0.2639	1	1	NA	trans	1.85E-008	0.006993	0.2591	-0.04079	59	41	8
crblm	cg23867494	1	1140135	1140185	TNFRSF4	7293	-	rs10519435	5	115350721	0	FLJ90650	206338	0.3796	0.2731	1	1	NA	trans	5.64E-008	0.02198	0.2438	-0.03874	58	41	9
crblm	cg23867494	1	1140135	1140185	TNFRSF4	7293	-	rs6797461	3	11794317	-12601	C3orf31	132001	0.4167	0.2454	1	1	NA	trans	9.29E-009	0.003996	0.2685	0.04598	59	45	4
crblm	cg24649713	1	2115789	2115839	C1orf86	199990	-	rs10253450	7	43457630	0	HECW1	23072	0.463	0.4167	1	1	NA	trans	6.30E-010	0.005994	0.3039	0.01785	38	50	20
crblm	cg24649713	1	2115789	2115839	C1orf86	199990	-	rs767667	7	43452363	0	HECW1	23072	0.4907	0.4398	1	1	NA	trans	3.30E-010	0.003996	0.3122	0.01836	34	53	21
crblm	cg24649713	1	2115789	2115839	C1orf86	199990	-	rs13222216	7	43452938	0	HECW1	23072	0.4537	0.4213	1	1	NA	trans	7.88E-010	0.005994	0.301	0.01756	38	49	21
crblm	cg24649713	1	2115789	2115839	C1orf86	199990	-	rs7779437	7	43473484	0	HECW1	23072	0.4537	0.4306	1	1	NA	trans	6.57E-010	0.005994	0.3034	0.01753	37	49	22
crblm	cg24649713	1	2115789	2115839	C1orf86	199990	-	rs7780105	7	43473626	0	HECW1	23072	0.4537	0.4306	1	1	NA	trans	6.57E-010	0.005994	0.3034	0.01753	37	49	22
crblm	cg24649713	1	2115789	2115839	C1orf86	199990	-	rs2304328	7	43472683	0	HECW1	23072	0.4537	0.4306	1	1	NA	trans	6.57E-010	0.005994	0.3034	0.01753	37	49	22
crblm	cg17525406	1	4615330	4615380	AJAP1	55966	+	rs4680437	3	159652816	0	RSRC1	51319	0.4815	0.3889	1	1	NA	trans	1.09E-008	0.00999	0.2664	0.009231	40	52	16
crblm	cg17525406	1	4615330	4615380	AJAP1	55966	+	rs3845981	3	159565200	0	RSRC1	51319	0.4815	0.3889	1	1	NA	trans	1.09E-008	0.00999	0.2664	0.009231	40	52	16
crblm	cg17525406	1	4615330	4615380	AJAP1	55966	+	rs7641954	3	159645690	0	RSRC1	51319	0.4815	0.3889	1	1	NA	trans	1.09E-008	0.00999	0.2664	0.009231	40	52	16
crblm	cg17525406	1	4615330	4615380	AJAP1	55966	+	rs11709804	3	159572427	0	RSRC1	51319	0.4815	0.3889	1	1	NA	trans	1.09E-008	0.00999	0.2664	0.009231	40	52	16
crblm	cg17525406	1	4615330	4615380	AJAP1	55966	+	rs12633594	3	159607638	0	RSRC1	51319	0.4815	0.3889	1	1	NA	trans	1.09E-008	0.00999	0.2664	0.009231	40	52	16
crblm	cg17525406	1	4615330	4615380	AJAP1	55966	+	rs6441188	3	159551801	0	RSRC1	51319	0.4815	0.3889	1	1	NA	trans	1.09E-008	0.00999	0.2664	0.009231	40	52	16
crblm	cg17525406	1	4615330	4615380	AJAP1	55966	+	rs6788703	3	159549931	0	RSRC1	51319	0.4815	0.3889	1	1	NA	trans	1.09E-008	0.00999	0.2664	0.009231	40	52	16
crblm	cg17525406	1	4615330	4615380	AJAP1	55966	+	rs2222326	3	159551226	0	RSRC1	51319	0.4815	0.3889	1	1	NA	trans	1.09E-008	0.00999	0.2664	0.009231	40	52	16
crblm	cg17525406	1	4615330	4615380	AJAP1	55966	+	rs4309677	3	159536497	0	RSRC1	51319	0.4815	0.3889	1	1	NA	trans	1.09E-008	0.00999	0.2664	0.009231	40	52	16
crblm	cg17525406	1	4615330	4615380	AJAP1	55966	+	rs9823076	3	159636254	0	RSRC1	51319	0.4815	0.3889	1	1	NA	trans	1.09E-008	0.00999	0.2664	0.009231	40	52	16
crblm	cg17525406	1	4615330	4615380	AJAP1	55966	+	rs9867617	3	159560038	0	RSRC1	51319	0.4815	0.3889	1	1	NA	trans	1.09E-008	0.00999	0.2664	0.009231	40	52	16
crblm	cg17525406	1	4615330	4615380	AJAP1	55966	+	rs10936134	3	159572817	0	RSRC1	51319	0.4815	0.3889	1	1	NA	trans	1.09E-008	0.00999	0.2664	0.009231	40	52	16
crblm	cg17525406	1	4615330	4615380	AJAP1	55966	+	rs7610713	3	159554951	0	RSRC1	51319	0.4815	0.3889	1	1	NA	trans	1.09E-008	0.00999	0.2664	0.009231	40	52	16
crblm	cg17525406	1	4615330	4615380	AJAP1	55966	+	rs4680433	3	159619542	0	RSRC1	51319	0.4815	0.3889	1	1	NA	trans	1.09E-008	0.00999	0.2664	0.009231	40	52	16
crblm	cg17525406	1	4615330	4615380	AJAP1	55966	+	rs2362965	3	159592073	0	RSRC1	51319	0.4815	0.3889	1	1	NA	trans	1.09E-008	0.00999	0.2664	0.009231	40	52	16
crblm	cg17525406	1	4615330	4615380	AJAP1	55966	+	rs9811217	3	159600394	0	RSRC1	51319	0.4815	0.3889	1	1	NA	trans	1.09E-008	0.00999	0.2664	0.009231	40	52	16
crblm	cg17525406	1	4615330	4615380	AJAP1	55966	+	rs939114	3	159597947	0	RSRC1	51319	0.4815	0.3889	1	1	NA	trans	1.09E-008	0.00999	0.2664	0.009231	40	52	16
crblm	cg17525406	1	4615330	4615380	AJAP1	55966	+	rs6778370	3	159577116	0	RSRC1	51319	0.4815	0.3889	1	1	NA	trans	1.09E-008	0.00999	0.2664	0.009231	40	52	16
crblm	cg17525406	1	4615330	4615380	AJAP1	55966	+	rs9876322	3	159601932	0	RSRC1	51319	0.4815	0.3889	1	1	NA	trans	1.09E-008	0.00999	0.2664	0.009231	40	52	16
crblm	cg17525406	1	4615330	4615380	AJAP1	55966	+	rs12632998	3	159579507	0	RSRC1	51319	0.4815	0.3889	1	1	NA	trans	1.09E-008	0.00999	0.2664	0.009231	40	52	16
crblm	cg17525406	1	4615330	4615380	AJAP1	55966	+	rs6767008	3	159583754	0	RSRC1	51319	0.4815	0.3889	1	1	NA	trans	1.09E-008	0.00999	0.2664	0.009231	40	52	16
crblm	cg17525406	1	4615330	4615380	AJAP1	55966	+	rs7639867	3	159581870	0	RSRC1	51319	0.4815	0.3889	1	1	NA	trans	1.09E-008	0.00999	0.2664	0.009231	40	52	16
crblm	cg17525406	1	4615330	4615380	AJAP1	55966	+	rs7648196	3	159587400	0	RSRC1	51319	0.4815	0.3889	1	1	NA	trans	1.09E-008	0.00999	0.2664	0.009231	40	52	16
crblm	cg17525406	1	4615330	4615380	AJAP1	55966	+	rs9809952	3	159581138	0	RSRC1	51319	0.4815	0.3889	1	1	NA	trans	1.09E-008	0.00999	0.2664	0.009231	40	52	16
crblm	cg17525406	1	4615330	4615380	AJAP1	55966	+	rs10936133	3	159572667	0	RSRC1	51319	0.4815	0.3889	1	1	NA	trans	1.09E-008	0.00999	0.2664	0.009231	40	52	16
crblm	cg17525406	1	4615330	4615380	AJAP1	55966	+	rs6441195	3	159634440	0	RSRC1	51319	0.4815	0.3889	1	1	NA	trans	1.09E-008	0.00999	0.2664	0.009231	40	52	16
crblm	cg17525406	1	4615330	4615380	AJAP1	55966	+	rs6800887	3	159646322	0	RSRC1	51319	0.4815	0.3889	1	1	NA	trans	1.09E-008	0.00999	0.2664	0.009231	40	52	16
crblm	cg17525406	1	4615330	4615380	AJAP1	55966	+	rs4680436	3	159642011	0	RSRC1	51319	0.4815	0.3889	1	1	NA	trans	1.09E-008	0.00999	0.2664	0.009231	40	52	16
crblm	cg17525406	1	4615330	4615380	AJAP1	55966	+	rs7610691	3	159633537	0	RSRC1	51319	0.4815	0.3889	1	1	NA	trans	1.09E-008	0.00999	0.2664	0.009231	40	52	16
crblm	cg17525406	1	4615330	4615380	AJAP1	55966	+	rs6791431	3	159577051	0	RSRC1	51319	0.4815	0.3889	1	1	NA	trans	1.09E-008	0.00999	0.2664	0.009231	40	52	16
crblm	cg17525406	1	4615330	4615380	AJAP1	55966	+	rs9882274	3	159603127	0	RSRC1	51319	0.4815	0.3889	1	1	NA	trans	1.09E-008	0.00999	0.2664	0.009231	40	52	16
crblm	cg17525406	1	4615330	4615380	AJAP1	55966	+	rs9870802	3	159630863	0	RSRC1	51319	0.4815	0.3889	1	1	NA	trans	1.09E-008	0.00999	0.2664	0.009231	40	52	16
crblm	cg17525406	1	4615330	4615380	AJAP1	55966	+	rs12629125	3	159615964	0	RSRC1	51319	0.4815	0.3889	1	1	NA	trans	1.09E-008	0.00999	0.2664	0.009231	40	52	16
crblm	cg17525406	1	4615330	4615380	AJAP1	55966	+	rs11717725	3	159617614	0	RSRC1	51319	0.4815	0.3889	1	1	NA	trans	1.09E-008	0.00999	0.2664	0.009231	40	52	16
crblm	cg17525406	1	4615330	4615380	AJAP1	55966	+	rs12107104	3	159609021	0	RSRC1	51319	0.4815	0.3889	1	1	NA	trans	1.09E-008	0.00999	0.2664	0.009231	40	52	16
crblm	cg17525406	1	4615330	4615380	AJAP1	55966	+	rs9880806	3	159599147	0	RSRC1	51319	0.4815	0.3889	1	1	NA	trans	1.09E-008	0.00999	0.2664	0.009231	40	52	16
crblm	cg17525406	1	4615330	4615380	AJAP1	55966	+	rs12629587	3	159591626	0	RSRC1	51319	0.4815	0.3889	1	1	NA	trans	1.09E-008	0.00999	0.2664	0.009231	40	52	16
crblm	cg17525406	1	4615330	4615380	AJAP1	55966	+	rs12494098	3	159571290	0	RSRC1	51319	0.4815	0.3889	1	1	NA	trans	1.09E-008	0.00999	0.2664	0.009231	40	52	16
crblm	cg17525406	1	4615330	4615380	AJAP1	55966	+	rs7632059	3	159616001	0	RSRC1	51319	0.4815	0.3889	1	1	NA	trans	1.09E-008	0.00999	0.2664	0.009231	40	52	16
crblm	cg17525406	1	4615330	4615380	AJAP1	55966	+	rs9827781	3	159532890	0	RSRC1	51319	0.4815	0.3889	1	1	NA	trans	1.09E-008	0.00999	0.2664	0.009231	40	52	16
crblm	cg17525406	1	4615330	4615380	AJAP1	55966	+	rs4289388	3	159646982	0	RSRC1	51319	0.4815	0.3889	1	1	NA	trans	1.09E-008	0.00999	0.2664	0.009231	40	52	16
crblm	cg17525406	1	4615330	4615380	AJAP1	55966	+	rs11719188	3	159589458	0	RSRC1	51319	0.4815	0.3889	1	1	NA	trans	1.09E-008	0.00999	0.2664	0.009231	40	52	16
crblm	cg14186992	1	6562107	6562157	HKR3	3104	+	rs4908932	1	6562434	31	TAS1R1	80835	0.3333	0.2037	1	1	277	cis	6.32E-012	0.000999	0.3608	-0.06475	68	36	4
crblm	cg23959705	1	7924889	7924939	TNFRSF9	3604	-	rs585672	1	7895757	-6736	TNFRSF9	3604	0.4352	0.3657	0.991	1	29132	cis	2.98E-008	0.006993	0.2547	-0.02712	45	46	16
crblm	cg23959705	1	7924889	7924939	TNFRSF9	3604	-	rs226478	1	7919221	0	TNFRSF9	3604	0.4259	0.3796	0.991	1	5668	cis	8.20E-009	0.003996	0.2723	-0.0274	44	45	18
crblm	cg23959705	1	7924889	7924939	TNFRSF9	3604	-	rs161799	1	7938147	-6232	PARK7	11315	0.4444	0.3796	0.991	1	13208	cis	1.47E-007	0.02697	0.2323	-0.0259	42	48	17
crblm	cg23959705	1	7924889	7924939	TNFRSF9	3604	-	rs226473	1	7931555	8082	TNFRSF9	3604	0.4352	0.3565	0.991	1	6616	cis	3.48E-008	0.007992	0.2525	-0.02741	45	47	15
crblm	cg12711814	1	8862066	8862116	ENO1	2023	-	rs2765507	1	8847699	0	ENO1	2023	0.4907	0.4398	1	1	14367	cis	1.17E-010	0.000999	0.3253	0.02089	34	53	21
crblm	cg12711814	1	8862066	8862116	ENO1	2023	-	rs2781064	1	8849455	0	ENO1	2023	0.4907	0.4398	1	1	12611	cis	1.17E-010	0.000999	0.3253	0.02089	34	53	21
crblm	cg12711814	1	8862066	8862116	ENO1	2023	-	rs4908519	1	8855000	0	ENO1	2023	0.4907	0.4398	1	1	7066	cis	1.17E-010	0.000999	0.3253	0.02089	34	53	21
crblm	cg22601917	1	9216811	9216861	H6PD	9563	+	rs9434755	1	9259349	5367	H6PD	9563	0.3056	0.2269	1	1	42488	cis	1.09E-012	0.000999	0.3814	0.06945	67	33	8
crblm	cg22601917	1	9216811	9216861	H6PD	9563	+	rs2239560	1	9227318	0	H6PD	9563	0.213	0.1528	1	1	10457	cis	1.02E-008	0.00999	0.2672	0.06627	80	23	5
crblm	cg22601917	1	9216811	9216861	H6PD	9563	+	rs6662509	1	9240191	0	H6PD	9563	0.213	0.1528	1	1	23330	cis	1.02E-008	0.00999	0.2672	0.06627	80	23	5
crblm	cg22601917	1	9216811	9216861	H6PD	9563	+	rs2268175	1	9223195	0	H6PD	9563	0.4352	0.3935	1	1	6334	cis	2.23E-020	0.000999	0.5556	0.07319	42	47	19
crblm	cg22601917	1	9216811	9216861	H6PD	9563	+	rs11121354	1	9250000	0	H6PD	9563	0.3148	0.25	1	1	33139	cis	9.75E-011	0.000999	0.3275	0.0614	64	34	10
crblm	cg22601917	1	9216811	9216861	H6PD	9563	+	rs9434723	1	9214869	-2580	H6PD	9563	0.213	0.1528	1	1	1942	cis	1.02E-008	0.00999	0.2672	0.06627	80	23	5
crblm	cg22601917	1	9216811	9216861	H6PD	9563	+	rs2268172	1	9223334	0	H6PD	9563	0.213	0.1528	1	1	6473	cis	1.02E-008	0.00999	0.2672	0.06627	80	23	5
crblm	cg22601917	1	9216811	9216861	H6PD	9563	+	rs9435159	1	9247852	0	H6PD	9563	0.2593	0.1667	1	1	30991	cis	2.46E-009	0.001998	0.2862	0.06955	76	28	4
crblm	cg22601917	1	9216811	9216861	H6PD	9563	+	rs732950	1	9232333	0	H6PD	9563	0.4259	0.3889	1	1	15472	cis	2.60E-020	0.000999	0.5543	0.07274	43	46	19
crblm	cg26985289	1	9807159	9807209	CLSTN1	22883	-	rs7148897	14	20077897	10939	LOC100133314	100133314	0.1389	0.09722	1	1	NA	trans	9.90E-010	0.006993	0.2981	0.01314	90	15	3
crblm	cg26985289	1	9807159	9807209	CLSTN1	22883	-	rs17242692	14	20078055	11097	LOC100133314	100133314	0.1389	0.09722	1	1	NA	trans	9.90E-010	0.006993	0.2981	0.01314	90	15	3
crblm	cg11706911	1	15783576	15783626	AGMAT	79814	-	rs6674760	1	15812358	-4298	DDI2	84301	0.287	0.2361	1	1	28732	cis	2.07E-008	0.01399	0.2576	0.03329	67	31	10
crblm	cg11706911	1	15783576	15783626	AGMAT	79814	-	rs10927841	1	15917848	0	PLEKHM2	23207	0.3148	0.2593	1	1	134222	cis	1.04E-009	0.001998	0.2974	0.03502	63	34	11
crblm	cg11706911	1	15783576	15783626	AGMAT	79814	-	rs12092485	1	15920625	0	PLEKHM2	23207	0.3148	0.2593	1	1	136999	cis	1.04E-009	0.001998	0.2974	0.03502	63	34	11
crblm	cg11706911	1	15783576	15783626	AGMAT	79814	-	rs7535934	1	15828102	0	DDI2	84301	0.287	0.2361	1	1	44476	cis	2.07E-008	0.01399	0.2576	0.03329	67	31	10
crblm	cg11706911	1	15783576	15783626	AGMAT	79814	-	rs11584398	1	15752862	0	DNAJC16	23341	0.3056	0.2454	1	1	30714	cis	5.81E-011	0.000999	0.334	0.03788	65	33	10
crblm	cg11706911	1	15783576	15783626	AGMAT	79814	-	rs6668726	1	15835201	0	DDI2	84301	0.3148	0.2778	1	1	51575	cis	3.00E-010	0.000999	0.3134	0.03466	61	34	13
crblm	cg11706911	1	15783576	15783626	AGMAT	79814	-	rs7535836	1	15827975	0	DDI2	84301	0.287	0.2361	1	1	44349	cis	2.07E-008	0.01399	0.2576	0.03329	67	31	10
crblm	cg11706911	1	15783576	15783626	AGMAT	79814	-	rs7545782	1	15827814	0	DDI2	84301	0.3148	0.2778	1	1	44188	cis	3.00E-010	0.000999	0.3134	0.03466	61	34	13
crblm	cg11706911	1	15783576	15783626	AGMAT	79814	-	rs6429753	1	15773124	0	AGMAT	79814	0.3241	0.2639	1	1	10452	cis	2.14E-010	0.000999	0.3177	0.03621	62	35	11
crblm	cg11706911	1	15783576	15783626	AGMAT	79814	-	rs7537618	1	15850269	0	DDI2	84301	0.3148	0.2778	1	1	66643	cis	3.00E-010	0.000999	0.3134	0.03466	61	34	13
crblm	cg11706911	1	15783576	15783626	AGMAT	79814	-	rs2861484	1	15685252	0	RP11-265F14.2	51032	0.3148	0.213	1	1	98324	cis	2.62E-010	0.000999	0.3151	0.0407	68	34	6
crblm	cg11706911	1	15783576	15783626	AGMAT	79814	-	rs12091750	1	15915353	0	PLEKHM2	23207	0.3148	0.2593	1	1	131727	cis	1.04E-009	0.001998	0.2974	0.03502	63	34	11
crblm	cg11706911	1	15783576	15783626	AGMAT	79814	-	rs3940061	1	15813863	-2793	DDI2	84301	0.3148	0.2778	1	1	30237	cis	3.00E-010	0.000999	0.3134	0.03466	61	34	13
crblm	cg11706911	1	15783576	15783626	AGMAT	79814	-	rs16851876	1	15823215	0	DDI2	84301	0.3148	0.2778	1	1	39589	cis	3.00E-010	0.000999	0.3134	0.03466	61	34	13
crblm	cg11706911	1	15783576	15783626	AGMAT	79814	-	rs7516683	1	15893089	0	PLEKHM2	23207	0.3148	0.2593	1	1	109463	cis	1.04E-009	0.001998	0.2974	0.03502	63	34	11
crblm	cg11706911	1	15783576	15783626	AGMAT	79814	-	rs10927831	1	15900960	0	PLEKHM2	23207	0.3148	0.2593	1	1	117334	cis	1.04E-009	0.001998	0.2974	0.03502	63	34	11
crblm	cg11706911	1	15783576	15783626	AGMAT	79814	-	rs941686	1	15855888	0	DDI2	84301	0.287	0.2361	1	1	72262	cis	2.07E-008	0.01399	0.2576	0.03329	67	31	10
crblm	cg11706911	1	15783576	15783626	AGMAT	79814	-	rs17448778	1	15857893	0	DDI2	84301	0.3148	0.2778	1	1	74267	cis	3.00E-010	0.000999	0.3134	0.03466	61	34	13
crblm	cg11706911	1	15783576	15783626	AGMAT	79814	-	rs12746773	1	15874175	-6437	PLEKHM2	23207	0.3056	0.2546	1	1	90549	cis	5.39E-010	0.000999	0.3059	0.0355	64	33	11
crblm	cg11706911	1	15783576	15783626	AGMAT	79814	-	rs1980607	1	15847824	0	DDI2	84301	0.3148	0.2778	1	1	64198	cis	3.00E-010	0.000999	0.3134	0.03466	61	34	13
crblm	cg11706911	1	15783576	15783626	AGMAT	79814	-	rs12082523	1	15878379	-2233	PLEKHM2	23207	0.3056	0.2546	1	1	94753	cis	5.39E-010	0.000999	0.3059	0.0355	64	33	11
crblm	cg11706911	1	15783576	15783626	AGMAT	79814	-	rs12740492	1	15921538	0	PLEKHM2	23207	0.3148	0.2593	1	1	137912	cis	1.04E-009	0.001998	0.2974	0.03502	63	34	11
crblm	cg11706911	1	15783576	15783626	AGMAT	79814	-	rs12091326	1	15920592	0	PLEKHM2	23207	0.3148	0.2593	1	1	136966	cis	1.04E-009	0.001998	0.2974	0.03502	63	34	11
crblm	cg11706911	1	15783576	15783626	AGMAT	79814	-	rs7519899	1	15918166	0	PLEKHM2	23207	0.3148	0.2593	1	1	134540	cis	1.04E-009	0.001998	0.2974	0.03502	63	34	11
crblm	cg11706911	1	15783576	15783626	AGMAT	79814	-	rs10927840	1	15917837	0	PLEKHM2	23207	0.3148	0.2593	1	1	134211	cis	1.04E-009	0.001998	0.2974	0.03502	63	34	11
crblm	cg11706911	1	15783576	15783626	AGMAT	79814	-	rs10927836	1	15906955	0	PLEKHM2	23207	0.3148	0.2593	1	1	123329	cis	1.04E-009	0.001998	0.2974	0.03502	63	34	11
crblm	cg11706911	1	15783576	15783626	AGMAT	79814	-	rs7514858	1	15907833	0	PLEKHM2	23207	0.3148	0.2593	1	1	124207	cis	1.04E-009	0.001998	0.2974	0.03502	63	34	11
crblm	cg11706911	1	15783576	15783626	AGMAT	79814	-	rs6668919	1	15922480	0	PLEKHM2	23207	0.3148	0.2593	1	1	138854	cis	1.04E-009	0.001998	0.2974	0.03502	63	34	11
crblm	cg11706911	1	15783576	15783626	AGMAT	79814	-	rs7552400	1	15908479	0	PLEKHM2	23207	0.3148	0.2593	1	1	124853	cis	1.04E-009	0.001998	0.2974	0.03502	63	34	11
crblm	cg11706911	1	15783576	15783626	AGMAT	79814	-	rs6697813	1	15824330	0	DDI2	84301	0.287	0.2361	1	1	40704	cis	2.07E-008	0.01399	0.2576	0.03329	67	31	10
crblm	cg11706911	1	15783576	15783626	AGMAT	79814	-	rs10492986	1	15861289	486	RSC1A1	6248	0.3148	0.2778	1	1	77663	cis	3.00E-010	0.000999	0.3134	0.03466	61	34	13
crblm	cg11706911	1	15783576	15783626	AGMAT	79814	-	rs6696286	1	15841357	0	DDI2	84301	0.3148	0.2778	1	1	57731	cis	3.00E-010	0.000999	0.3134	0.03466	61	34	13
crblm	cg11706911	1	15783576	15783626	AGMAT	79814	-	rs7516462	1	15845184	0	DDI2	84301	0.3333	0.2593	1	1	61558	cis	2.85E-010	0.000999	0.314	0.03674	62	36	10
crblm	cg11706911	1	15783576	15783626	AGMAT	79814	-	rs6429768	1	15836118	0	DDI2	84301	0.3148	0.2778	1	1	52492	cis	3.00E-010	0.000999	0.3134	0.03466	61	34	13
crblm	cg11706911	1	15783576	15783626	AGMAT	79814	-	rs12734937	1	15920313	0	PLEKHM2	23207	0.3148	0.2593	1	1	136687	cis	1.04E-009	0.001998	0.2974	0.03502	63	34	11
crblm	cg11706911	1	15783576	15783626	AGMAT	79814	-	rs17448682	1	15839300	0	DDI2	84301	0.287	0.2361	1	1	55674	cis	2.07E-008	0.01399	0.2576	0.03329	67	31	10
crblm	cg11706911	1	15783576	15783626	AGMAT	79814	-	rs3766163	1	15859134	0	DDI2	84301	0.3148	0.2778	1	1	75508	cis	3.00E-010	0.000999	0.3134	0.03466	61	34	13
crblm	cg11706911	1	15783576	15783626	AGMAT	79814	-	rs7556473	1	15869445	8642	RSC1A1	6248	0.3056	0.2546	1	1	85819	cis	5.39E-010	0.000999	0.3059	0.0355	64	33	11
crblm	cg11706911	1	15783576	15783626	AGMAT	79814	-	rs7536654	1	15861728	925	RSC1A1	6248	0.3148	0.2778	1	1	78102	cis	3.00E-010	0.000999	0.3134	0.03466	61	34	13
crblm	cg11706911	1	15783576	15783626	AGMAT	79814	-	rs16851731	1	15732827	0	DNAJC16	23341	0.3056	0.2454	1	1	50749	cis	5.81E-011	0.000999	0.334	0.03788	65	33	10
crblm	cg11706911	1	15783576	15783626	AGMAT	79814	-	rs927207	1	15863139	2336	RSC1A1	6248	0.3148	0.2778	1	1	79513	cis	3.00E-010	0.000999	0.3134	0.03466	61	34	13
crblm	cg11706911	1	15783576	15783626	AGMAT	79814	-	rs6662685	1	15847401	0	DDI2	84301	0.287	0.2361	1	1	63775	cis	2.07E-008	0.01399	0.2576	0.03329	67	31	10
crblm	cg11706911	1	15783576	15783626	AGMAT	79814	-	rs12760450	1	15909869	0	PLEKHM2	23207	0.3148	0.2593	1	1	126243	cis	1.04E-009	0.001998	0.2974	0.03502	63	34	11
crblm	cg11706911	1	15783576	15783626	AGMAT	79814	-	rs6669417	1	15794958	-7881	LOC645317	645317	0.3241	0.2824	1	1	11332	cis	9.52E-011	0.000999	0.3278	0.03549	60	35	13
crblm	cg11706911	1	15783576	15783626	AGMAT	79814	-	rs6695903	1	15858527	0	DDI2	84301	0.3148	0.2778	1	1	74901	cis	3.00E-010	0.000999	0.3134	0.03466	61	34	13
crblm	cg11706911	1	15783576	15783626	AGMAT	79814	-	rs12385690	1	15805519	1109	LOC645317	645317	0.3148	0.2778	1	1	21893	cis	3.00E-010	0.000999	0.3134	0.03466	61	34	13
crblm	cg11706911	1	15783576	15783626	AGMAT	79814	-	rs4646063	1	15702400	0	CASP9	842	0.3056	0.2454	1	1	81176	cis	5.81E-011	0.000999	0.334	0.03788	65	33	10
crblm	cg11706911	1	15783576	15783626	AGMAT	79814	-	rs4646091	1	15694630	0	CASP9	842	0.3056	0.2454	1	1	88946	cis	5.81E-011	0.000999	0.334	0.03788	65	33	10
crblm	cg11706911	1	15783576	15783626	AGMAT	79814	-	rs4645992	1	15722329	0	CASP9	842	0.3056	0.2454	1	1	61247	cis	5.81E-011	0.000999	0.334	0.03788	65	33	10
crblm	cg11706911	1	15783576	15783626	AGMAT	79814	-	rs4646072	1	15700298	0	CASP9	842	0.3056	0.2454	1	1	83278	cis	5.81E-011	0.000999	0.334	0.03788	65	33	10
crblm	cg11706911	1	15783576	15783626	AGMAT	79814	-	rs12091644	1	15917532	0	PLEKHM2	23207	0.3148	0.2593	1	1	133906	cis	1.04E-009	0.001998	0.2974	0.03502	63	34	11
crblm	cg11706911	1	15783576	15783626	AGMAT	79814	-	rs998032	1	15862505	1702	RSC1A1	6248	0.3148	0.2778	1	1	78879	cis	3.00E-010	0.000999	0.3134	0.03466	61	34	13
crblm	cg11706911	1	15783576	15783626	AGMAT	79814	-	rs4645983	1	15723190	0	CASP9	842	0.3056	0.2454	1	1	60386	cis	5.81E-011	0.000999	0.334	0.03788	65	33	10
crblm	cg11706911	1	15783576	15783626	AGMAT	79814	-	rs11585808	1	15678249	0	RP11-265F14.2	51032	0.3148	0.213	1	1	105327	cis	2.62E-010	0.000999	0.3151	0.0407	68	34	6
crblm	cg11706911	1	15783576	15783626	AGMAT	79814	-	rs1800616	1	15704816	0	CASP9	842	0.3056	0.2454	1	1	78760	cis	5.81E-011	0.000999	0.334	0.03788	65	33	10
crblm	cg11706911	1	15783576	15783626	AGMAT	79814	-	rs2042369	1	15715831	0	CASP9	842	0.3056	0.2454	1	1	67745	cis	5.81E-011	0.000999	0.334	0.03788	65	33	10
crblm	cg11706911	1	15783576	15783626	AGMAT	79814	-	rs7531396	1	15842457	0	DDI2	84301	0.3148	0.2778	1	1	58831	cis	3.00E-010	0.000999	0.3134	0.03466	61	34	13
crblm	cg11706911	1	15783576	15783626	AGMAT	79814	-	rs4646075	1	15700048	0	CASP9	842	0.3056	0.2454	1	1	83528	cis	5.81E-011	0.000999	0.334	0.03788	65	33	10
crblm	cg11706911	1	15783576	15783626	AGMAT	79814	-	rs951225	1	15698879	0	CASP9	842	0.3056	0.2454	1	1	84697	cis	5.81E-011	0.000999	0.334	0.03788	65	33	10
crblm	cg11706911	1	15783576	15783626	AGMAT	79814	-	rs11581917	1	15678309	0	RP11-265F14.2	51032	0.3148	0.213	1	1	105267	cis	2.62E-010	0.000999	0.3151	0.0407	68	34	6
crblm	cg11706911	1	15783576	15783626	AGMAT	79814	-	rs16851819	1	15791326	7135	AGMAT	79814	0.3241	0.2824	1	1	7700	cis	9.52E-011	0.000999	0.3278	0.03549	60	35	13
crblm	cg11706911	1	15783576	15783626	AGMAT	79814	-	rs4646087	1	15694991	0	CASP9	842	0.3056	0.2454	1	1	88585	cis	5.81E-011	0.000999	0.334	0.03788	65	33	10
crblm	cg11706911	1	15783576	15783626	AGMAT	79814	-	rs4646083	1	15698151	0	CASP9	842	0.3056	0.2454	1	1	85425	cis	5.81E-011	0.000999	0.334	0.03788	65	33	10
crblm	cg11706911	1	15783576	15783626	AGMAT	79814	-	rs4646077	1	15699723	0	CASP9	842	0.3056	0.2454	1	1	83853	cis	5.81E-011	0.000999	0.334	0.03788	65	33	10
crblm	cg11706911	1	15783576	15783626	AGMAT	79814	-	rs932602	1	15858674	0	DDI2	84301	0.3148	0.2778	1	1	75048	cis	3.00E-010	0.000999	0.3134	0.03466	61	34	13
crblm	cg11706911	1	15783576	15783626	AGMAT	79814	-	rs4646092	1	15694260	0	CASP9	842	0.3056	0.2454	1	1	89316	cis	5.81E-011	0.000999	0.334	0.03788	65	33	10
crblm	cg11706911	1	15783576	15783626	AGMAT	79814	-	rs6429769	1	15841197	0	DDI2	84301	0.3148	0.2778	1	1	57571	cis	3.00E-010	0.000999	0.3134	0.03466	61	34	13
crblm	cg11706911	1	15783576	15783626	AGMAT	79814	-	rs11589076	1	15699614	0	CASP9	842	0.3056	0.2454	1	1	83962	cis	5.81E-011	0.000999	0.334	0.03788	65	33	10
crblm	cg11706911	1	15783576	15783626	AGMAT	79814	-	rs1547033	1	15791575	7384	AGMAT	79814	0.3241	0.2824	1	1	7949	cis	9.52E-011	0.000999	0.3278	0.03549	60	35	13
crblm	cg11706911	1	15783576	15783626	AGMAT	79814	-	rs1547031	1	15791547	7356	AGMAT	79814	0.3241	0.2824	1	1	7921	cis	9.52E-011	0.000999	0.3278	0.03549	60	35	13
crblm	cg11706911	1	15783576	15783626	AGMAT	79814	-	rs4646096	1	15693345	0	CASP9	842	0.3056	0.2454	1	1	90231	cis	5.81E-011	0.000999	0.334	0.03788	65	33	10
crblm	cg11706911	1	15783576	15783626	AGMAT	79814	-	rs11580170	1	15782331	0	AGMAT	79814	0.3148	0.2593	1	1	1245	cis	5.13E-011	0.000999	0.3355	0.03719	63	34	11
crblm	cg11706911	1	15783576	15783626	AGMAT	79814	-	rs16851855	1	15803456	0	LOC645317	645317	0.3148	0.2778	1	1	19830	cis	3.00E-010	0.000999	0.3134	0.03466	61	34	13
crblm	cg11706911	1	15783576	15783626	AGMAT	79814	-	rs16851851	1	15802215	-624	LOC645317	645317	0.3148	0.2778	1	1	18589	cis	3.00E-010	0.000999	0.3134	0.03466	61	34	13
crblm	cg11706911	1	15783576	15783626	AGMAT	79814	-	rs16851841	1	15795300	-7539	LOC645317	645317	0.3241	0.2824	1	1	11674	cis	9.52E-011	0.000999	0.3278	0.03549	60	35	13
crblm	cg11706911	1	15783576	15783626	AGMAT	79814	-	rs16849152	1	15794361	-8478	LOC645317	645317	0.3241	0.2824	1	1	10735	cis	9.52E-011	0.000999	0.3278	0.03549	60	35	13
crblm	cg11706911	1	15783576	15783626	AGMAT	79814	-	rs7533125	1	15756331	0	DNAJC16	23341	0.3056	0.2454	1	1	27245	cis	5.81E-011	0.000999	0.334	0.03788	65	33	10
crblm	cg11706911	1	15783576	15783626	AGMAT	79814	-	rs3795763	1	15832564	0	DDI2	84301	0.3148	0.2778	1	1	48938	cis	3.00E-010	0.000999	0.3134	0.03466	61	34	13
crblm	cg11706911	1	15783576	15783626	AGMAT	79814	-	rs11583306	1	15733390	0	DNAJC16	23341	0.3056	0.2454	1	1	50186	cis	5.81E-011	0.000999	0.334	0.03788	65	33	10
crblm	cg11706911	1	15783576	15783626	AGMAT	79814	-	rs2236215	1	15765002	0	DNAJC16	23341	0.3241	0.2639	1	1	18574	cis	2.14E-010	0.000999	0.3177	0.03621	62	35	11
crblm	cg11706911	1	15783576	15783626	AGMAT	79814	-	rs6669156	1	15777793	0	AGMAT	79814	0.3056	0.2454	1	1	5783	cis	5.81E-011	0.000999	0.334	0.03788	65	33	10
crblm	cg17385448	1	15784239	15784289	AGMAT	79814	-	rs12092485	1	15920625	0	PLEKHM2	23207	0.3148	0.2593	1	1	136336	cis	1.49E-020	0.000999	0.5589	0.07457	63	34	11
crblm	cg17385448	1	15784239	15784289	AGMAT	79814	-	rs1547033	1	15791575	7384	AGMAT	79814	0.3241	0.2824	1	1	7286	cis	6.07E-023	0.000999	0.6021	0.07472	60	35	13
crblm	cg17385448	1	15784239	15784289	AGMAT	79814	-	rs16851731	1	15732827	0	DNAJC16	23341	0.3056	0.2454	1	1	51412	cis	3.18E-020	0.000999	0.5526	0.07569	65	33	10
crblm	cg17385448	1	15784239	15784289	AGMAT	79814	-	rs6429768	1	15836118	0	DDI2	84301	0.3148	0.2778	1	1	51829	cis	1.41E-022	0.000999	0.5958	0.07424	61	34	13
crblm	cg17385448	1	15784239	15784289	AGMAT	79814	-	rs7556473	1	15869445	8642	RSC1A1	6248	0.3056	0.2546	1	1	85156	cis	5.86E-021	0.000999	0.5665	0.07506	64	33	11
crblm	cg17385448	1	15784239	15784289	AGMAT	79814	-	rs7519899	1	15918166	0	PLEKHM2	23207	0.3148	0.2593	1	1	133877	cis	1.49E-020	0.000999	0.5589	0.07457	63	34	11
crblm	cg17385448	1	15784239	15784289	AGMAT	79814	-	rs10927841	1	15917848	0	PLEKHM2	23207	0.3148	0.2593	1	1	133559	cis	1.49E-020	0.000999	0.5589	0.07457	63	34	11
crblm	cg17385448	1	15784239	15784289	AGMAT	79814	-	rs4233533	1	15701774	0	CASP9	842	0.3704	0.3241	1	1	82465	cis	7.28E-015	0.000999	0.4365	-0.06239	53	40	15
crblm	cg17385448	1	15784239	15784289	AGMAT	79814	-	rs2042369	1	15715831	0	CASP9	842	0.3056	0.2454	1	1	68408	cis	3.18E-020	0.000999	0.5526	0.07569	65	33	10
crblm	cg17385448	1	15784239	15784289	AGMAT	79814	-	rs12746773	1	15874175	-6437	PLEKHM2	23207	0.3056	0.2546	1	1	89886	cis	5.86E-021	0.000999	0.5665	0.07506	64	33	11
crblm	cg17385448	1	15784239	15784289	AGMAT	79814	-	rs12091326	1	15920592	0	PLEKHM2	23207	0.3148	0.2593	1	1	136303	cis	1.49E-020	0.000999	0.5589	0.07457	63	34	11
crblm	cg17385448	1	15784239	15784289	AGMAT	79814	-	rs10492986	1	15861289	486	RSC1A1	6248	0.3148	0.2778	1	1	77000	cis	1.41E-022	0.000999	0.5958	0.07424	61	34	13
crblm	cg17385448	1	15784239	15784289	AGMAT	79814	-	rs12740492	1	15921538	0	PLEKHM2	23207	0.3148	0.2593	1	1	137249	cis	1.49E-020	0.000999	0.5589	0.07457	63	34	11
crblm	cg17385448	1	15784239	15784289	AGMAT	79814	-	rs12746673	1	15923057	0	PLEKHM2	23207	0.3241	0.2454	1	1	138768	cis	3.05E-013	0.000999	0.3958	0.06547	64	35	9
crblm	cg17385448	1	15784239	15784289	AGMAT	79814	-	rs6429769	1	15841197	0	DDI2	84301	0.3148	0.2778	1	1	56908	cis	1.41E-022	0.000999	0.5958	0.07424	61	34	13
crblm	cg17385448	1	15784239	15784289	AGMAT	79814	-	rs11580170	1	15782331	0	AGMAT	79814	0.3148	0.2593	1	1	1908	cis	2.45E-024	0.000999	0.6254	0.07888	63	34	11
crblm	cg17385448	1	15784239	15784289	AGMAT	79814	-	rs6671429	1	15919916	0	PLEKHM2	23207	0.4259	0.3611	1	1	135627	cis	1.43E-013	0.000999	0.4043	0.06058	46	46	16
crblm	cg17385448	1	15784239	15784289	AGMAT	79814	-	rs6701500	1	15936285	0	SLC25A34	284723	0.4352	0.2824	1	1	151996	cis	9.06E-010	0.005994	0.2992	0.05996	54	47	7
crblm	cg17385448	1	15784239	15784289	AGMAT	79814	-	rs12734937	1	15920313	0	PLEKHM2	23207	0.3148	0.2593	1	1	136024	cis	1.49E-020	0.000999	0.5589	0.07457	63	34	11
crblm	cg17385448	1	15784239	15784289	AGMAT	79814	-	rs4661630	1	15670257	0	ELA2A	63036	0.5463	0.4306	1	1	113982	cis	4.93E-009	0.01199	0.277	0.05363	32	59	17
crblm	cg17385448	1	15784239	15784289	AGMAT	79814	-	rs16851851	1	15802215	-624	LOC645317	645317	0.3148	0.2778	1	1	17926	cis	1.41E-022	0.000999	0.5958	0.07424	61	34	13
crblm	cg17385448	1	15784239	15784289	AGMAT	79814	-	rs6662685	1	15847401	0	DDI2	84301	0.287	0.2361	1	1	63112	cis	4.07E-015	0.000999	0.4425	0.06779	67	31	10
crblm	cg17385448	1	15784239	15784289	AGMAT	79814	-	rs4233538	1	15722442	0	CASP9	842	0.3704	0.3241	1	1	61797	cis	7.28E-015	0.000999	0.4365	-0.06239	53	40	15
crblm	cg17385448	1	15784239	15784289	AGMAT	79814	-	rs4233537	1	15722287	0	CASP9	842	0.3704	0.3241	1	1	61952	cis	7.28E-015	0.000999	0.4365	-0.06239	53	40	15
crblm	cg17385448	1	15784239	15784289	AGMAT	79814	-	rs12385690	1	15805519	1109	LOC645317	645317	0.3148	0.2778	1	1	21230	cis	1.41E-022	0.000999	0.5958	0.07424	61	34	13
crblm	cg17385448	1	15784239	15784289	AGMAT	79814	-	rs10803388	1	15722684	0	CASP9	842	0.3704	0.3241	1	1	61555	cis	7.28E-015	0.000999	0.4365	-0.06239	53	40	15
crblm	cg17385448	1	15784239	15784289	AGMAT	79814	-	rs927207	1	15863139	2336	RSC1A1	6248	0.3148	0.2778	1	1	78850	cis	1.41E-022	0.000999	0.5958	0.07424	61	34	13
crblm	cg17385448	1	15784239	15784289	AGMAT	79814	-	rs10927831	1	15900960	0	PLEKHM2	23207	0.3148	0.2593	1	1	116671	cis	1.49E-020	0.000999	0.5589	0.07457	63	34	11
crblm	cg17385448	1	15784239	15784289	AGMAT	79814	-	rs10803389	1	15733874	0	DNAJC16	23341	0.3704	0.3241	1	1	50365	cis	7.28E-015	0.000999	0.4365	-0.06239	53	40	15
crblm	cg17385448	1	15784239	15784289	AGMAT	79814	-	rs6669417	1	15794958	-7881	LOC645317	645317	0.3241	0.2824	1	1	10669	cis	6.07E-023	0.000999	0.6021	0.07472	60	35	13
crblm	cg17385448	1	15784239	15784289	AGMAT	79814	-	rs11584398	1	15752862	0	DNAJC16	23341	0.3056	0.2454	1	1	31377	cis	3.18E-020	0.000999	0.5526	0.07569	65	33	10
crblm	cg17385448	1	15784239	15784289	AGMAT	79814	-	rs1800615	1	15704868	0	CASP9	842	0.3704	0.3241	1	1	79371	cis	7.28E-015	0.000999	0.4365	-0.06239	53	40	15
crblm	cg17385448	1	15784239	15784289	AGMAT	79814	-	rs12082523	1	15878379	-2233	PLEKHM2	23207	0.3056	0.2546	1	1	94090	cis	5.86E-021	0.000999	0.5665	0.07506	64	33	11
crblm	cg17385448	1	15784239	15784289	AGMAT	79814	-	rs7530124	1	15785848	1657	AGMAT	79814	0.3611	0.3287	1	1	1559	cis	3.00E-015	0.000999	0.4457	-0.06209	53	39	16
crblm	cg17385448	1	15784239	15784289	AGMAT	79814	-	rs7531396	1	15842457	0	DDI2	84301	0.3148	0.2778	1	1	58168	cis	1.41E-022	0.000999	0.5958	0.07424	61	34	13
crblm	cg17385448	1	15784239	15784289	AGMAT	79814	-	rs3940061	1	15813863	-2793	DDI2	84301	0.3148	0.2778	1	1	29574	cis	1.41E-022	0.000999	0.5958	0.07424	61	34	13
crblm	cg17385448	1	15784239	15784289	AGMAT	79814	-	rs4646083	1	15698151	0	CASP9	842	0.3056	0.2454	1	1	86088	cis	3.18E-020	0.000999	0.5526	0.07569	65	33	10
crblm	cg17385448	1	15784239	15784289	AGMAT	79814	-	rs7535836	1	15827975	0	DDI2	84301	0.287	0.2361	1	1	43686	cis	4.07E-015	0.000999	0.4425	0.06779	67	31	10
crblm	cg17385448	1	15784239	15784289	AGMAT	79814	-	rs6668919	1	15922480	0	PLEKHM2	23207	0.3148	0.2593	1	1	138191	cis	1.49E-020	0.000999	0.5589	0.07457	63	34	11
crblm	cg17385448	1	15784239	15784289	AGMAT	79814	-	rs7514858	1	15907833	0	PLEKHM2	23207	0.3148	0.2593	1	1	123544	cis	1.49E-020	0.000999	0.5589	0.07457	63	34	11
crblm	cg17385448	1	15784239	15784289	AGMAT	79814	-	rs11589076	1	15699614	0	CASP9	842	0.3056	0.2454	1	1	84625	cis	3.18E-020	0.000999	0.5526	0.07569	65	33	10
crblm	cg17385448	1	15784239	15784289	AGMAT	79814	-	rs4646049	1	15704047	0	CASP9	842	0.2685	0.1806	1	1	80192	cis	3.51E-013	0.000999	0.3943	0.07417	74	29	5
crblm	cg17385448	1	15784239	15784289	AGMAT	79814	-	rs1800616	1	15704816	0	CASP9	842	0.3056	0.2454	1	1	79423	cis	3.18E-020	0.000999	0.5526	0.07569	65	33	10
crblm	cg17385448	1	15784239	15784289	AGMAT	79814	-	rs2020902	1	15706947	0	CASP9	842	0.2685	0.1806	1	1	77292	cis	3.51E-013	0.000999	0.3943	0.07417	74	29	5
crblm	cg17385448	1	15784239	15784289	AGMAT	79814	-	rs7533125	1	15756331	0	DNAJC16	23341	0.3056	0.2454	1	1	27908	cis	3.18E-020	0.000999	0.5526	0.07569	65	33	10
crblm	cg17385448	1	15784239	15784289	AGMAT	79814	-	rs4645989	1	15722930	0	CASP9	842	0.3704	0.3241	1	1	61309	cis	7.28E-015	0.000999	0.4365	-0.06239	53	40	15
crblm	cg17385448	1	15784239	15784289	AGMAT	79814	-	rs12124078	1	15742486	0	DNAJC16	23341	0.3704	0.3241	1	1	41753	cis	7.28E-015	0.000999	0.4365	-0.06239	53	40	15
crblm	cg17385448	1	15784239	15784289	AGMAT	79814	-	rs16851855	1	15803456	0	LOC645317	645317	0.3148	0.2778	1	1	19167	cis	1.41E-022	0.000999	0.5958	0.07424	61	34	13
crblm	cg17385448	1	15784239	15784289	AGMAT	79814	-	rs16851841	1	15795300	-7539	LOC645317	645317	0.3241	0.2824	1	1	11011	cis	6.07E-023	0.000999	0.6021	0.07472	60	35	13
crblm	cg17385448	1	15784239	15784289	AGMAT	79814	-	rs16849152	1	15794361	-8478	LOC645317	645317	0.3241	0.2824	1	1	10072	cis	6.07E-023	0.000999	0.6021	0.07472	60	35	13
crblm	cg17385448	1	15784239	15784289	AGMAT	79814	-	rs1467513	1	15767546	0	DNAJC16	23341	0.3704	0.3241	1	1	16693	cis	7.28E-015	0.000999	0.4365	-0.06239	53	40	15
crblm	cg17385448	1	15784239	15784289	AGMAT	79814	-	rs6695903	1	15858527	0	DDI2	84301	0.3148	0.2778	1	1	74238	cis	1.41E-022	0.000999	0.5958	0.07424	61	34	13
crblm	cg17385448	1	15784239	15784289	AGMAT	79814	-	rs7545782	1	15827814	0	DDI2	84301	0.3148	0.2778	1	1	43525	cis	1.41E-022	0.000999	0.5958	0.07424	61	34	13
crblm	cg17385448	1	15784239	15784289	AGMAT	79814	-	rs16851876	1	15823215	0	DDI2	84301	0.3148	0.2778	1	1	38926	cis	1.41E-022	0.000999	0.5958	0.07424	61	34	13
crblm	cg17385448	1	15784239	15784289	AGMAT	79814	-	rs6674760	1	15812358	-4298	DDI2	84301	0.287	0.2361	1	1	28069	cis	4.07E-015	0.000999	0.4425	0.06779	67	31	10
crblm	cg17385448	1	15784239	15784289	AGMAT	79814	-	rs2236215	1	15765002	0	DNAJC16	23341	0.3241	0.2639	1	1	19237	cis	1.13E-022	0.000999	0.5974	0.07714	62	35	11
crblm	cg17385448	1	15784239	15784289	AGMAT	79814	-	rs12759296	1	15753824	0	DNAJC16	23341	0.3704	0.3241	1	1	30415	cis	7.28E-015	0.000999	0.4365	-0.06239	53	40	15
crblm	cg17385448	1	15784239	15784289	AGMAT	79814	-	rs10803392	1	15749345	0	DNAJC16	23341	0.3796	0.3194	1	1	34894	cis	6.47E-015	0.000999	0.4377	-0.06348	53	41	14
crblm	cg17385448	1	15784239	15784289	AGMAT	79814	-	rs1547031	1	15791547	7356	AGMAT	79814	0.3241	0.2824	1	1	7258	cis	6.07E-023	0.000999	0.6021	0.07472	60	35	13
crblm	cg17385448	1	15784239	15784289	AGMAT	79814	-	rs16851819	1	15791326	7135	AGMAT	79814	0.3241	0.2824	1	1	7037	cis	6.07E-023	0.000999	0.6021	0.07472	60	35	13
crblm	cg17385448	1	15784239	15784289	AGMAT	79814	-	rs6669156	1	15777793	0	AGMAT	79814	0.3056	0.2454	1	1	6446	cis	3.18E-020	0.000999	0.5526	0.07569	65	33	10
crblm	cg17385448	1	15784239	15784289	AGMAT	79814	-	rs6429753	1	15773124	0	AGMAT	79814	0.3241	0.2639	1	1	11115	cis	1.13E-022	0.000999	0.5974	0.07714	62	35	11
crblm	cg17385448	1	15784239	15784289	AGMAT	79814	-	rs17448778	1	15857893	0	DDI2	84301	0.3148	0.2778	1	1	73604	cis	1.41E-022	0.000999	0.5958	0.07424	61	34	13
crblm	cg17385448	1	15784239	15784289	AGMAT	79814	-	rs941686	1	15855888	0	DDI2	84301	0.287	0.2361	1	1	71599	cis	4.07E-015	0.000999	0.4425	0.06779	67	31	10
crblm	cg17385448	1	15784239	15784289	AGMAT	79814	-	rs17448682	1	15839300	0	DDI2	84301	0.287	0.2361	1	1	55011	cis	4.07E-015	0.000999	0.4425	0.06779	67	31	10
crblm	cg17385448	1	15784239	15784289	AGMAT	79814	-	rs998032	1	15862505	1702	RSC1A1	6248	0.3148	0.2778	1	1	78216	cis	1.41E-022	0.000999	0.5958	0.07424	61	34	13
crblm	cg17385448	1	15784239	15784289	AGMAT	79814	-	rs7536654	1	15861728	925	RSC1A1	6248	0.3148	0.2778	1	1	77439	cis	1.41E-022	0.000999	0.5958	0.07424	61	34	13
crblm	cg17385448	1	15784239	15784289	AGMAT	79814	-	rs3766163	1	15859134	0	DDI2	84301	0.3148	0.2778	1	1	74845	cis	1.41E-022	0.000999	0.5958	0.07424	61	34	13
crblm	cg17385448	1	15784239	15784289	AGMAT	79814	-	rs932602	1	15858674	0	DDI2	84301	0.3148	0.2778	1	1	74385	cis	1.41E-022	0.000999	0.5958	0.07424	61	34	13
crblm	cg17385448	1	15784239	15784289	AGMAT	79814	-	rs6668726	1	15835201	0	DDI2	84301	0.3148	0.2778	1	1	50912	cis	1.41E-022	0.000999	0.5958	0.07424	61	34	13
crblm	cg17385448	1	15784239	15784289	AGMAT	79814	-	rs3795763	1	15832564	0	DDI2	84301	0.3148	0.2778	1	1	48275	cis	1.41E-022	0.000999	0.5958	0.07424	61	34	13
crblm	cg17385448	1	15784239	15784289	AGMAT	79814	-	rs7535934	1	15828102	0	DDI2	84301	0.287	0.2361	1	1	43813	cis	4.07E-015	0.000999	0.4425	0.06779	67	31	10
crblm	cg17385448	1	15784239	15784289	AGMAT	79814	-	rs7537618	1	15850269	0	DDI2	84301	0.3148	0.2778	1	1	65980	cis	1.41E-022	0.000999	0.5958	0.07424	61	34	13
crblm	cg17385448	1	15784239	15784289	AGMAT	79814	-	rs1980607	1	15847824	0	DDI2	84301	0.3148	0.2778	1	1	63535	cis	1.41E-022	0.000999	0.5958	0.07424	61	34	13
crblm	cg17385448	1	15784239	15784289	AGMAT	79814	-	rs7516462	1	15845184	0	DDI2	84301	0.3333	0.2593	1	1	60895	cis	1.50E-018	0.000999	0.5191	0.07338	62	36	10
crblm	cg17385448	1	15784239	15784289	AGMAT	79814	-	rs6696286	1	15841357	0	DDI2	84301	0.3148	0.2778	1	1	57068	cis	1.41E-022	0.000999	0.5958	0.07424	61	34	13
crblm	cg17385448	1	15784239	15784289	AGMAT	79814	-	rs4646091	1	15694630	0	CASP9	842	0.3056	0.2454	1	1	89609	cis	3.18E-020	0.000999	0.5526	0.07569	65	33	10
crblm	cg17385448	1	15784239	15784289	AGMAT	79814	-	rs4646092	1	15694260	0	CASP9	842	0.3056	0.2454	1	1	89979	cis	3.18E-020	0.000999	0.5526	0.07569	65	33	10
crblm	cg17385448	1	15784239	15784289	AGMAT	79814	-	rs4646096	1	15693345	0	CASP9	842	0.3056	0.2454	1	1	90894	cis	3.18E-020	0.000999	0.5526	0.07569	65	33	10
crblm	cg17385448	1	15784239	15784289	AGMAT	79814	-	rs11585808	1	15678249	0	RP11-265F14.2	51032	0.3148	0.213	1	1	105990	cis	9.01E-015	0.000999	0.4342	0.07422	68	34	6
crblm	cg17385448	1	15784239	15784289	AGMAT	79814	-	rs10803390	1	15738005	0	DNAJC16	23341	0.3704	0.3241	1	1	46234	cis	7.28E-015	0.000999	0.4365	-0.06239	53	40	15
crblm	cg17385448	1	15784239	15784289	AGMAT	79814	-	rs951225	1	15698879	0	CASP9	842	0.3056	0.2454	1	1	85360	cis	3.18E-020	0.000999	0.5526	0.07569	65	33	10
crblm	cg17385448	1	15784239	15784289	AGMAT	79814	-	rs6685648	1	15697782	0	CASP9	842	0.3704	0.3241	1	1	86457	cis	7.28E-015	0.000999	0.4365	-0.06239	53	40	15
crblm	cg17385448	1	15784239	15784289	AGMAT	79814	-	rs4646087	1	15694991	0	CASP9	842	0.3056	0.2454	1	1	89248	cis	3.18E-020	0.000999	0.5526	0.07569	65	33	10
crblm	cg17385448	1	15784239	15784289	AGMAT	79814	-	rs4661633	1	15670904	0	ELA2A	63036	0.5463	0.4306	1	1	113335	cis	4.93E-009	0.01199	0.277	0.05363	32	59	17
crblm	cg17385448	1	15784239	15784289	AGMAT	79814	-	rs4661632	1	15670903	0	ELA2A	63036	0.5463	0.4306	1	1	113336	cis	4.93E-009	0.01199	0.277	0.05363	32	59	17
crblm	cg17385448	1	15784239	15784289	AGMAT	79814	-	rs10927791	1	15669395	0	ELA2A	63036	0.5463	0.4306	1	1	114844	cis	4.93E-009	0.01199	0.277	0.05363	32	59	17
crblm	cg17385448	1	15784239	15784289	AGMAT	79814	-	rs4646100	1	15692628	0	CASP9	842	0.3704	0.3241	1	1	91611	cis	7.28E-015	0.000999	0.4365	-0.06239	53	40	15
crblm	cg17385448	1	15784239	15784289	AGMAT	79814	-	rs6429746	1	15688166	0	RP11-265F14.2	51032	0.3704	0.3241	1	1	96073	cis	7.28E-015	0.000999	0.4365	-0.06239	53	40	15
crblm	cg17385448	1	15784239	15784289	AGMAT	79814	-	rs2861484	1	15685252	0	RP11-265F14.2	51032	0.3148	0.213	1	1	98987	cis	9.01E-015	0.000999	0.4342	0.07422	68	34	6
crblm	cg17385448	1	15784239	15784289	AGMAT	79814	-	rs11581917	1	15678309	0	RP11-265F14.2	51032	0.3148	0.213	1	1	105930	cis	9.01E-015	0.000999	0.4342	0.07422	68	34	6
crblm	cg17385448	1	15784239	15784289	AGMAT	79814	-	rs11583306	1	15733390	0	DNAJC16	23341	0.3056	0.2454	1	1	50849	cis	3.18E-020	0.000999	0.5526	0.07569	65	33	10
crblm	cg17385448	1	15784239	15784289	AGMAT	79814	-	rs4645983	1	15723190	0	CASP9	842	0.3056	0.2454	1	1	61049	cis	3.18E-020	0.000999	0.5526	0.07569	65	33	10
crblm	cg17385448	1	15784239	15784289	AGMAT	79814	-	rs4646072	1	15700298	0	CASP9	842	0.3056	0.2454	1	1	83941	cis	3.18E-020	0.000999	0.5526	0.07569	65	33	10
crblm	cg17385448	1	15784239	15784289	AGMAT	79814	-	rs2295626	1	15747548	0	DNAJC16	23341	0.3704	0.3241	1	1	36691	cis	7.28E-015	0.000999	0.4365	-0.06239	53	40	15
crblm	cg17385448	1	15784239	15784289	AGMAT	79814	-	rs7515244	1	15745973	0	DNAJC16	23341	0.3704	0.3241	1	1	38266	cis	7.28E-015	0.000999	0.4365	-0.06239	53	40	15
crblm	cg17385448	1	15784239	15784289	AGMAT	79814	-	rs12736181	1	15741871	0	DNAJC16	23341	0.3704	0.3241	1	1	42368	cis	7.28E-015	0.000999	0.4365	-0.06239	53	40	15
crblm	cg17385448	1	15784239	15784289	AGMAT	79814	-	rs7516435	1	15741279	0	DNAJC16	23341	0.3704	0.3241	1	1	42960	cis	7.28E-015	0.000999	0.4365	-0.06239	53	40	15
crblm	cg17385448	1	15784239	15784289	AGMAT	79814	-	rs4646075	1	15700048	0	CASP9	842	0.3056	0.2454	1	1	84191	cis	3.18E-020	0.000999	0.5526	0.07569	65	33	10
crblm	cg17385448	1	15784239	15784289	AGMAT	79814	-	rs6697813	1	15824330	0	DDI2	84301	0.287	0.2361	1	1	40041	cis	4.07E-015	0.000999	0.4425	0.06779	67	31	10
crblm	cg17385448	1	15784239	15784289	AGMAT	79814	-	rs4646077	1	15699723	0	CASP9	842	0.3056	0.2454	1	1	84516	cis	3.18E-020	0.000999	0.5526	0.07569	65	33	10
crblm	cg17385448	1	15784239	15784289	AGMAT	79814	-	rs4645992	1	15722329	0	CASP9	842	0.3056	0.2454	1	1	61910	cis	3.18E-020	0.000999	0.5526	0.07569	65	33	10
crblm	cg17385448	1	15784239	15784289	AGMAT	79814	-	rs4233535	1	15717784	0	CASP9	842	0.3704	0.3241	1	1	66455	cis	7.28E-015	0.000999	0.4365	-0.06239	53	40	15
crblm	cg17385448	1	15784239	15784289	AGMAT	79814	-	rs4646061	1	15702503	0	CASP9	842	0.3704	0.3241	1	1	81736	cis	7.28E-015	0.000999	0.4365	-0.06239	53	40	15
crblm	cg17385448	1	15784239	15784289	AGMAT	79814	-	rs4646063	1	15702400	0	CASP9	842	0.3056	0.2454	1	1	81839	cis	3.18E-020	0.000999	0.5526	0.07569	65	33	10
crblm	cg17385448	1	15784239	15784289	AGMAT	79814	-	rs10927836	1	15906955	0	PLEKHM2	23207	0.3148	0.2593	1	1	122666	cis	1.49E-020	0.000999	0.5589	0.07457	63	34	11
crblm	cg17385448	1	15784239	15784289	AGMAT	79814	-	rs7516540	1	15910913	0	PLEKHM2	23207	0.287	0.2269	1	1	126624	cis	3.21E-015	0.000999	0.445	0.06959	68	31	9
crblm	cg17385448	1	15784239	15784289	AGMAT	79814	-	rs12745403	1	15914193	0	PLEKHM2	23207	0.287	0.2269	1	1	129904	cis	3.21E-015	0.000999	0.445	0.06959	68	31	9
crblm	cg17385448	1	15784239	15784289	AGMAT	79814	-	rs12091750	1	15915353	0	PLEKHM2	23207	0.3148	0.2593	1	1	131064	cis	1.49E-020	0.000999	0.5589	0.07457	63	34	11
crblm	cg17385448	1	15784239	15784289	AGMAT	79814	-	rs7516683	1	15893089	0	PLEKHM2	23207	0.3148	0.2593	1	1	108800	cis	1.49E-020	0.000999	0.5589	0.07457	63	34	11
crblm	cg17385448	1	15784239	15784289	AGMAT	79814	-	rs7552400	1	15908479	0	PLEKHM2	23207	0.3148	0.2593	1	1	124190	cis	1.49E-020	0.000999	0.5589	0.07457	63	34	11
crblm	cg17385448	1	15784239	15784289	AGMAT	79814	-	rs12760450	1	15909869	0	PLEKHM2	23207	0.3148	0.2593	1	1	125580	cis	1.49E-020	0.000999	0.5589	0.07457	63	34	11
crblm	cg17385448	1	15784239	15784289	AGMAT	79814	-	rs16851970	1	15916988	0	PLEKHM2	23207	0.2685	0.2083	1	1	132699	cis	3.10E-014	0.000999	0.421	0.06968	71	29	8
crblm	cg17385448	1	15784239	15784289	AGMAT	79814	-	rs10927840	1	15917837	0	PLEKHM2	23207	0.3148	0.2593	1	1	133548	cis	1.49E-020	0.000999	0.5589	0.07457	63	34	11
crblm	cg17385448	1	15784239	15784289	AGMAT	79814	-	rs2280115	1	15915744	0	PLEKHM2	23207	0.287	0.2269	1	1	131455	cis	3.21E-015	0.000999	0.445	0.06959	68	31	9
crblm	cg17385448	1	15784239	15784289	AGMAT	79814	-	rs12091644	1	15917532	0	PLEKHM2	23207	0.3148	0.2593	1	1	133243	cis	1.49E-020	0.000999	0.5589	0.07457	63	34	11
crblm	cg07846167	1	15957295	15957345	FBLIM1	54751	+	rs7148897	14	20077897	10939	LOC100133314	100133314	0.1389	0.09722	1	1	NA	trans	1.37E-008	0.00999	0.2633	0.06586	90	15	3
crblm	cg07846167	1	15957295	15957345	FBLIM1	54751	+	rs17242692	14	20078055	11097	LOC100133314	100133314	0.1389	0.09722	1	1	NA	trans	1.37E-008	0.00999	0.2633	0.06586	90	15	3
crblm	cg21660130	1	16242780	16242830	CLCNKB	1188	+	rs6683445	1	16240990	-1843	CLCNKB	1188	0.5278	0.4954	1	1	1790	cis	5.85E-011	0.000999	0.3339	0.08843	26	57	25
crblm	cg21660130	1	16242780	16242830	CLCNKB	1188	+	rs2863435	1	16242463	-370	CLCNKB	1188	0.5278	0.4954	1	1	317	cis	5.85E-011	0.000999	0.3339	0.08843	26	57	25
crblm	cg21660130	1	16242780	16242830	CLCNKB	1188	+	rs2007480	1	16241479	-1354	CLCNKB	1188	0.5278	0.4954	1	1	1301	cis	5.85E-011	0.000999	0.3339	0.08843	26	57	25
crblm	cg21660130	1	16242780	16242830	CLCNKB	1188	+	rs10803410	1	16240911	1799	LOC440568	440568	0.5278	0.4954	1	1	1869	cis	5.85E-011	0.000999	0.3339	0.08843	26	57	25
crblm	cg01459162	1	17446867	17446917	PADI3	51702	+	rs2859667	8	27832922	0	SCARA5	286133	0.4537	0.3102	1	1	NA	trans	4.59E-008	0.02398	0.2466	-0.01507	50	49	9
crblm	cg01459162	1	17446867	17446917	PADI3	51702	+	rs2685322	8	27833064	0	SCARA5	286133	0.4537	0.3102	1	1	NA	trans	4.59E-008	0.02398	0.2466	-0.01507	50	49	9
crblm	cg23228178	1	17506268	17506318	PADI4	23569	+	rs2477134	1	17506159	-1119	PADI4	23569	0.3519	0.3333	1	1	109	cis	5.66E-009	0.004995	0.2751	0.03322	53	38	17
crblm	cg04994456	1	20014199	20014249	RNF186	54546	-	rs17242692	14	20078055	11097	LOC100133314	100133314	0.1389	0.09722	1	1	NA	trans	1.70E-009	0.01099	0.291	0.09185	90	15	3
crblm	cg04994456	1	20014199	20014249	RNF186	54546	-	rs7148897	14	20077897	10939	LOC100133314	100133314	0.1389	0.09722	1	1	NA	trans	1.70E-009	0.01099	0.291	0.09185	90	15	3
crblm	cg12497298	1	20707038	20707088	C1orf166	79594	-	rs7147046	14	19971461	0	KLHL33	123103	0.4167	0.412	1	1	NA	trans	6.63E-009	0.008991	0.273	0.0027	41	45	22
crblm	cg00750606	1	20771708	20771758	CDA	978	+	rs10799646	1	20776572	-11458	CDA	978	0.4074	0.2963	1	1	4814	cis	2.37E-010	0.000999	0.3164	0.04192	54	44	10
crblm	cg00750606	1	20771708	20771758	CDA	978	+	rs1890005	1	20771603	-16427	CDA	978	0.4074	0.2963	1	1	105	cis	2.37E-010	0.000999	0.3164	0.04192	54	44	10
crblm	cg00750606	1	20771708	20771758	CDA	978	+	rs4655224	1	20774782	-13248	CDA	978	0.4074	0.2963	1	1	3024	cis	2.37E-010	0.000999	0.3164	0.04192	54	44	10
crblm	cg22190291	1	21639269	21639319	NBPF3	84224	+	rs11727001	4	24211916	16635	DHX15	1665	0.1296	0.09259	1	1	NA	trans	1.10E-010	0.001998	0.3261	0.004419	91	14	3
crblm	cg10347418	1	23566463	23566513	ZNF436	80818	-	rs2103910	1	23540328	0	HNRNPR	10236	0.4074	0.3056	1	1	26135	cis	2.10E-008	0.01199	0.2574	-0.02265	53	44	11
crblm	cg10347418	1	23566463	23566513	ZNF436	80818	-	rs3765941	1	23512136	0	HNRNPR	10236	0.4074	0.3056	1	1	54327	cis	2.10E-008	0.01199	0.2574	-0.02265	53	44	11
crblm	cg10347418	1	23566463	23566513	ZNF436	80818	-	rs11586100	1	23537098	0	HNRNPR	10236	0.4074	0.3056	1	1	29365	cis	2.10E-008	0.01199	0.2574	-0.02265	53	44	11
crblm	cg10347418	1	23566463	23566513	ZNF436	80818	-	rs10753554	1	23491596	-17266	HNRNPR	10236	0.3981	0.3009	1	1	74867	cis	2.88E-008	0.01299	0.2531	-0.02241	54	43	11
crblm	cg10347418	1	23566463	23566513	ZNF436	80818	-	rs2103911	1	23540338	0	HNRNPR	10236	0.4074	0.3056	1	1	26125	cis	2.10E-008	0.01199	0.2574	-0.02265	53	44	11
crblm	cg00117172	1	25128425	25128475	RUNX3	864	-	rs2204291	7	122596800	0	SLC13A1	6561	0.4074	0.2685	1	1	NA	trans	1.39E-008	0.006993	0.263	0.01027	57	44	7
crblm	cg05670408	1	25816689	25816739	MAN1C1	57134	+	rs7000280	8	26611857	40248	DPYSL2	1808	0.2407	0.1667	1	1	NA	trans	1.96E-009	0.01199	0.2891	0.008879	77	26	5
crblm	cg05670408	1	25816689	25816739	MAN1C1	57134	+	rs10503788	8	26611063	39454	DPYSL2	1808	0.2407	0.1667	1	1	NA	trans	1.96E-009	0.01199	0.2891	0.008879	77	26	5
crblm	cg05670408	1	25816689	25816739	MAN1C1	57134	+	rs871186	8	26615162	43553	DPYSL2	1808	0.2407	0.1667	1	1	NA	trans	1.96E-009	0.01199	0.2891	0.008879	77	26	5
crblm	cg05670408	1	25816689	25816739	MAN1C1	57134	+	rs10503791	8	26611431	39822	DPYSL2	1808	0.2407	0.1667	1	1	NA	trans	1.96E-009	0.01199	0.2891	0.008879	77	26	5
crblm	cg05670408	1	25816689	25816739	MAN1C1	57134	+	rs10503794	8	26612682	41073	DPYSL2	1808	0.2407	0.1667	1	1	NA	trans	1.96E-009	0.01199	0.2891	0.008879	77	26	5
crblm	cg05670408	1	25816689	25816739	MAN1C1	57134	+	rs7005443	8	26612742	41133	DPYSL2	1808	0.2407	0.1667	1	1	NA	trans	1.96E-009	0.01199	0.2891	0.008879	77	26	5
crblm	cg05670408	1	25816689	25816739	MAN1C1	57134	+	rs7818301	8	26614396	42787	DPYSL2	1808	0.2407	0.1667	1	1	NA	trans	1.96E-009	0.01199	0.2891	0.008879	77	26	5
crblm	cg05670408	1	25816689	25816739	MAN1C1	57134	+	rs871185	8	26615067	43458	DPYSL2	1808	0.2407	0.1667	1	1	NA	trans	1.96E-009	0.01199	0.2891	0.008879	77	26	5
crblm	cg05670408	1	25816689	25816739	MAN1C1	57134	+	rs10503790	8	26611360	39751	DPYSL2	1808	0.2407	0.1667	1	1	NA	trans	1.96E-009	0.01199	0.2891	0.008879	77	26	5
crblm	cg05670408	1	25816689	25816739	MAN1C1	57134	+	rs10503789	8	26611248	39639	DPYSL2	1808	0.2407	0.1667	1	1	NA	trans	1.96E-009	0.01199	0.2891	0.008879	77	26	5
crblm	cg18107827	1	26361525	26361575	ZNF593	51042	+	rs2232646	1	26368957	0	LOC100128346	100128346	0.5093	0.375	1	1	7382	cis	2.85E-011	0.000999	0.3427	-0.05667	40	55	13
crblm	cg18107827	1	26361525	26361575	ZNF593	51042	+	rs10794523	1	26365758	-2840	LOC100128346	100128346	0.5648	0.4676	1	1	4183	cis	1.54E-009	0.001998	0.2923	-0.05217	27	61	20
crblm	cg18107827	1	26361525	26361575	ZNF593	51042	+	rs10794524	1	26365827	-2771	LOC100128346	100128346	0.5278	0.412	1	1	4252	cis	8.23E-014	0.000999	0.4104	-0.0611	35	57	16
crblm	cg18107827	1	26361525	26361575	ZNF593	51042	+	rs11247860	1	26363942	2237	GRRP1	79927	0.5278	0.412	1	1	2367	cis	8.23E-014	0.000999	0.4104	-0.0611	35	57	16
crblm	cg13553204	1	26377085	26377135	CNKSR1	10256	+	rs1889755	1	26400396	0	CATSPER4	378807	0.3889	0.2685	1	1	23261	cis	1.67E-009	0.000999	0.2913	0.06175	58	42	8
crblm	cg13553204	1	26377085	26377135	CNKSR1	10256	+	rs6657616	1	26400538	0	CATSPER4	378807	0.3981	0.2639	1	1	23403	cis	5.91E-009	0.002997	0.2745	0.06135	58	43	7
crblm	cg13553204	1	26377085	26377135	CNKSR1	10256	+	rs12145714	1	26399842	0	CATSPER4	378807	0.3889	0.2593	1	1	22707	cis	1.03E-008	0.004995	0.267	0.06047	59	42	7
crblm	cg13553204	1	26377085	26377135	CNKSR1	10256	+	rs8768	1	26369927	0	LOC100128346	100128346	0.4167	0.2731	1	1	7158	cis	1.15E-008	0.006993	0.2656	0.06045	56	45	7
crblm	cg01414934	1	26478506	26478556	SH3BGRL3	83442	+	rs7513378	1	26582307	10455	ZNF683	257101	0.3889	0.3611	1	1	103751	cis	1.53E-008	0.004995	0.2618	-0.04969	48	42	18
crblm	cg01414934	1	26478506	26478556	SH3BGRL3	83442	+	rs4262530	1	26554621	1414	AIM1L	55057	0.2778	0.2037	1	1	76065	cis	1.20E-008	0.003996	0.2651	0.05999	71	30	7
crblm	cg01414934	1	26478506	26478556	SH3BGRL3	83442	+	rs12086573	1	26446917	0	CCDC21	64793	0.287	0.1898	1	1	31589	cis	2.18E-010	0.001998	0.3175	0.06981	72	31	5
crblm	cg01414934	1	26478506	26478556	SH3BGRL3	83442	+	rs11247866	1	26390381	0	CATSPER4	378807	0.3333	0.213	1	1	88125	cis	2.30E-009	0.001998	0.287	-0.06549	67	36	5
crblm	cg01414934	1	26478506	26478556	SH3BGRL3	83442	+	rs3924325	1	26488907	0	UBXD5	91544	0.287	0.1898	1	1	10351	cis	2.18E-010	0.001998	0.3175	0.06981	72	31	5
crblm	cg01414934	1	26478506	26478556	SH3BGRL3	83442	+	rs10902731	1	26473380	0	CCDC21	64793	0.3704	0.3611	1	1	5126	cis	3.84E-014	0.000999	0.4187	0.06179	49	40	19
crblm	cg01414934	1	26478506	26478556	SH3BGRL3	83442	+	rs11247893	1	26469673	0	CCDC21	64793	0.2778	0.1852	1	1	8833	cis	1.32E-010	0.001998	0.3238	0.07075	73	30	5
crblm	cg01414934	1	26478506	26478556	SH3BGRL3	83442	+	rs12141563	1	26462223	0	CCDC21	64793	0.287	0.1898	1	1	16283	cis	2.18E-010	0.001998	0.3175	0.06981	72	31	5
crblm	cg01414934	1	26478506	26478556	SH3BGRL3	83442	+	rs1071849	1	26519313	0	CD52	1043	0.3148	0.2315	1	1	40757	cis	3.59E-012	0.000999	0.3675	0.0683	66	34	8
crblm	cg01414934	1	26478506	26478556	SH3BGRL3	83442	+	rs7544	1	26480313	0	SH3BGRL3	83442	0.2778	0.1852	1	1	1757	cis	1.32E-010	0.001998	0.3238	0.07075	73	30	5
crblm	cg01414934	1	26478506	26478556	SH3BGRL3	83442	+	rs12728971	1	26499199	0	UBXD5	91544	0.3056	0.2361	1	1	20643	cis	6.02E-013	0.000999	0.3882	0.06857	66	33	9
crblm	cg01414934	1	26478506	26478556	SH3BGRL3	83442	+	rs11247865	1	26390360	0	CATSPER4	378807	0.3333	0.213	1	1	88146	cis	2.30E-009	0.001998	0.287	-0.06549	67	36	5
crblm	cg01414934	1	26478506	26478556	SH3BGRL3	83442	+	rs8564	1	26477656	0	CCDC21	64793	0.2778	0.1852	1	1	850	cis	1.32E-010	0.001998	0.3238	0.07075	73	30	5
crblm	cg01414934	1	26478506	26478556	SH3BGRL3	83442	+	rs17257155	1	26399026	0	CATSPER4	378807	0.3148	0.2037	1	1	79480	cis	7.05E-011	0.000999	0.3316	-0.07071	69	34	5
crblm	cg01414934	1	26478506	26478556	SH3BGRL3	83442	+	rs4233458	1	26488203	0	UBXD5	91544	0.3611	0.338	1	1	9647	cis	1.02E-009	0.001998	0.2977	-0.053	52	39	17
crblm	cg01414934	1	26478506	26478556	SH3BGRL3	83442	+	rs3795688	1	26433068	-211	CCDC21	64793	0.3704	0.3611	1	1	45438	cis	8.90E-014	0.000999	0.4095	0.06111	49	40	19
crblm	cg01414934	1	26478506	26478556	SH3BGRL3	83442	+	rs12145403	1	26469776	0	CCDC21	64793	0.2778	0.1852	1	1	8730	cis	1.32E-010	0.001998	0.3238	0.07075	73	30	5
crblm	cg01414934	1	26478506	26478556	SH3BGRL3	83442	+	rs12142535	1	26462285	0	CCDC21	64793	0.287	0.1898	1	1	16221	cis	2.18E-010	0.001998	0.3175	0.06981	72	31	5
crblm	cg01414934	1	26478506	26478556	SH3BGRL3	83442	+	rs12084041	1	26583086	11234	ZNF683	257101	0.3889	0.3611	1	1	104530	cis	1.53E-008	0.004995	0.2618	-0.04969	48	42	18
crblm	cg01414934	1	26478506	26478556	SH3BGRL3	83442	+	rs17645	1	26519317	0	CD52	1043	0.3148	0.2315	1	1	40761	cis	3.59E-012	0.000999	0.3675	0.0683	66	34	8
crblm	cg01414934	1	26478506	26478556	SH3BGRL3	83442	+	rs10902734	1	26490510	0	UBXD5	91544	0.3796	0.3657	1	1	11954	cis	1.07E-013	0.000999	0.4075	0.06119	48	41	19
crblm	cg01414934	1	26478506	26478556	SH3BGRL3	83442	+	rs17257176	1	26450820	0	CCDC21	64793	0.287	0.1898	1	1	27686	cis	2.18E-010	0.001998	0.3175	0.06981	72	31	5
crblm	cg01414934	1	26478506	26478556	SH3BGRL3	83442	+	rs12757113	1	26469731	0	CCDC21	64793	0.3704	0.3611	1	1	8775	cis	3.84E-014	0.000999	0.4187	0.06179	49	40	19
crblm	cg01414934	1	26478506	26478556	SH3BGRL3	83442	+	rs11247901	1	26485280	0	UBXD5	91544	0.2778	0.1852	1	1	6724	cis	1.32E-010	0.001998	0.3238	0.07075	73	30	5
crblm	cg01414934	1	26478506	26478556	SH3BGRL3	83442	+	rs7551557	1	26469201	0	CCDC21	64793	0.2778	0.1852	1	1	9305	cis	1.32E-010	0.001998	0.3238	0.07075	73	30	5
crblm	cg01414934	1	26478506	26478556	SH3BGRL3	83442	+	rs17163866	1	26520675	-261	AIM1L	55057	0.2778	0.1852	1	1	42119	cis	3.52E-009	0.001998	0.2815	0.06597	73	30	5
crblm	cg01414934	1	26478506	26478556	SH3BGRL3	83442	+	rs17163666	1	26397970	0	CATSPER4	378807	0.3333	0.213	1	1	80536	cis	2.30E-009	0.001998	0.287	-0.06549	67	36	5
crblm	cg01414934	1	26478506	26478556	SH3BGRL3	83442	+	rs17257148	1	26398935	0	CATSPER4	378807	0.3148	0.2037	1	1	79571	cis	7.05E-011	0.000999	0.3316	-0.07071	69	34	5
crblm	cg01414934	1	26478506	26478556	SH3BGRL3	83442	+	rs11247896	1	26473070	0	CCDC21	64793	0.2778	0.1852	1	1	5436	cis	1.32E-010	0.001998	0.3238	0.07075	73	30	5
crblm	cg01414934	1	26478506	26478556	SH3BGRL3	83442	+	rs11247867	1	26390478	0	CATSPER4	378807	0.3333	0.213	1	1	88028	cis	2.30E-009	0.001998	0.287	-0.06549	67	36	5
crblm	cg01414934	1	26478506	26478556	SH3BGRL3	83442	+	rs12733645	1	26412943	0	LOC100133116	100133116	0.3611	0.3565	1	1	65563	cis	1.81E-013	0.000999	0.4017	0.0603	50	39	19
crblm	cg01414934	1	26478506	26478556	SH3BGRL3	83442	+	rs11247904	1	26494391	0	UBXD5	91544	0.287	0.1898	1	1	15835	cis	2.18E-010	0.001998	0.3175	0.06981	72	31	5
crblm	cg01414934	1	26478506	26478556	SH3BGRL3	83442	+	rs6696025	1	26490361	0	UBXD5	91544	0.3704	0.3241	1	1	11805	cis	1.37E-009	0.001998	0.2938	-0.05409	53	40	15
crblm	cg01414934	1	26478506	26478556	SH3BGRL3	83442	+	rs10159433	1	26490957	0	UBXD5	91544	0.287	0.1898	1	1	12401	cis	2.18E-010	0.001998	0.3175	0.06981	72	31	5
crblm	cg01414934	1	26478506	26478556	SH3BGRL3	83442	+	rs12726972	1	26512221	0	UBXD5	91544	0.3704	0.3611	1	1	33665	cis	3.59E-013	0.000999	0.394	0.05994	49	40	19
crblm	cg01414934	1	26478506	26478556	SH3BGRL3	83442	+	rs6681452	1	26493688	0	UBXD5	91544	0.287	0.1898	1	1	15132	cis	2.18E-010	0.001998	0.3175	0.06981	72	31	5
crblm	cg01414934	1	26478506	26478556	SH3BGRL3	83442	+	rs17163751	1	26441285	0	CCDC21	64793	0.287	0.1898	1	1	37221	cis	2.18E-010	0.001998	0.3175	0.06981	72	31	5
crblm	cg01414934	1	26478506	26478556	SH3BGRL3	83442	+	rs3795684	1	26505368	0	UBXD5	91544	0.3056	0.2361	1	1	26812	cis	6.02E-013	0.000999	0.3882	0.06857	66	33	9
crblm	cg01414934	1	26478506	26478556	SH3BGRL3	83442	+	rs11247895	1	26472129	0	CCDC21	64793	0.2778	0.1852	1	1	6377	cis	1.32E-010	0.001998	0.3238	0.07075	73	30	5
crblm	cg01414934	1	26478506	26478556	SH3BGRL3	83442	+	rs12138111	1	26463019	0	CCDC21	64793	0.287	0.1898	1	1	15487	cis	2.18E-010	0.001998	0.3175	0.06981	72	31	5
crblm	cg01414934	1	26478506	26478556	SH3BGRL3	83442	+	rs12068388	1	26494183	0	UBXD5	91544	0.3796	0.3657	1	1	15627	cis	1.07E-013	0.000999	0.4075	0.06119	48	41	19
crblm	cg01414934	1	26478506	26478556	SH3BGRL3	83442	+	rs4471263	1	26495287	0	UBXD5	91544	0.2963	0.2315	1	1	16731	cis	4.26E-012	0.000999	0.3655	0.06658	67	32	9
crblm	cg01414934	1	26478506	26478556	SH3BGRL3	83442	+	rs10902735	1	26490523	0	UBXD5	91544	0.287	0.1898	1	1	11967	cis	2.18E-010	0.001998	0.3175	0.06981	72	31	5
crblm	cg01414934	1	26478506	26478556	SH3BGRL3	83442	+	rs6598955	1	26492236	0	UBXD5	91544	0.3519	0.3241	1	1	13680	cis	2.91E-010	0.001998	0.3138	0.0549	54	38	16
crblm	cg01414934	1	26478506	26478556	SH3BGRL3	83442	+	rs17162105	1	26463842	0	CCDC21	64793	0.287	0.1898	1	1	14664	cis	2.18E-010	0.001998	0.3175	0.06981	72	31	5
crblm	cg01414934	1	26478506	26478556	SH3BGRL3	83442	+	rs7541333	1	26495476	0	UBXD5	91544	0.3056	0.2361	1	1	16920	cis	6.02E-013	0.000999	0.3882	0.06857	66	33	9
crblm	cg01414934	1	26478506	26478556	SH3BGRL3	83442	+	rs4450008	1	26516447	0	UBXD5	91544	0.3056	0.2361	1	1	37891	cis	6.02E-013	0.000999	0.3882	0.06857	66	33	9
crblm	cg01414934	1	26478506	26478556	SH3BGRL3	83442	+	rs4659415	1	26453377	0	CCDC21	64793	0.3241	0.2269	1	1	25129	cis	6.67E-012	0.000999	0.3602	-0.06933	66	35	7
crblm	cg01414934	1	26478506	26478556	SH3BGRL3	83442	+	rs11247905	1	26500494	0	UBXD5	91544	0.287	0.1898	1	1	21938	cis	2.18E-010	0.001998	0.3175	0.06981	72	31	5
crblm	cg01414934	1	26478506	26478556	SH3BGRL3	83442	+	rs12129482	1	26496228	0	UBXD5	91544	0.287	0.1898	1	1	17672	cis	2.18E-010	0.001998	0.3175	0.06981	72	31	5
crblm	cg01414934	1	26478506	26478556	SH3BGRL3	83442	+	rs2276712	1	26500065	0	UBXD5	91544	0.3056	0.2361	1	1	21509	cis	6.02E-013	0.000999	0.3882	0.06857	66	33	9
crblm	cg01414934	1	26478506	26478556	SH3BGRL3	83442	+	rs884533	1	26458244	0	CCDC21	64793	0.3704	0.3611	1	1	20262	cis	3.84E-014	0.000999	0.4187	0.06179	49	40	19
crblm	cg01414934	1	26478506	26478556	SH3BGRL3	83442	+	rs12090258	1	26517285	0	UBXD5	91544	0.287	0.1898	1	1	38729	cis	2.18E-010	0.001998	0.3175	0.06981	72	31	5
crblm	cg01414934	1	26478506	26478556	SH3BGRL3	83442	+	rs11577318	1	26474157	0	CCDC21	64793	0.2897	0.1916	0.991	0.991	4349	cis	3.91E-010	0.001998	0.3125	0.06923	71	31	5
crblm	cg01414934	1	26478506	26478556	SH3BGRL3	83442	+	rs7522905	1	26481846	0	UBXD5	91544	0.3704	0.3611	1	1	3290	cis	3.84E-014	0.000999	0.4187	0.06179	49	40	19
crblm	cg01414934	1	26478506	26478556	SH3BGRL3	83442	+	rs10902728	1	26470868	0	CCDC21	64793	0.3611	0.3194	1	1	7638	cis	5.92E-010	0.001998	0.3047	0.05494	54	39	15
crblm	cg01414934	1	26478506	26478556	SH3BGRL3	83442	+	rs10902727	1	26470368	0	CCDC21	64793	0.2778	0.1852	1	1	8138	cis	1.32E-010	0.001998	0.3238	0.07075	73	30	5
crblm	cg01414934	1	26478506	26478556	SH3BGRL3	83442	+	rs3795685	1	26473972	0	CCDC21	64793	0.3704	0.3611	1	1	4534	cis	3.84E-014	0.000999	0.4187	0.06179	49	40	19
crblm	cg01414934	1	26478506	26478556	SH3BGRL3	83442	+	rs12096059	1	26469296	0	CCDC21	64793	0.3704	0.3611	1	1	9210	cis	3.84E-014	0.000999	0.4187	0.06179	49	40	19
crblm	cg01414934	1	26478506	26478556	SH3BGRL3	83442	+	rs7550997	1	26468667	0	CCDC21	64793	0.2685	0.1806	1	1	9839	cis	2.54E-010	0.001998	0.3155	0.07011	74	29	5
crblm	cg01414934	1	26478506	26478556	SH3BGRL3	83442	+	rs4659420	1	26486920	0	UBXD5	91544	0.3704	0.3611	1	1	8364	cis	3.84E-014	0.000999	0.4187	0.06179	49	40	19
crblm	cg01414934	1	26478506	26478556	SH3BGRL3	83442	+	rs11247909	1	26512722	0	UBXD5	91544	0.287	0.1898	1	1	34166	cis	2.18E-010	0.001998	0.3175	0.06981	72	31	5
crblm	cg01414934	1	26478506	26478556	SH3BGRL3	83442	+	rs11247900	1	26485047	0	UBXD5	91544	0.2778	0.1852	1	1	6491	cis	1.32E-010	0.001998	0.3238	0.07075	73	30	5
crblm	cg01414934	1	26478506	26478556	SH3BGRL3	83442	+	rs3924934	1	26516666	0	UBXD5	91544	0.3704	0.3611	1	1	38110	cis	3.59E-013	0.000999	0.394	0.05994	49	40	19
crblm	cg01414934	1	26478506	26478556	SH3BGRL3	83442	+	rs12068212	1	26485522	0	UBXD5	91544	0.2778	0.1852	1	1	6966	cis	1.32E-010	0.001998	0.3238	0.07075	73	30	5
crblm	cg01414934	1	26478506	26478556	SH3BGRL3	83442	+	rs6663950	1	26432718	-561	CCDC21	64793	0.3704	0.3611	1	1	45788	cis	8.90E-014	0.000999	0.4095	0.06111	49	40	19
crblm	cg01414934	1	26478506	26478556	SH3BGRL3	83442	+	rs6667826	1	26403995	2376	CATSPER4	378807	0.3611	0.3565	1	1	74511	cis	1.81E-013	0.000999	0.4017	0.0603	50	39	19
crblm	cg01414934	1	26478506	26478556	SH3BGRL3	83442	+	rs6598943	1	26403843	2224	CATSPER4	378807	0.3611	0.3472	1	1	74663	cis	1.63E-009	0.001998	0.2916	-0.05189	51	39	18
crblm	cg01414934	1	26478506	26478556	SH3BGRL3	83442	+	rs17163868	1	26520968	0	AIM1L	55057	0.2778	0.1852	1	1	42412	cis	3.52E-009	0.001998	0.2815	0.06597	73	30	5
crblm	cg01414934	1	26478506	26478556	SH3BGRL3	83442	+	rs7520517	1	26428972	2049	LOC100133116	100133116	0.3704	0.3611	1	1	49534	cis	8.90E-014	0.000999	0.4095	0.06111	49	40	19
crblm	cg01414934	1	26478506	26478556	SH3BGRL3	83442	+	rs4659366	1	26415159	0	LOC100133116	100133116	0.3611	0.3565	1	1	63347	cis	1.81E-013	0.000999	0.4017	0.0603	50	39	19
crblm	cg01414934	1	26478506	26478556	SH3BGRL3	83442	+	rs10794525	1	26409780	0	LOC100133116	100133116	0.3611	0.3565	1	1	68726	cis	1.81E-013	0.000999	0.4017	0.0603	50	39	19
crblm	cg01414934	1	26478506	26478556	SH3BGRL3	83442	+	rs11247913	1	26521138	0	AIM1L	55057	0.3148	0.2315	1	1	42582	cis	3.59E-012	0.000999	0.3675	0.0683	66	34	8
crblm	cg01414934	1	26478506	26478556	SH3BGRL3	83442	+	rs4659412	1	26391057	0	CATSPER4	378807	0.3333	0.213	1	1	87449	cis	2.30E-009	0.001998	0.287	-0.06549	67	36	5
crblm	cg01414934	1	26478506	26478556	SH3BGRL3	83442	+	rs11247914	1	26521425	0	AIM1L	55057	0.2778	0.1852	1	1	42869	cis	3.52E-009	0.001998	0.2815	0.06597	73	30	5
crblm	cg01414934	1	26478506	26478556	SH3BGRL3	83442	+	rs12089149	1	26511087	0	UBXD5	91544	0.287	0.1898	1	1	32531	cis	2.18E-010	0.001998	0.3175	0.06981	72	31	5
crblm	cg01414934	1	26478506	26478556	SH3BGRL3	83442	+	rs4659430	1	26527155	0	AIM1L	55057	0.2963	0.2037	1	1	48599	cis	1.19E-012	0.000999	0.3803	-0.07372	70	32	6
crblm	cg01414934	1	26478506	26478556	SH3BGRL3	83442	+	rs11809207	1	26393727	0	CATSPER4	378807	0.3271	0.2103	0.991	0.991	84779	cis	3.86E-009	0.001998	0.2825	-0.06496	67	35	5
crblm	cg01414934	1	26478506	26478556	SH3BGRL3	83442	+	rs4233460	1	26505974	0	UBXD5	91544	0.3611	0.3472	1	1	27418	cis	3.87E-014	0.000999	0.4186	0.06217	51	39	18
crblm	cg01414934	1	26478506	26478556	SH3BGRL3	83442	+	rs869683	1	26443580	0	CCDC21	64793	0.3704	0.3611	1	1	34926	cis	3.84E-014	0.000999	0.4187	0.06179	49	40	19
crblm	cg01414934	1	26478506	26478556	SH3BGRL3	83442	+	rs17257169	1	26442596	0	CCDC21	64793	0.287	0.1898	1	1	35910	cis	2.18E-010	0.001998	0.3175	0.06981	72	31	5
crblm	cg01414934	1	26478506	26478556	SH3BGRL3	83442	+	rs6658935	1	26441499	0	CCDC21	64793	0.287	0.1898	1	1	37007	cis	2.18E-010	0.001998	0.3175	0.06981	72	31	5
crblm	cg01414934	1	26478506	26478556	SH3BGRL3	83442	+	rs4333841	1	26504514	0	UBXD5	91544	0.3056	0.2361	1	1	25958	cis	6.02E-013	0.000999	0.3882	0.06857	66	33	9
crblm	cg01414934	1	26478506	26478556	SH3BGRL3	83442	+	rs11247883	1	26448834	0	CCDC21	64793	0.287	0.1898	1	1	29672	cis	2.18E-010	0.001998	0.3175	0.06981	72	31	5
crblm	cg01414934	1	26478506	26478556	SH3BGRL3	83442	+	rs12139514	1	26448526	0	CCDC21	64793	0.287	0.1898	1	1	29980	cis	2.18E-010	0.001998	0.3175	0.06981	72	31	5
crblm	cg01414934	1	26478506	26478556	SH3BGRL3	83442	+	rs6684875	1	26439631	0	CCDC21	64793	0.287	0.1898	1	1	38875	cis	2.18E-010	0.001998	0.3175	0.06981	72	31	5
crblm	cg01414934	1	26478506	26478556	SH3BGRL3	83442	+	rs7416513	1	26520536	-400	AIM1L	55057	0.3148	0.2315	1	1	41980	cis	3.59E-012	0.000999	0.3675	0.0683	66	34	8
crblm	cg01414934	1	26478506	26478556	SH3BGRL3	83442	+	rs4526602	1	26520621	-315	AIM1L	55057	0.3241	0.2361	1	1	42065	cis	6.65E-012	0.000999	0.3602	0.06757	65	35	8
crblm	cg01414934	1	26478506	26478556	SH3BGRL3	83442	+	rs7417505	1	26448110	0	CCDC21	64793	0.287	0.1898	1	1	30396	cis	2.18E-010	0.001998	0.3175	0.06981	72	31	5
crblm	cg01414934	1	26478506	26478556	SH3BGRL3	83442	+	rs17163749	1	26440752	0	CCDC21	64793	0.287	0.1898	1	1	37754	cis	2.18E-010	0.001998	0.3175	0.06981	72	31	5
crblm	cg01414934	1	26478506	26478556	SH3BGRL3	83442	+	rs10493030	1	26434443	0	CCDC21	64793	0.287	0.1898	1	1	44063	cis	2.18E-010	0.001998	0.3175	0.06981	72	31	5
crblm	cg18634211	1	26609799	26609849	LIN28	79727	+	rs967507	2	179075332	0	PLEKHA3	65977	0.2593	0.1574	1	1	NA	trans	2.86E-012	0.000999	0.3702	0.07827	77	28	3
crblm	cg18634211	1	26609799	26609849	LIN28	79727	+	rs4894018	2	178992889	-11505	PRKRA	8575	0.2685	0.162	1	1	NA	trans	5.45E-014	0.000999	0.4149	0.08236	76	29	3
crblm	cg18634211	1	26609799	26609849	LIN28	79727	+	rs7575643	2	179041696	0	FKBP7	51661	0.2593	0.1667	1	1	NA	trans	1.03E-012	0.000999	0.382	0.07607	76	28	4
crblm	cg18634211	1	26609799	26609849	LIN28	79727	+	rs6704545	2	179050199	0	FKBP7	51661	0.287	0.1806	1	1	NA	trans	1.30E-014	0.000999	0.4304	0.07962	73	31	4
crblm	cg18634211	1	26609799	26609849	LIN28	79727	+	rs16866342	2	179066184	0	PLEKHA3	65977	0.2778	0.1667	1	1	NA	trans	2.21E-013	0.000999	0.3995	0.08035	75	30	3
crblm	cg18634211	1	26609799	26609849	LIN28	79727	+	rs3769866	2	179069451	0	PLEKHA3	65977	0.2778	0.1667	1	1	NA	trans	2.21E-013	0.000999	0.3995	0.08035	75	30	3
crblm	cg18634211	1	26609799	26609849	LIN28	79727	+	rs12052983	2	179070127	0	PLEKHA3	65977	0.3148	0.2222	1	1	NA	trans	7.55E-023	0.000999	0.6005	0.08461	67	34	7
crblm	cg18634211	1	26609799	26609849	LIN28	79727	+	rs7598228	2	179047852	0	FKBP7	51661	0.287	0.1806	1	1	NA	trans	1.30E-014	0.000999	0.4304	0.07962	73	31	4
crblm	cg18634211	1	26609799	26609849	LIN28	79727	+	rs1978580	2	179056653	0	PLEKHA3	65977	0.3148	0.2222	1	1	NA	trans	7.55E-023	0.000999	0.6005	0.08461	67	34	7
crblm	cg18634211	1	26609799	26609849	LIN28	79727	+	rs9967820	2	179057473	0	PLEKHA3	65977	0.25	0.1528	1	1	NA	trans	1.24E-011	0.000999	0.3528	0.07691	78	27	3
crblm	cg18634211	1	26609799	26609849	LIN28	79727	+	rs4894020	2	178996936	-7458	PRKRA	8575	0.2778	0.1667	1	1	NA	trans	4.82E-014	0.000999	0.4163	0.08202	75	30	3
crblm	cg18634211	1	26609799	26609849	LIN28	79727	+	rs2303536	2	179066911	0	PLEKHA3	65977	0.25	0.1528	1	1	NA	trans	1.24E-011	0.000999	0.3528	0.07691	78	27	3
crblm	cg18634211	1	26609799	26609849	LIN28	79727	+	rs2288320	2	179016748	0	PRKRA	8575	0.25	0.1528	1	1	NA	trans	3.19E-012	0.000999	0.3689	0.07865	78	27	3
crblm	cg18634211	1	26609799	26609849	LIN28	79727	+	rs2303537	2	179074339	0	PLEKHA3	65977	0.3426	0.2454	1	1	NA	trans	3.34E-021	0.000999	0.5711	0.08025	63	37	8
crblm	cg18634211	1	26609799	26609849	LIN28	79727	+	rs3731754	2	179077162	0	PLEKHA3	65977	0.2778	0.1667	1	1	NA	trans	2.21E-013	0.000999	0.3995	0.08035	75	30	3
crblm	cg18634211	1	26609799	26609849	LIN28	79727	+	rs3731747	2	179129432	0	TTN	7273	0.3611	0.2176	1	1	NA	trans	9.74E-009	0.01299	0.2678	0.06131	65	39	4
crblm	cg18634211	1	26609799	26609849	LIN28	79727	+	rs2114582	2	178996080	-8314	PRKRA	8575	0.3426	0.2176	1	1	NA	trans	1.61E-028	0.000999	0.6874	0.09549	66	37	5
crblm	cg18634211	1	26609799	26609849	LIN28	79727	+	rs10207436	2	179002857	-1537	PRKRA	8575	0.3426	0.2083	1	1	NA	trans	3.63E-028	0.000999	0.6825	0.09829	67	37	4
crblm	cg18634211	1	26609799	26609849	LIN28	79727	+	rs6739142	2	179006070	0	PRKRA	8575	0.2778	0.1667	1	1	NA	trans	4.82E-014	0.000999	0.4163	0.08202	75	30	3
crblm	cg18634211	1	26609799	26609849	LIN28	79727	+	rs8179648	2	179085526	7498	PLEKHA3	65977	0.243	0.1495	0.991	0.991	NA	trans	2.88E-011	0.000999	0.3452	0.07617	78	26	3
crblm	cg18634211	1	26609799	26609849	LIN28	79727	+	rs10188593	2	178994184	-10210	PRKRA	8575	0.2407	0.1481	1	1	NA	trans	3.40E-012	0.000999	0.3681	0.07911	79	26	3
crblm	cg18634211	1	26609799	26609849	LIN28	79727	+	rs13411588	2	178995080	-9314	PRKRA	8575	0.2778	0.1667	1	1	NA	trans	4.82E-014	0.000999	0.4163	0.08202	75	30	3
crblm	cg18634211	1	26609799	26609849	LIN28	79727	+	rs2288322	2	179031363	0	DFNB59	494513	0.3426	0.2269	1	1	NA	trans	2.81E-028	0.000999	0.684	0.09249	65	37	6
crblm	cg18634211	1	26609799	26609849	LIN28	79727	+	rs1559908	2	179044593	0	FKBP7	51661	0.2315	0.1528	1	1	NA	trans	8.93E-012	0.000999	0.3567	0.07479	79	25	4
crblm	cg18634211	1	26609799	26609849	LIN28	79727	+	rs16866334	2	179044918	0	FKBP7	51661	0.2315	0.1528	1	1	NA	trans	8.93E-012	0.000999	0.3567	0.07479	79	25	4
crblm	cg18634211	1	26609799	26609849	LIN28	79727	+	rs10930831	2	179012222	0	PRKRA	8575	0.2778	0.1667	1	1	NA	trans	4.82E-014	0.000999	0.4163	0.08202	75	30	3
crblm	cg18634211	1	26609799	26609849	LIN28	79727	+	rs3752689	2	179020859	0	PRKRA	8575	0.2778	0.1667	1	1	NA	trans	4.82E-014	0.000999	0.4163	0.08202	75	30	3
crblm	cg18634211	1	26609799	26609849	LIN28	79727	+	rs1967327	2	179022605	0	PRKRA	8575	0.25	0.1528	1	1	NA	trans	3.19E-012	0.000999	0.3689	0.07865	78	27	3
crblm	cg24580782	1	27112902	27112952	NR0B2	8431	-	rs11247599	1	27034257	0	ZDHHC18	84243	0.537	0.4907	1	1	78645	cis	3.23E-009	0.001998	0.2826	-0.1079	26	58	24
crblm	cg24580782	1	27112902	27112952	NR0B2	8431	-	rs11581460	1	27114596	1550	NR0B2	8431	0.4815	0.2963	1	1	1644	cis	8.76E-011	0.000999	0.3289	0.1334	50	52	6
crblm	cg24580782	1	27112902	27112952	NR0B2	8431	-	rs12757772	1	27123590	0	NUDC	10726	0.4815	0.2963	1	1	10638	cis	8.76E-011	0.000999	0.3289	0.1334	50	52	6
crblm	cg24580782	1	27112902	27112952	NR0B2	8431	-	rs4378228	1	27095184	0	GPATCH3	63906	0.4815	0.2963	1	1	17718	cis	8.76E-011	0.000999	0.3289	0.1334	50	52	6
crblm	cg08778586	1	31542315	31542365	ZCCHC17	51538	+	rs2088688	12	129099449	-106782	FLJ31485	440119	0.1389	0.09722	1	1	NA	trans	2.29E-009	0.01299	0.2871	0.009485	90	15	3
crblm	cg08778586	1	31542315	31542365	ZCCHC17	51538	+	rs12581466	12	129103002	-103229	FLJ31485	440119	0.1296	0.09259	1	1	NA	trans	3.87E-009	0.01898	0.2802	0.0095	91	14	3
crblm	cg08778586	1	31542315	31542365	ZCCHC17	51538	+	rs12582000	12	129082561	-123670	FLJ31485	440119	0.1574	0.1157	1	1	NA	trans	1.82E-009	0.01299	0.2901	0.00875	87	17	4
crblm	cg08778586	1	31542315	31542365	ZCCHC17	51538	+	rs12582907	12	129090750	-115481	FLJ31485	440119	0.3426	0.2269	1	1	NA	trans	4.69E-009	0.02098	0.2776	0.007171	65	37	6
crblm	cg21093060	1	32417230	32417280	TXLNA	200081	+	rs1044183	1	26017132	0	SEPN1	57190	0.1389	0.09722	1	1	NA	trans	4.65E-012	0.002997	0.3644	-0.03114	90	15	3
crblm	cg13666729	1	32703010	32703060	ZBTB8	127557	+	rs12972114	19	43989977	0	LGALS4	3960	0.2963	0.2037	0.991	1	NA	trans	1.33E-009	0.01299	0.2966	0.008667	69	32	6
crblm	cg13666729	1	32703010	32703060	ZBTB8	127557	+	rs10775532	19	43986609	0	LGALS4	3960	0.2963	0.2037	0.991	1	NA	trans	1.33E-009	0.01299	0.2966	0.008667	69	32	6
crblm	cg09755102	1	33056082	33056132	YARS	8565	-	rs4698742	4	14085628	334514	LOC152742	152742	0.3611	0.2454	1	1	NA	trans	1.95E-008	0.01598	0.2584	0.01111	62	39	7
crblm	cg09755102	1	33056082	33056132	YARS	8565	-	rs13114923	4	14108072	356958	LOC152742	152742	0.3611	0.2454	1	1	NA	trans	1.95E-008	0.01598	0.2584	0.01111	62	39	7
crblm	cg07678643	1	35097700	35097750	LOC113444	113444	-	rs7718608	5	144792653	202513	ASSP10	455	0.4167	0.2639	1	1	NA	trans	5.65E-009	0.01499	0.2751	0.008684	57	45	6
crblm	cg07678643	1	35097700	35097750	LOC113444	113444	-	rs7725009	5	144794161	204021	ASSP10	455	0.4167	0.2639	1	1	NA	trans	5.65E-009	0.01499	0.2751	0.008684	57	45	6
crblm	cg22459359	1	35269822	35269872	ZMYM6	9204	-	rs11727001	4	24211916	16635	DHX15	1665	0.1296	0.09259	1	1	NA	trans	1.00E-008	0.00999	0.2675	0.001666	91	14	3
crblm	cg27546682	1	36624447	36624497	STK40	83931	-	rs11626157	14	27466645	254385	LOC728755	728755	0.2315	0.162	1	1	NA	trans	1.28E-008	0.02298	0.2641	0.01891	78	25	5
crblm	cg13514129	1	39320064	39320114	MACF1	23499	+	rs10754497	1	244429325	0	SMYD3	64754	0.2222	0.1481	1	1	NA	trans	2.45E-021	0.000999	0.5736	0.03423	80	24	4
crblm	cg13514129	1	39320064	39320114	MACF1	23499	+	rs1770012	1	244493028	0	SMYD3	64754	0.287	0.1898	1	1	NA	trans	1.26E-021	0.000999	0.5788	0.03191	72	31	5
crblm	cg13514129	1	39320064	39320114	MACF1	23499	+	rs2486848	1	244504945	0	SMYD3	64754	0.3611	0.2546	1	1	NA	trans	6.91E-011	0.001998	0.3318	0.02193	61	39	8
crblm	cg13514129	1	39320064	39320114	MACF1	23499	+	rs12089376	1	244466828	0	SMYD3	64754	0.2222	0.1481	1	1	NA	trans	2.45E-021	0.000999	0.5736	0.03423	80	24	4
crblm	cg13514129	1	39320064	39320114	MACF1	23499	+	rs6658146	1	244492893	0	SMYD3	64754	0.2037	0.1296	1	1	NA	trans	2.39E-017	0.000999	0.4935	0.03392	83	22	3
crblm	cg13514129	1	39320064	39320114	MACF1	23499	+	rs1780810	1	244473764	0	SMYD3	64754	0.2222	0.1481	1	1	NA	trans	2.45E-021	0.000999	0.5736	0.03423	80	24	4
crblm	cg13514129	1	39320064	39320114	MACF1	23499	+	rs7518705	1	244559697	0	SMYD3	64754	0.1944	0.125	1	1	NA	trans	5.48E-011	0.001998	0.3347	0.02819	84	21	3
crblm	cg13514129	1	39320064	39320114	MACF1	23499	+	rs10924556	1	244444664	0	SMYD3	64754	0.2222	0.1481	1	1	NA	trans	2.45E-021	0.000999	0.5736	0.03423	80	24	4
crblm	cg13514129	1	39320064	39320114	MACF1	23499	+	rs7412106	1	244438719	0	SMYD3	64754	0.3084	0.2009	0.991	0.991	NA	trans	1.39E-022	0.000999	0.5994	0.03234	69	33	5
crblm	cg13514129	1	39320064	39320114	MACF1	23499	+	rs10802349	1	244444893	0	SMYD3	64754	0.2222	0.1481	1	1	NA	trans	2.45E-021	0.000999	0.5736	0.03423	80	24	4
crblm	cg13514129	1	39320064	39320114	MACF1	23499	+	rs7539358	1	244436222	0	SMYD3	64754	0.2222	0.1481	1	1	NA	trans	2.45E-021	0.000999	0.5736	0.03423	80	24	4
crblm	cg13514129	1	39320064	39320114	MACF1	23499	+	rs10802344	1	244427605	0	SMYD3	64754	0.2222	0.1481	1	1	NA	trans	2.45E-021	0.000999	0.5736	0.03423	80	24	4
crblm	cg13514129	1	39320064	39320114	MACF1	23499	+	rs1361409	1	244476735	0	SMYD3	64754	0.215	0.1449	0.991	0.991	NA	trans	8.02E-021	0.000999	0.5674	0.03404	80	23	4
crblm	cg13514129	1	39320064	39320114	MACF1	23499	+	rs2878079	1	244456713	0	SMYD3	64754	0.2222	0.1481	1	1	NA	trans	2.45E-021	0.000999	0.5736	0.03423	80	24	4
crblm	cg13514129	1	39320064	39320114	MACF1	23499	+	rs10737785	1	244426626	0	SMYD3	64754	0.2222	0.1481	1	1	NA	trans	2.45E-021	0.000999	0.5736	0.03423	80	24	4
crblm	cg13514129	1	39320064	39320114	MACF1	23499	+	rs10733108	1	244429103	0	SMYD3	64754	0.2222	0.1481	1	1	NA	trans	2.45E-021	0.000999	0.5736	0.03423	80	24	4
crblm	cg13514129	1	39320064	39320114	MACF1	23499	+	rs10737787	1	244429585	0	SMYD3	64754	0.2222	0.1481	1	1	NA	trans	2.45E-021	0.000999	0.5736	0.03423	80	24	4
crblm	cg13514129	1	39320064	39320114	MACF1	23499	+	rs6669604	1	244426353	0	SMYD3	64754	0.2222	0.1481	1	1	NA	trans	2.45E-021	0.000999	0.5736	0.03423	80	24	4
crblm	cg13514129	1	39320064	39320114	MACF1	23499	+	rs6664781	1	244426299	0	SMYD3	64754	0.2222	0.1481	1	1	NA	trans	2.45E-021	0.000999	0.5736	0.03423	80	24	4
crblm	cg13514129	1	39320064	39320114	MACF1	23499	+	rs1148711	1	244530925	0	SMYD3	64754	0.3704	0.2593	1	1	NA	trans	5.23E-009	0.01199	0.2762	0.02002	60	40	8
crblm	cg13514129	1	39320064	39320114	MACF1	23499	+	rs10924574	1	244459793	0	SMYD3	64754	0.1759	0.125	1	1	NA	trans	3.66E-018	0.000999	0.511	0.03358	85	19	4
crblm	cg13514129	1	39320064	39320114	MACF1	23499	+	rs1892212	1	244445666	0	SMYD3	64754	0.2222	0.1481	1	1	NA	trans	2.45E-021	0.000999	0.5736	0.03423	80	24	4
crblm	cg13514129	1	39320064	39320114	MACF1	23499	+	rs5021683	1	244445531	0	SMYD3	64754	0.2222	0.1481	1	1	NA	trans	2.45E-021	0.000999	0.5736	0.03423	80	24	4
crblm	cg13514129	1	39320064	39320114	MACF1	23499	+	rs10924611	1	244473385	0	SMYD3	64754	0.2222	0.1481	1	1	NA	trans	2.45E-021	0.000999	0.5736	0.03423	80	24	4
crblm	cg13514129	1	39320064	39320114	MACF1	23499	+	rs12069072	1	244466969	0	SMYD3	64754	0.2222	0.1481	1	1	NA	trans	2.45E-021	0.000999	0.5736	0.03423	80	24	4
crblm	cg13514129	1	39320064	39320114	MACF1	23499	+	rs4478780	1	244438864	0	SMYD3	64754	0.3056	0.1991	1	1	NA	trans	1.04E-022	0.000999	0.5981	0.03224	70	33	5
crblm	cg13514129	1	39320064	39320114	MACF1	23499	+	rs5021681	1	244445431	0	SMYD3	64754	0.2222	0.1481	1	1	NA	trans	2.45E-021	0.000999	0.5736	0.03423	80	24	4
crblm	cg13514129	1	39320064	39320114	MACF1	23499	+	rs10802345	1	244439457	0	SMYD3	64754	0.3056	0.1991	1	1	NA	trans	1.04E-022	0.000999	0.5981	0.03224	70	33	5
crblm	cg13514129	1	39320064	39320114	MACF1	23499	+	rs10802347	1	244440891	0	SMYD3	64754	0.3056	0.1991	1	1	NA	trans	1.04E-022	0.000999	0.5981	0.03224	70	33	5
crblm	cg13514129	1	39320064	39320114	MACF1	23499	+	rs4607841	1	244439918	0	SMYD3	64754	0.3056	0.1991	1	1	NA	trans	1.04E-022	0.000999	0.5981	0.03224	70	33	5
crblm	cg13514129	1	39320064	39320114	MACF1	23499	+	rs10802348	1	244444839	0	SMYD3	64754	0.2222	0.1481	1	1	NA	trans	2.45E-021	0.000999	0.5736	0.03423	80	24	4
crblm	cg13514129	1	39320064	39320114	MACF1	23499	+	rs4443861	1	244439197	0	SMYD3	64754	0.3056	0.1991	1	1	NA	trans	1.04E-022	0.000999	0.5981	0.03224	70	33	5
crblm	cg13514129	1	39320064	39320114	MACF1	23499	+	rs10924555	1	244444368	0	SMYD3	64754	0.2222	0.1481	1	1	NA	trans	2.45E-021	0.000999	0.5736	0.03423	80	24	4
crblm	cg13514129	1	39320064	39320114	MACF1	23499	+	rs4421561	1	244497088	0	SMYD3	64754	0.3519	0.2222	1	1	NA	trans	1.69E-008	0.02498	0.2604	0.02104	65	38	5
crblm	cg13514129	1	39320064	39320114	MACF1	23499	+	rs10802378	1	244496512	0	SMYD3	64754	0.2778	0.1667	1	1	NA	trans	3.91E-019	0.000999	0.531	0.03322	75	30	3
crblm	cg13514129	1	39320064	39320114	MACF1	23499	+	rs1770013	1	244495574	0	SMYD3	64754	0.3056	0.1991	1	1	NA	trans	1.04E-022	0.000999	0.5981	0.03224	70	33	5
crblm	cg13514129	1	39320064	39320114	MACF1	23499	+	rs1780817	1	244509058	0	SMYD3	64754	0.3611	0.2546	1	1	NA	trans	6.91E-011	0.001998	0.3318	0.02193	61	39	8
crblm	cg13514129	1	39320064	39320114	MACF1	23499	+	rs12073337	1	244499833	0	SMYD3	64754	0.3519	0.2222	1	1	NA	trans	1.69E-008	0.02498	0.2604	0.02104	65	38	5
crblm	cg13514129	1	39320064	39320114	MACF1	23499	+	rs4348690	1	244497256	0	SMYD3	64754	0.3519	0.2222	1	1	NA	trans	1.69E-008	0.02498	0.2604	0.02104	65	38	5
crblm	cg13514129	1	39320064	39320114	MACF1	23499	+	rs1770011	1	244492607	0	SMYD3	64754	0.2222	0.1481	1	1	NA	trans	2.45E-021	0.000999	0.5736	0.03423	80	24	4
crblm	cg13514129	1	39320064	39320114	MACF1	23499	+	rs12130070	1	244441364	0	SMYD3	64754	0.2222	0.1481	1	1	NA	trans	2.45E-021	0.000999	0.5736	0.03423	80	24	4
crblm	cg13514129	1	39320064	39320114	MACF1	23499	+	rs1361408	1	244476677	0	SMYD3	64754	0.3056	0.1991	1	1	NA	trans	1.04E-022	0.000999	0.5981	0.03224	70	33	5
crblm	cg13514129	1	39320064	39320114	MACF1	23499	+	rs6663372	1	244473680	0	SMYD3	64754	0.2222	0.1481	1	1	NA	trans	2.45E-021	0.000999	0.5736	0.03423	80	24	4
crblm	cg13514129	1	39320064	39320114	MACF1	23499	+	rs1770024	1	244477899	0	SMYD3	64754	0.3056	0.1991	1	1	NA	trans	1.04E-022	0.000999	0.5981	0.03224	70	33	5
crblm	cg13514129	1	39320064	39320114	MACF1	23499	+	rs12134404	1	244438767	0	SMYD3	64754	0.3056	0.1991	1	1	NA	trans	1.04E-022	0.000999	0.5981	0.03224	70	33	5
crblm	cg13514129	1	39320064	39320114	MACF1	23499	+	rs10924545	1	244431215	0	SMYD3	64754	0.3056	0.1991	1	1	NA	trans	1.04E-022	0.000999	0.5981	0.03224	70	33	5
crblm	cg13514129	1	39320064	39320114	MACF1	23499	+	rs12406327	1	244430879	0	SMYD3	64754	0.2222	0.1481	1	1	NA	trans	2.45E-021	0.000999	0.5736	0.03423	80	24	4
crblm	cg13514129	1	39320064	39320114	MACF1	23499	+	rs12131455	1	244430525	0	SMYD3	64754	0.2222	0.1481	1	1	NA	trans	2.45E-021	0.000999	0.5736	0.03423	80	24	4
crblm	cg24920358	1	39976872	39976922	PPIE	10450	+	rs7520588	1	39987112	0	PPIE	10450	0.4074	0.3981	1	1	10190	cis	1.05E-013	0.000999	0.4078	0.05409	43	44	21
crblm	cg24920358	1	39976872	39976922	PPIE	10450	+	rs11206754	1	39988821	0	PPIE	10450	0.4074	0.3981	1	1	11899	cis	1.05E-013	0.000999	0.4078	0.05409	43	44	21
crblm	cg24920358	1	39976872	39976922	PPIE	10450	+	rs1046988	1	39991652	0	PPIE	10450	0.4074	0.3981	1	1	14730	cis	1.05E-013	0.000999	0.4078	0.05409	43	44	21
crblm	cg24920358	1	39976872	39976922	PPIE	10450	+	rs14528	1	39991867	0	PPIE	10450	0.4259	0.4907	1	1	14945	cis	3.40E-010	0.000999	0.3118	-0.04636	32	46	30
crblm	cg24920358	1	39976872	39976922	PPIE	10450	+	rs12094291	1	39998633	0	PPIE	10450	0.4074	0.3981	1	1	21711	cis	1.05E-013	0.000999	0.4078	0.05409	43	44	21
crblm	cg24920358	1	39976872	39976922	PPIE	10450	+	rs7547787	1	39993393	0	PPIE	10450	0.4074	0.3981	1	1	16471	cis	1.05E-013	0.000999	0.4078	0.05409	43	44	21
crblm	cg17100200	1	42390900	42390950	GUCA2B	2981	+	rs2187216	18	64117923	-156243	LOC643582	643582	0.4074	0.2778	1	1	NA	trans	1.85E-008	0.01399	0.2591	0.005511	56	44	8
crblm	cg08679985	1	44356887	44356937	KLF17	128209	+	rs1291053	1	44341749	0	LOC644743	644743	0.5	0.4815	0.981	1	15138	cis	9.80E-014	0.000999	0.4145	-0.04688	29	54	23
crblm	cg08679985	1	44356887	44356937	KLF17	128209	+	rs2025615	1	44331988	-9592	LOC644743	644743	0.5093	0.338	0.981	1	24899	cis	4.85E-010	0.000999	0.3122	-0.04637	44	54	8
crblm	cg08679985	1	44356887	44356937	KLF17	128209	+	rs561842	1	44339256	-2324	LOC644743	644743	0.5	0.4815	0.981	1	17631	cis	9.80E-014	0.000999	0.4145	-0.04688	29	54	23
crblm	cg08679985	1	44356887	44356937	KLF17	128209	+	rs4660776	1	44341065	-515	LOC644743	644743	0.5278	0.3472	0.981	1	15822	cis	1.50E-009	0.002997	0.2973	-0.04565	42	56	8
crblm	cg08679985	1	44356887	44356937	KLF17	128209	+	rs12026859	1	44342670	0	LOC644743	644743	0.5278	0.3472	0.981	1	14217	cis	1.50E-009	0.002997	0.2973	-0.04565	42	56	8
crblm	cg08679985	1	44356887	44356937	KLF17	128209	+	rs6429648	1	44338808	-2772	LOC644743	644743	0.5278	0.3472	0.981	1	18079	cis	1.50E-009	0.002997	0.2973	-0.04565	42	56	8
crblm	cg08679985	1	44356887	44356937	KLF17	128209	+	rs7522642	1	44335891	-5689	LOC644743	644743	0.5093	0.338	0.981	1	20996	cis	4.85E-010	0.000999	0.3122	-0.04637	44	54	8
crblm	cg08679985	1	44356887	44356937	KLF17	128209	+	rs663818	1	44351146	-5962	KLF17	128209	0.5093	0.4769	0.981	1	5741	cis	4.56E-014	0.000999	0.4229	-0.04788	29	55	22
crblm	cg08679985	1	44356887	44356937	KLF17	128209	+	rs12743696	1	44337117	-4463	LOC644743	644743	0.5093	0.338	0.981	1	19770	cis	4.85E-010	0.000999	0.3122	-0.04637	44	54	8
crblm	cg08679985	1	44356887	44356937	KLF17	128209	+	rs602802	1	44354872	-2236	KLF17	128209	0.4815	0.4444	0.981	1	2015	cis	8.72E-012	0.000999	0.3624	-0.04363	34	52	20
crblm	cg08679985	1	44356887	44356937	KLF17	128209	+	rs7527487	1	44339291	-2289	LOC644743	644743	0.5278	0.3472	0.981	1	17596	cis	1.50E-009	0.002997	0.2973	-0.04565	42	56	8
crblm	cg08679985	1	44356887	44356937	KLF17	128209	+	rs7551484	1	44330750	-10830	LOC644743	644743	0.5093	0.338	0.981	1	26137	cis	4.85E-010	0.000999	0.3122	-0.04637	44	54	8
crblm	cg08679985	1	44356887	44356937	KLF17	128209	+	rs600450	1	44354325	-2783	KLF17	128209	0.5093	0.4769	0.981	1	2562	cis	4.56E-014	0.000999	0.4229	-0.04788	29	55	22
crblm	cg06922130	1	44978383	44978433	KIF2C	11004	+	rs2056242	2	156302579	-295424	LOC100128759	100128759	0.3519	0.213	1	1	NA	trans	4.25E-009	0.004995	0.2789	0.006959	66	38	4
crblm	cg06922130	1	44978383	44978433	KIF2C	11004	+	rs13035923	2	156313083	-284920	LOC100128759	100128759	0.3519	0.213	1	1	NA	trans	4.25E-009	0.004995	0.2789	0.006959	66	38	4
crblm	cg06922130	1	44978383	44978433	KIF2C	11004	+	rs17198605	2	181895986	-115175	LOC100127923	100127923	0.25	0.1528	1	1	NA	trans	7.07E-009	0.007992	0.2721	0.007498	78	27	3
crblm	cg06922130	1	44978383	44978433	KIF2C	11004	+	rs12993572	2	156300918	-297085	LOC100128759	100128759	0.3519	0.213	1	1	NA	trans	4.25E-009	0.004995	0.2789	0.006959	66	38	4
crblm	cg08176609	1	46436871	46436921	POMGNT1	55624	-	rs1663187	17	75503560	-24853	TBC1D16	125058	0.2778	0.1667	1	1	NA	trans	2.23E-009	0.007992	0.2875	0.003835	75	30	3
crblm	cg08176609	1	46436871	46436921	POMGNT1	55624	-	rs1663184	17	75503023	-25390	TBC1D16	125058	0.287	0.1713	1	1	NA	trans	7.79E-009	0.01598	0.2708	0.003702	74	31	3
crblm	cg08176609	1	46436871	46436921	POMGNT1	55624	-	rs1663190	17	75503826	-24587	TBC1D16	125058	0.287	0.1713	1	1	NA	trans	7.79E-009	0.01598	0.2708	0.003702	74	31	3
crblm	cg08176609	1	46436871	46436921	POMGNT1	55624	-	rs1696781	17	75503862	-24551	TBC1D16	125058	0.287	0.1713	1	1	NA	trans	7.79E-009	0.01598	0.2708	0.003702	74	31	3
crblm	cg08176609	1	46436871	46436921	POMGNT1	55624	-	rs1696779	17	75503080	-25333	TBC1D16	125058	0.287	0.1713	1	1	NA	trans	7.79E-009	0.01598	0.2708	0.003702	74	31	3
crblm	cg08176609	1	46436871	46436921	POMGNT1	55624	-	rs1663189	17	75503650	-24763	TBC1D16	125058	0.287	0.1713	1	1	NA	trans	7.79E-009	0.01598	0.2708	0.003702	74	31	3
crblm	cg16299341	1	51855362	51855412	OSBPL9	114883	+	rs9615264	22	45011253	0	PPARA	5465	0.1111	0.08333	1	1	NA	trans	8.59E-009	0.02298	0.2695	0.006976	93	12	3
crblm	cg10586599	1	52642868	52642918	ORC1L	4998	-	rs1044183	1	26017132	0	SEPN1	57190	0.1389	0.09722	1	1	NA	trans	6.61E-009	0.01499	0.273	0.005066	90	15	3
crblm	cg13461509	1	53160164	53160214	ECHDC2	55268	-	rs1242198	1	53124604	0	ZYG11A	440590	0.5185	0.3981	1	1	35560	cis	2.92E-009	0.001998	0.2839	0.01689	37	56	15
crblm	cg13461509	1	53160164	53160214	ECHDC2	55268	-	rs514881	1	53109325	0	ZYG11A	440590	0.4907	0.3657	1	1	50839	cis	8.37E-010	0.000999	0.3002	0.01742	42	53	13
crblm	cg13461509	1	53160164	53160214	ECHDC2	55268	-	rs10888759	1	53205862	0	SCP2	6342	0.4907	0.4306	1	1	45648	cis	3.80E-008	0.02298	0.2493	0.015	35	53	20
crblm	cg13461509	1	53160164	53160214	ECHDC2	55268	-	rs12402415	1	52991127	0	ZYG11B	79699	0.4722	0.4491	1	1	169037	cis	6.58E-009	0.001998	0.2731	0.01527	34	51	23
crblm	cg13461509	1	53160164	53160214	ECHDC2	55268	-	rs567880	1	53121152	0	ZYG11A	440590	0.4907	0.3657	1	1	39012	cis	6.96E-010	0.000999	0.3026	0.01749	42	53	13
crblm	cg13461509	1	53160164	53160214	ECHDC2	55268	-	rs7523761	1	53023503	0	ZYG11B	79699	0.5	0.4537	1	1	136661	cis	1.47E-008	0.006993	0.2623	0.01536	32	54	22
crblm	cg13461509	1	53160164	53160214	ECHDC2	55268	-	rs576891	1	53137564	0	ECHDC2	55268	0.4907	0.3657	1	1	22600	cis	6.96E-010	0.000999	0.3026	0.01749	42	53	13
crblm	cg13461509	1	53160164	53160214	ECHDC2	55268	-	rs10888754	1	53001339	0	ZYG11B	79699	0.5	0.4537	1	1	158825	cis	1.47E-008	0.006993	0.2623	0.01536	32	54	22
crblm	cg13461509	1	53160164	53160214	ECHDC2	55268	-	rs475969	1	53065195	1283	ZYG11B	79699	0.5093	0.3935	1	1	94969	cis	1.16E-009	0.000999	0.296	0.01714	38	55	15
crblm	cg13461509	1	53160164	53160214	ECHDC2	55268	-	rs511599	1	53135406	0	ECHDC2	55268	0.4907	0.3657	1	1	24758	cis	6.96E-010	0.000999	0.3026	0.01749	42	53	13
crblm	cg13461509	1	53160164	53160214	ECHDC2	55268	-	rs11585570	1	53210718	0	SCP2	6342	0.463	0.3611	1	1	50504	cis	1.91E-010	0.000999	0.3191	0.01751	44	50	14
crblm	cg13461509	1	53160164	53160214	ECHDC2	55268	-	rs11206006	1	52990968	0	ZYG11B	79699	0.4815	0.3519	1	1	169196	cis	1.09E-009	0.000999	0.2968	0.01745	44	52	12
crblm	cg13461509	1	53160164	53160214	ECHDC2	55268	-	rs504816	1	53080545	-450	ZYG11A	440590	0.5185	0.3981	1	1	79619	cis	3.47E-009	0.001998	0.2816	0.01682	37	56	15
crblm	cg13461509	1	53160164	53160214	ECHDC2	55268	-	rs1242317	1	53187354	0	SCP2	6342	0.4907	0.4306	1	1	27140	cis	3.80E-008	0.02298	0.2493	0.015	35	53	20
crblm	cg13461509	1	53160164	53160214	ECHDC2	55268	-	rs7548389	1	53176799	0	SCP2	6342	0.5093	0.3935	1	1	16585	cis	1.03E-009	0.000999	0.2975	0.01718	38	55	15
crblm	cg13461509	1	53160164	53160214	ECHDC2	55268	-	rs1775540	1	53180481	0	SCP2	6342	0.4722	0.3657	1	1	20267	cis	6.39E-010	0.000999	0.3037	0.01716	43	51	14
crblm	cg13461509	1	53160164	53160214	ECHDC2	55268	-	rs1672913	1	53180914	0	SCP2	6342	0.4722	0.3657	1	1	20700	cis	6.39E-010	0.000999	0.3037	0.01716	43	51	14
crblm	cg13461509	1	53160164	53160214	ECHDC2	55268	-	rs12141260	1	53072715	-8280	ZYG11A	440590	0.5093	0.4583	1	1	87449	cis	3.53E-008	0.02198	0.2503	0.01512	31	55	22
crblm	cg13461509	1	53160164	53160214	ECHDC2	55268	-	rs551591	1	53074464	-6531	ZYG11A	440590	0.5185	0.3981	1	1	85700	cis	3.47E-009	0.001998	0.2816	0.01682	37	56	15
crblm	cg13461509	1	53160164	53160214	ECHDC2	55268	-	rs480299	1	53092862	0	ZYG11A	440590	0.4907	0.3657	1	1	67302	cis	8.37E-010	0.000999	0.3002	0.01742	42	53	13
crblm	cg13461509	1	53160164	53160214	ECHDC2	55268	-	rs481440	1	53117564	0	ZYG11A	440590	0.4907	0.3657	1	1	42600	cis	6.96E-010	0.000999	0.3026	0.01749	42	53	13
crblm	cg13461509	1	53160164	53160214	ECHDC2	55268	-	rs11206043	1	53175140	0	SCP2	6342	0.4815	0.3611	1	1	14926	cis	2.19E-010	0.000999	0.3174	0.01783	43	52	13
crblm	cg19196684	1	53380625	53380675	SLC1A7	6512	-	rs7553128	1	53384490	3654	SLC1A7	6512	0.3148	0.25	1	1	3815	cis	1.72E-013	0.000999	0.4023	-0.1013	64	34	10
crblm	cg19196684	1	53380625	53380675	SLC1A7	6512	-	rs12039029	1	53396323	15487	SLC1A7	6512	0.3148	0.25	1	1	15648	cis	1.72E-013	0.000999	0.4023	-0.1013	64	34	10
crblm	cg19196684	1	53380625	53380675	SLC1A7	6512	-	rs1288367	1	53378472	0	SLC1A7	6512	0.3241	0.2454	1	1	2153	cis	1.03E-013	0.000999	0.4079	-0.1043	64	35	9
crblm	cg19196684	1	53380625	53380675	SLC1A7	6512	-	rs6689888	1	53393421	12585	SLC1A7	6512	0.3148	0.25	1	1	12746	cis	1.72E-013	0.000999	0.4023	-0.1013	64	34	10
crblm	cg08970446	1	53380850	53380900	SLC1A7	6512	-	rs7553128	1	53384490	3654	SLC1A7	6512	0.3148	0.25	1	1	3590	cis	1.19E-010	0.001998	0.3251	-0.02612	64	34	10
crblm	cg08970446	1	53380850	53380900	SLC1A7	6512	-	rs6689888	1	53393421	12585	SLC1A7	6512	0.3148	0.25	1	1	12521	cis	1.19E-010	0.001998	0.3251	-0.02612	64	34	10
crblm	cg08970446	1	53380850	53380900	SLC1A7	6512	-	rs12039029	1	53396323	15487	SLC1A7	6512	0.3148	0.25	1	1	15423	cis	1.19E-010	0.001998	0.3251	-0.02612	64	34	10
crblm	cg08970446	1	53380850	53380900	SLC1A7	6512	-	rs1288367	1	53378472	0	SLC1A7	6512	0.3241	0.2454	1	1	2378	cis	6.25E-011	0.001998	0.3331	-0.02702	64	35	9
crblm	cg21142398	1	53972666	53972716	GLIS1	148979	-	rs2192444	4	24656275	14863	LGI2	55203	0.1296	0.1019	0.991	1	NA	trans	5.87E-009	0.02398	0.2768	-0.029	89	14	4
crblm	cg21142398	1	53972666	53972716	GLIS1	148979	-	rs2324651	4	24656670	15258	LGI2	55203	0.1296	0.1019	0.991	1	NA	trans	5.87E-009	0.02398	0.2768	-0.029	89	14	4
crblm	cg20903926	1	55044265	55044315	C1orf177	163747	+	rs681123	1	55150440	24932	DHCR24	1718	0.5	0.4074	1	1	106125	cis	2.82E-008	0.01099	0.2534	0.05057	37	54	17
crblm	cg20903926	1	55044265	55044315	C1orf177	163747	+	rs594365	1	55085943	-1944	DHCR24	1718	0.3611	0.2454	1	1	41628	cis	3.83E-008	0.01598	0.2491	0.05555	62	39	7
crblm	cg20903926	1	55044265	55044315	C1orf177	163747	+	rs590621	1	55085749	-2138	DHCR24	1718	0.3611	0.2454	1	1	41434	cis	3.83E-008	0.01598	0.2491	0.05555	62	39	7
crblm	cg20903926	1	55044265	55044315	C1orf177	163747	+	rs689322	1	55040097	639	TTC22	55001	0.2897	0.2103	0.991	0.991	4168	cis	9.63E-009	0.002997	0.2702	0.05812	69	31	7
crblm	cg20903926	1	55044265	55044315	C1orf177	163747	+	rs593722	1	55085066	-2821	DHCR24	1718	0.3611	0.2454	1	1	40751	cis	3.83E-008	0.01598	0.2491	0.05555	62	39	7
crblm	cg20903926	1	55044265	55044315	C1orf177	163747	+	rs616315	1	55051429	0	C1orf177	163747	0.3519	0.2593	1	1	7114	cis	9.87E-009	0.002997	0.2676	0.05498	61	38	9
crblm	cg20903926	1	55044265	55044315	C1orf177	163747	+	rs589244	1	55115517	0	DHCR24	1718	0.5093	0.412	1	1	71202	cis	3.12E-008	0.01598	0.252	0.05076	36	55	17
crblm	cg20903926	1	55044265	55044315	C1orf177	163747	+	rs12081312	1	55142762	17254	DHCR24	1718	0.5093	0.412	1	1	98447	cis	2.22E-008	0.00999	0.2566	0.05123	36	55	17
crblm	cg20903926	1	55044265	55044315	C1orf177	163747	+	rs672394	1	55086918	-969	DHCR24	1718	0.3611	0.2454	1	1	42603	cis	3.83E-008	0.01598	0.2491	0.05555	62	39	7
crblm	cg20903926	1	55044265	55044315	C1orf177	163747	+	rs671108	1	55039385	0	TTC22	55001	0.287	0.2083	1	1	4880	cis	2.07E-008	0.007992	0.2576	0.05701	70	31	7
crblm	cg20903926	1	55044265	55044315	C1orf177	163747	+	rs638944	1	55114503	0	DHCR24	1718	0.5093	0.412	1	1	70188	cis	3.12E-008	0.01598	0.252	0.05076	36	55	17
crblm	cg20903926	1	55044265	55044315	C1orf177	163747	+	rs687912	1	55085028	-2859	DHCR24	1718	0.3611	0.2454	1	1	40713	cis	3.83E-008	0.01598	0.2491	0.05555	62	39	7
crblm	cg20903926	1	55044265	55044315	C1orf177	163747	+	rs591102	1	55085601	-2286	DHCR24	1718	0.3611	0.2454	1	1	41286	cis	3.83E-008	0.01598	0.2491	0.05555	62	39	7
crblm	cg20903926	1	55044265	55044315	C1orf177	163747	+	rs9782980	1	55046168	0	C1orf177	163747	0.463	0.3796	1	1	1853	cis	4.59E-008	0.01998	0.2467	0.0492	42	50	16
crblm	cg20903926	1	55044265	55044315	C1orf177	163747	+	rs683737	1	55086730	-1157	DHCR24	1718	0.3611	0.2454	1	1	42415	cis	3.83E-008	0.01598	0.2491	0.05555	62	39	7
crblm	cg20903926	1	55044265	55044315	C1orf177	163747	+	rs2077061	1	55044083	-240	C1orf177	163747	0.4444	0.3704	1	1	182	cis	5.74E-008	0.02498	0.2435	0.04842	44	48	16
crblm	cg20903926	1	55044265	55044315	C1orf177	163747	+	rs592144	1	55085426	-2461	DHCR24	1718	0.3611	0.2454	1	1	41111	cis	3.83E-008	0.01598	0.2491	0.05555	62	39	7
crblm	cg20903926	1	55044265	55044315	C1orf177	163747	+	rs618546	1	55050982	0	C1orf177	163747	0.3611	0.2639	1	1	6667	cis	9.53E-009	0.002997	0.2681	0.05505	60	39	9
crblm	cg03557698	1	55044509	55044559	C1orf177	163747	+	rs9782980	1	55046168	0	C1orf177	163747	0.463	0.3796	1	1	1609	cis	3.07E-008	0.01099	0.2522	0.04347	42	50	16
crblm	cg25957967	1	55277686	55277736	PCSK9	255738	+	rs17111495	1	55273294	-4513	PCSK9	255738	0.2685	0.1991	1	1	4392	cis	3.37E-008	0.02597	0.2509	0.1144	72	29	7
crblm	cg13191808	1	55277865	55277915	PCSK9	255738	+	rs17111495	1	55273294	-4513	PCSK9	255738	0.2685	0.1991	1	1	4571	cis	8.82E-010	0.000999	0.2996	0.1018	72	29	7
crblm	cg01909487	1	59022449	59022499	JUN	3725	-	rs767022	6	9084652	48500	LOC389365	389365	0.3889	0.2593	1	1	NA	trans	3.57E-008	0.02398	0.2501	0.003796	59	42	7
crblm	cg01909487	1	59022449	59022499	JUN	3725	-	rs1886065	6	9084287	48135	LOC389365	389365	0.3889	0.2593	1	1	NA	trans	3.57E-008	0.02398	0.2501	0.003796	59	42	7
crblm	cg01909487	1	59022449	59022499	JUN	3725	-	rs13209110	6	9084582	48430	LOC389365	389365	0.3889	0.2593	1	1	NA	trans	3.57E-008	0.02398	0.2501	0.003796	59	42	7
crblm	cg24110050	1	66990441	66990491	TCTEX1D1	200132	+	rs7816178	8	115680772	280732	hCG_1644355	728795	0.3426	0.2083	1	1	NA	trans	4.44E-008	0.01798	0.2471	-0.01776	67	37	4
crblm	cg24110050	1	66990441	66990491	TCTEX1D1	200132	+	rs11987649	8	115658801	258761	hCG_1644355	728795	0.3426	0.2083	1	1	NA	trans	4.44E-008	0.01798	0.2471	-0.01776	67	37	4
crblm	cg24110050	1	66990441	66990491	TCTEX1D1	200132	+	rs1598256	8	115861646	461606	hCG_1644355	728795	0.287	0.1898	1	1	NA	trans	3.88E-008	0.01798	0.249	-0.01753	72	31	5
crblm	cg24110050	1	66990441	66990491	TCTEX1D1	200132	+	rs7818736	8	115862470	462430	hCG_1644355	728795	0.2523	0.1636	0.991	0.991	NA	trans	5.26E-008	0.02398	0.2468	-0.01848	76	27	4
crblm	cg24110050	1	66990441	66990491	TCTEX1D1	200132	+	rs2077760	8	115841968	441928	hCG_1644355	728795	0.287	0.1898	1	1	NA	trans	3.88E-008	0.01798	0.249	-0.01753	72	31	5
crblm	cg24110050	1	66990441	66990491	TCTEX1D1	200132	+	rs16886359	8	115835301	435261	hCG_1644355	728795	0.287	0.1898	1	1	NA	trans	3.88E-008	0.01798	0.249	-0.01753	72	31	5
crblm	cg24110050	1	66990441	66990491	TCTEX1D1	200132	+	rs1454781	8	115838683	438643	hCG_1644355	728795	0.287	0.1898	1	1	NA	trans	3.88E-008	0.01798	0.249	-0.01753	72	31	5
crblm	cg24110050	1	66990441	66990491	TCTEX1D1	200132	+	rs7832839	8	115842608	442568	hCG_1644355	728795	0.287	0.1898	1	1	NA	trans	3.88E-008	0.01798	0.249	-0.01753	72	31	5
crblm	cg24110050	1	66990441	66990491	TCTEX1D1	200132	+	rs1566070	8	115682310	282270	hCG_1644355	728795	0.3426	0.2083	1	1	NA	trans	4.44E-008	0.01798	0.2471	-0.01776	67	37	4
crblm	cg10576828	1	69998451	69998501	LRRC7	57554	+	rs4234890	4	166309880	-38357	KLHL2	11275	0.1481	0.1019	1	1	NA	trans	1.42E-008	0.01998	0.2627	-0.03839	89	16	3
crblm	cg09142399	1	74972682	74972732	CRYZ	1429	-	rs1574941	1	75035635	31740	TYW3	127253	0.5	0.4537	1	1	62903	cis	2.10E-008	0.01499	0.2574	-0.01779	32	54	22
crblm	cg09142399	1	74972682	74972732	CRYZ	1429	-	rs2032968	1	74947776	0	CRYZ	1429	0.5888	0.4626	0.991	0.991	24906	cis	3.19E-008	0.02098	0.2537	-0.01953	26	63	18
crblm	cg09142399	1	74972682	74972732	CRYZ	1429	-	rs1590639	1	75037073	33178	TYW3	127253	0.5	0.4444	1	1	64341	cis	1.68E-008	0.01099	0.2604	-0.01797	33	54	21
crblm	cg09142399	1	74972682	74972732	CRYZ	1429	-	rs12144851	1	75021054	17159	TYW3	127253	0.5	0.4444	1	1	48322	cis	1.68E-008	0.01099	0.2604	-0.01797	33	54	21
crblm	cg09142399	1	74972682	74972732	CRYZ	1429	-	rs3845356	1	74991654	0	TYW3	127253	0.5	0.3889	1	1	18922	cis	1.77E-010	0.000999	0.32	-0.02072	39	54	15
crblm	cg09142399	1	74972682	74972732	CRYZ	1429	-	rs1039562	1	75033421	29526	TYW3	127253	0.5	0.4444	1	1	60689	cis	1.68E-008	0.01099	0.2604	-0.01797	33	54	21
crblm	cg09142399	1	74972682	74972732	CRYZ	1429	-	rs12129513	1	74950839	0	CRYZ	1429	0.5	0.4444	1	1	21843	cis	1.68E-008	0.01099	0.2604	-0.01797	33	54	21
crblm	cg09142399	1	74972682	74972732	CRYZ	1429	-	rs12132783	1	75025190	21295	TYW3	127253	0.5	0.4444	1	1	52458	cis	1.68E-008	0.01099	0.2604	-0.01797	33	54	21
crblm	cg22035229	1	76035186	76035236	MSH4	4438	+	rs2435585	11	98077837	134906	LOC643381	643381	0.6038	0.4528	0.981	0.981	NA	trans	2.52E-009	0.003996	0.2905	0.06116	26	64	16
crblm	cg22035229	1	76035186	76035236	MSH4	4438	+	rs2435580	11	98083327	140396	LOC643381	643381	0.6111	0.4537	1	1	NA	trans	2.31E-009	0.003996	0.287	0.06096	26	66	16
crblm	cg22035229	1	76035186	76035236	MSH4	4438	+	rs2115971	11	98111292	168361	LOC643381	643381	0.6204	0.4676	1	1	NA	trans	1.90E-008	0.01898	0.2588	0.05826	24	67	17
crblm	cg08707063	1	78217502	78217552	FUBP1	8880	-	rs2727537	7	151003979	0	PRKAG2	51422	0.4907	0.3194	1	1	NA	trans	1.65E-008	0.01499	0.2607	0.01658	47	53	8
crblm	cg14378480	1	84636776	84636826	DNASE2B	58511	+	rs1294873	7	45221890	31517	RAMP3	10268	0.2963	0.1852	1	1	NA	trans	6.12E-009	0.008991	0.2741	-0.01235	72	32	4
crblm	cg14378480	1	84636776	84636826	DNASE2B	58511	+	rs975349	7	45222465	32092	RAMP3	10268	0.2963	0.1852	1	1	NA	trans	2.55E-008	0.02298	0.2547	-0.0119	72	32	4
crblm	cg08380539	1	84812240	84812290	CTBS	1486	-	rs2945155	1	84817682	4997	CTBS	1486	0.4537	0.3565	1	1	5392	cis	8.43E-010	0.001998	0.3001	0.02113	45	49	14
crblm	cg08380539	1	84812240	84812290	CTBS	1486	-	rs2911590	1	84810920	0	CTBS	1486	0.4444	0.3889	1	1	1320	cis	2.90E-009	0.006993	0.284	0.01968	42	48	18
crblm	cg08380539	1	84812240	84812290	CTBS	1486	-	rs2007454	1	84851998	-14502	C1orf180	439927	0.4444	0.3889	1	1	39708	cis	1.10E-008	0.02398	0.2662	0.01905	42	48	18
crblm	cg08380539	1	84812240	84812290	CTBS	1486	-	rs2911595	1	84822994	10309	CTBS	1486	0.463	0.3611	1	1	10704	cis	1.90E-009	0.003996	0.2895	0.02085	44	50	14
crblm	cg13693652	1	86661217	86661267	CLCA2	9635	+	rs2104962	1	86649055	-13357	CLCA2	9635	0.4444	0.3611	1	1	12162	cis	3.73E-008	0.02098	0.2495	-0.05233	45	48	15
crblm	cg13693652	1	86661217	86661267	CLCA2	9635	+	rs10873780	1	86648819	-13593	CLCA2	9635	0.4537	0.3657	1	1	12398	cis	2.97E-008	0.01698	0.2526	-0.05289	44	49	15
crblm	cg14540297	1	87370061	87370111	LOC339524	339524	+	rs11727001	4	24211916	16635	DHX15	1665	0.1296	0.09259	1	1	NA	trans	1.52E-011	0.000999	0.3503	0.01772	91	14	3
crblm	cg22807700	1	94118260	94118310	DNTTIP2	30836	-	rs7533596	1	94120717	3388	DNTTIP2	30836	0.4722	0.3287	1	1	2407	cis	2.40E-015	0.000999	0.448	-0.06942	47	51	10
crblm	cg22807700	1	94118260	94118310	DNTTIP2	30836	-	rs7549683	1	94126037	0	GCLM	2730	0.4722	0.3287	1	1	7727	cis	2.40E-015	0.000999	0.448	-0.06942	47	51	10
crblm	cg22807700	1	94118260	94118310	DNTTIP2	30836	-	rs7517826	1	94137922	0	GCLM	2730	0.4722	0.3287	1	1	19612	cis	2.40E-015	0.000999	0.448	-0.06942	47	51	10
crblm	cg22807700	1	94118260	94118310	DNTTIP2	30836	-	rs3827715	1	94142211	0	GCLM	2730	0.3611	0.2361	1	1	23901	cis	6.46E-010	0.001998	0.3036	-0.06099	63	39	6
crblm	cg22807700	1	94118260	94118310	DNTTIP2	30836	-	rs17110370	1	93972254	-18813	LOC100132240	100132240	0.2778	0.1759	1	1	146006	cis	1.31E-008	0.01099	0.2638	-0.06209	74	30	4
crblm	cg22807700	1	94118260	94118310	DNTTIP2	30836	-	rs769211	1	94132695	0	GCLM	2730	0.3611	0.2361	1	1	14385	cis	6.46E-010	0.001998	0.3036	-0.06099	63	39	6
crblm	cg22807700	1	94118260	94118310	DNTTIP2	30836	-	rs11165030	1	94121665	-3512	GCLM	2730	0.4907	0.338	1	1	3355	cis	1.25E-013	0.000999	0.4058	-0.06657	45	53	10
crblm	cg22807700	1	94118260	94118310	DNTTIP2	30836	-	rs6687387	1	94118915	1586	DNTTIP2	30836	0.4722	0.3287	1	1	605	cis	2.40E-015	0.000999	0.448	-0.06942	47	51	10
crblm	cg22807700	1	94118260	94118310	DNTTIP2	30836	-	rs3170633	1	94123916	-1261	GCLM	2730	0.4623	0.3255	0.981	0.981	5606	cis	5.60E-015	0.000999	0.4455	-0.0691	47	49	10
crblm	cg22807700	1	94118260	94118310	DNTTIP2	30836	-	rs7515191	1	94139685	0	GCLM	2730	0.4722	0.3287	1	1	21375	cis	2.40E-015	0.000999	0.448	-0.06942	47	51	10
crblm	cg13559495	1	95311055	95311105	ALG14	199857	-	rs1427082	6	104689236	112676	LOC100129694	100129694	0.4722	0.3102	1	1	NA	trans	2.72E-008	0.02398	0.2538	0.01177	49	51	8
crblm	cg02175308	1	109742583	109742633	SORT1	6272	-	rs2303875	1	109756533	0	PSMA5	5686	0.4537	0.3009	1	1	13900	cis	2.10E-009	0.002997	0.2882	0.02026	51	49	8
crblm	cg02175308	1	109742583	109742633	SORT1	6272	-	rs10858092	1	109745416	-578	PSMA5	5686	0.4537	0.3009	1	1	2783	cis	2.10E-009	0.002997	0.2882	0.02026	51	49	8
crblm	cg02175308	1	109742583	109742633	SORT1	6272	-	rs12136063	1	109815693	0	SYPL2	284612	0.463	0.3241	1	1	73060	cis	1.68E-008	0.01499	0.2604	0.01866	48	50	10
crblm	cg02175308	1	109742583	109742633	SORT1	6272	-	rs11142	1	109698626	0	SORT1	6272	0.4537	0.3009	1	1	43957	cis	2.10E-009	0.002997	0.2882	0.02026	51	49	8
crblm	cg02175308	1	109742583	109742633	SORT1	6272	-	rs2152924	1	109813224	0	SYPL2	284612	0.463	0.3241	1	1	70591	cis	1.68E-008	0.01499	0.2604	0.01866	48	50	10
crblm	cg02175308	1	109742583	109742633	SORT1	6272	-	rs4970751	1	109698123	0	SORT1	6272	0.4537	0.3009	1	1	44460	cis	2.10E-009	0.002997	0.2882	0.02026	51	49	8
crblm	cg02175308	1	109742583	109742633	SORT1	6272	-	rs10494040	1	109817255	0	SYPL2	284612	0.463	0.3241	1	1	74622	cis	1.68E-008	0.01499	0.2604	0.01866	48	50	10
crblm	cg02175308	1	109742583	109742633	SORT1	6272	-	rs10858086	1	109716598	0	SORT1	6272	0.4537	0.3009	1	1	25985	cis	2.10E-009	0.002997	0.2882	0.02026	51	49	8
crblm	cg02175308	1	109742583	109742633	SORT1	6272	-	rs652651	1	109646055	0	MYBPHL	343263	0.4537	0.3009	1	1	96528	cis	2.10E-009	0.002997	0.2882	0.02026	51	49	8
crblm	cg02175308	1	109742583	109742633	SORT1	6272	-	rs2303873	1	109686298	0	SORT1	6272	0.4537	0.3009	1	1	56285	cis	2.10E-009	0.002997	0.2882	0.02026	51	49	8
crblm	cg02175308	1	109742583	109742633	SORT1	6272	-	rs11102974	1	109687894	0	SORT1	6272	0.4537	0.3009	1	1	54689	cis	2.10E-009	0.002997	0.2882	0.02026	51	49	8
crblm	cg02175308	1	109742583	109742633	SORT1	6272	-	rs10858084	1	109683773	0	SORT1	6272	0.4537	0.3009	1	1	58810	cis	2.10E-009	0.002997	0.2882	0.02026	51	49	8
crblm	cg02175308	1	109742583	109742633	SORT1	6272	-	rs491285	1	109820525	0	SYPL2	284612	0.463	0.3241	1	1	77892	cis	1.68E-008	0.01499	0.2604	0.01866	48	50	10
crblm	cg02175308	1	109742583	109742633	SORT1	6272	-	rs10127790	1	109692656	0	SORT1	6272	0.463	0.3056	1	1	49927	cis	9.72E-009	0.007992	0.2679	0.01958	50	50	8
crblm	cg02175308	1	109742583	109742633	SORT1	6272	-	rs4970761	1	109796921	-13701	SYPL2	284612	0.4537	0.3009	1	1	54288	cis	2.10E-009	0.002997	0.2882	0.02026	51	49	8
crblm	cg02175308	1	109742583	109742633	SORT1	6272	-	rs12073497	1	109775973	5414	PSMA5	5686	0.4537	0.3009	1	1	33340	cis	2.10E-009	0.002997	0.2882	0.02026	51	49	8
crblm	cg02175308	1	109742583	109742633	SORT1	6272	-	rs10745353	1	109679029	0	SORT1	6272	0.4537	0.3009	1	1	63554	cis	2.10E-009	0.002997	0.2882	0.02026	51	49	8
crblm	cg02175308	1	109742583	109742633	SORT1	6272	-	rs4246517	1	109809159	-1463	SYPL2	284612	0.4537	0.3009	1	1	66526	cis	2.10E-009	0.002997	0.2882	0.02026	51	49	8
crblm	cg02175308	1	109742583	109742633	SORT1	6272	-	rs10745352	1	109673310	0	SORT1	6272	0.4537	0.3009	1	1	69273	cis	2.10E-009	0.002997	0.2882	0.02026	51	49	8
crblm	cg02175308	1	109742583	109742633	SORT1	6272	-	rs3768494	1	109736950	0	SORT1	6272	0.4537	0.3009	1	1	5633	cis	2.10E-009	0.002997	0.2882	0.02026	51	49	8
crblm	cg02175308	1	109742583	109742633	SORT1	6272	-	rs407102	1	109647801	0	MYBPHL	343263	0.4444	0.3148	1	1	94782	cis	8.31E-010	0.001998	0.3003	0.01991	50	48	10
crblm	cg02175308	1	109742583	109742633	SORT1	6272	-	rs6693932	1	109805098	-5524	SYPL2	284612	0.4537	0.3009	1	1	62465	cis	2.10E-009	0.002997	0.2882	0.02026	51	49	8
crblm	cg02175308	1	109742583	109742633	SORT1	6272	-	rs10857787	1	109811812	0	SYPL2	284612	0.463	0.3241	1	1	69179	cis	1.68E-008	0.01499	0.2604	0.01866	48	50	10
crblm	cg02175308	1	109742583	109742633	SORT1	6272	-	rs2039694	1	109793223	-17399	SYPL2	284612	0.4537	0.3009	1	1	50590	cis	2.10E-009	0.002997	0.2882	0.02026	51	49	8
crblm	cg02175308	1	109742583	109742633	SORT1	6272	-	rs4970760	1	109786962	16403	PSMA5	5686	0.4537	0.3009	1	1	44329	cis	2.10E-009	0.002997	0.2882	0.02026	51	49	8
crblm	cg02175308	1	109742583	109742633	SORT1	6272	-	rs2781552	1	109827404	-679	ATXN7L2	127002	0.463	0.3333	1	1	84771	cis	2.30E-008	0.01798	0.2561	0.01823	47	50	11
crblm	cg02175308	1	109742583	109742633	SORT1	6272	-	rs1465607	1	109759558	0	PSMA5	5686	0.4537	0.3009	1	1	16925	cis	2.10E-009	0.002997	0.2882	0.02026	51	49	8
crblm	cg02175308	1	109742583	109742633	SORT1	6272	-	rs1525916	1	109812472	0	SYPL2	284612	0.463	0.3241	1	1	69839	cis	1.68E-008	0.01499	0.2604	0.01866	48	50	10
crblm	cg02175308	1	109742583	109742633	SORT1	6272	-	rs4970766	1	109815478	0	SYPL2	284612	0.463	0.3241	1	1	72845	cis	1.68E-008	0.01499	0.2604	0.01866	48	50	10
crblm	cg02175308	1	109742583	109742633	SORT1	6272	-	rs3768496	1	109668092	0	SORT1	6272	0.4537	0.3009	1	1	74491	cis	2.10E-009	0.002997	0.2882	0.02026	51	49	8
crblm	cg02175308	1	109742583	109742633	SORT1	6272	-	rs4120621	1	109750531	0	PSMA5	5686	0.4537	0.3009	1	1	7898	cis	2.10E-009	0.002997	0.2882	0.02026	51	49	8
crblm	cg02175308	1	109742583	109742633	SORT1	6272	-	rs12145677	1	109825133	0	SYPL2	284612	0.463	0.3241	1	1	82500	cis	1.68E-008	0.01499	0.2604	0.01866	48	50	10
crblm	cg02175308	1	109742583	109742633	SORT1	6272	-	rs10858085	1	109716506	0	SORT1	6272	0.4537	0.3009	1	1	26077	cis	2.10E-009	0.002997	0.2882	0.02026	51	49	8
crblm	cg02175308	1	109742583	109742633	SORT1	6272	-	rs3879450	1	109710672	0	SORT1	6272	0.4537	0.3009	1	1	31911	cis	2.10E-009	0.002997	0.2882	0.02026	51	49	8
crblm	cg02175308	1	109742583	109742633	SORT1	6272	-	rs1030522	1	109702230	0	SORT1	6272	0.4537	0.3009	1	1	40353	cis	2.10E-009	0.002997	0.2882	0.02026	51	49	8
crblm	cg02175308	1	109742583	109742633	SORT1	6272	-	rs3879449	1	109706494	0	SORT1	6272	0.4537	0.3009	1	1	36089	cis	2.10E-009	0.002997	0.2882	0.02026	51	49	8
crblm	cg02175308	1	109742583	109742633	SORT1	6272	-	rs443345	1	109650777	0	MYBPHL	343263	0.4537	0.3009	1	1	91806	cis	2.10E-009	0.002997	0.2882	0.02026	51	49	8
crblm	cg02175308	1	109742583	109742633	SORT1	6272	-	rs638542	1	109646775	0	MYBPHL	343263	0.4537	0.3009	1	1	95808	cis	2.10E-009	0.002997	0.2882	0.02026	51	49	8
crblm	cg02175308	1	109742583	109742633	SORT1	6272	-	rs9661614	1	109823360	0	SYPL2	284612	0.463	0.3241	1	1	80727	cis	1.68E-008	0.01499	0.2604	0.01866	48	50	10
crblm	cg02175308	1	109742583	109742633	SORT1	6272	-	rs3879448	1	109692946	0	SORT1	6272	0.4537	0.3009	1	1	49637	cis	2.10E-009	0.002997	0.2882	0.02026	51	49	8
crblm	cg02175308	1	109742583	109742633	SORT1	6272	-	rs1933182	1	109801361	-9261	SYPL2	284612	0.4537	0.3009	1	1	58728	cis	2.10E-009	0.002997	0.2882	0.02026	51	49	8
crblm	cg02175308	1	109742583	109742633	SORT1	6272	-	rs370088	1	109659642	0	SORT1	6272	0.4537	0.3009	1	1	82941	cis	2.10E-009	0.002997	0.2882	0.02026	51	49	8
crblm	cg02175308	1	109742583	109742633	SORT1	6272	-	rs3768493	1	109737028	0	SORT1	6272	0.4537	0.3009	1	1	5555	cis	2.10E-009	0.002997	0.2882	0.02026	51	49	8
crblm	cg02175308	1	109742583	109742633	SORT1	6272	-	rs444387	1	109652650	-1064	SORT1	6272	0.4537	0.3009	1	1	89933	cis	2.10E-009	0.002997	0.2882	0.02026	51	49	8
crblm	cg02175308	1	109742583	109742633	SORT1	6272	-	rs10858095	1	109764165	0	PSMA5	5686	0.4537	0.3009	1	1	21532	cis	2.10E-009	0.002997	0.2882	0.02026	51	49	8
crblm	cg02175308	1	109742583	109742633	SORT1	6272	-	rs4970752	1	109732375	0	SORT1	6272	0.4537	0.3009	1	1	10208	cis	2.10E-009	0.002997	0.2882	0.02026	51	49	8
crblm	cg02175308	1	109742583	109742633	SORT1	6272	-	rs4970729	1	109780725	10166	PSMA5	5686	0.463	0.3056	1	1	38092	cis	9.10E-010	0.001998	0.2992	0.0207	50	50	8
crblm	cg02175308	1	109742583	109742633	SORT1	6272	-	rs10858094	1	109752381	0	PSMA5	5686	0.4537	0.3009	1	1	9748	cis	2.10E-009	0.002997	0.2882	0.02026	51	49	8
crblm	cg02175308	1	109742583	109742633	SORT1	6272	-	rs4970767	1	109816706	0	SYPL2	284612	0.463	0.3241	1	1	74073	cis	1.68E-008	0.01499	0.2604	0.01866	48	50	10
crblm	cg02175308	1	109742583	109742633	SORT1	6272	-	rs3931560	1	109768241	0	PSMA5	5686	0.4537	0.3009	1	1	25608	cis	2.10E-009	0.002997	0.2882	0.02026	51	49	8
crblm	cg02175308	1	109742583	109742633	SORT1	6272	-	rs592107	1	109650249	0	MYBPHL	343263	0.4537	0.3009	1	1	92334	cis	2.10E-009	0.002997	0.2882	0.02026	51	49	8
crblm	cg02175308	1	109742583	109742633	SORT1	6272	-	rs4970759	1	109783736	13177	PSMA5	5686	0.4537	0.3009	1	1	41103	cis	2.10E-009	0.002997	0.2882	0.02026	51	49	8
crblm	cg02175308	1	109742583	109742633	SORT1	6272	-	rs600806	1	109642152	0	MYBPHL	343263	0.4352	0.2824	1	1	100431	cis	1.77E-009	0.002997	0.2905	0.02067	54	47	7
crblm	cg02175308	1	109742583	109742633	SORT1	6272	-	rs7551176	1	109763488	0	PSMA5	5686	0.4537	0.3009	1	1	20855	cis	2.10E-009	0.002997	0.2882	0.02026	51	49	8
crblm	cg02175308	1	109742583	109742633	SORT1	6272	-	rs10776807	1	109757679	0	PSMA5	5686	0.4537	0.3009	1	1	15046	cis	2.10E-009	0.002997	0.2882	0.02026	51	49	8
crblm	cg02175308	1	109742583	109742633	SORT1	6272	-	rs6695482	1	109672382	0	SORT1	6272	0.4537	0.3009	1	1	70201	cis	2.10E-009	0.002997	0.2882	0.02026	51	49	8
crblm	cg02175308	1	109742583	109742633	SORT1	6272	-	rs749056	1	109839361	0	CYB561D1	284613	0.4815	0.3426	1	1	96728	cis	2.39E-008	0.01798	0.2556	0.01835	45	52	11
crblm	cg02175308	1	109742583	109742633	SORT1	6272	-	rs1144594	1	109830998	0	ATXN7L2	127002	0.463	0.3333	1	1	88365	cis	2.30E-008	0.01798	0.2561	0.01823	47	50	11
crblm	cg02175308	1	109742583	109742633	SORT1	6272	-	rs2781553	1	109828512	0	ATXN7L2	127002	0.463	0.3333	1	1	85879	cis	2.30E-008	0.01798	0.2561	0.01823	47	50	11
crblm	cg02175308	1	109742583	109742633	SORT1	6272	-	rs4603158	1	109681072	0	SORT1	6272	0.4537	0.3009	1	1	61511	cis	2.10E-009	0.002997	0.2882	0.02026	51	49	8
crblm	cg02175308	1	109742583	109742633	SORT1	6272	-	rs7518013	1	109745601	-393	PSMA5	5686	0.4537	0.3009	1	1	2968	cis	2.10E-009	0.002997	0.2882	0.02026	51	49	8
crblm	cg02175308	1	109742583	109742633	SORT1	6272	-	rs1144593	1	109832468	0	ATXN7L2	127002	0.463	0.3333	1	1	89835	cis	2.30E-008	0.01798	0.2561	0.01823	47	50	11
crblm	cg02175308	1	109742583	109742633	SORT1	6272	-	rs10858089	1	109728351	0	SORT1	6272	0.4537	0.3009	1	1	14232	cis	2.10E-009	0.002997	0.2882	0.02026	51	49	8
crblm	cg02175308	1	109742583	109742633	SORT1	6272	-	rs680434	1	109643794	0	MYBPHL	343263	0.4537	0.3009	1	1	98789	cis	2.10E-009	0.002997	0.2882	0.02026	51	49	8
crblm	cg02175308	1	109742583	109742633	SORT1	6272	-	rs1880670	1	109742656	571	SORT1	6272	0.4537	0.3009	1	1	23	cis	2.10E-009	0.002997	0.2882	0.02026	51	49	8
crblm	cg02175308	1	109742583	109742633	SORT1	6272	-	rs6666119	1	109841833	0	CYB561D1	284613	0.4815	0.3426	1	1	99200	cis	2.39E-008	0.01798	0.2556	0.01835	45	52	11
crblm	cg02175308	1	109742583	109742633	SORT1	6272	-	rs3853501	1	109665897	0	SORT1	6272	0.4537	0.3009	1	1	76686	cis	2.10E-009	0.002997	0.2882	0.02026	51	49	8
crblm	cg02175308	1	109742583	109742633	SORT1	6272	-	rs6664236	1	109788195	17636	PSMA5	5686	0.4537	0.3009	1	1	45562	cis	2.10E-009	0.002997	0.2882	0.02026	51	49	8
crblm	cg02175308	1	109742583	109742633	SORT1	6272	-	rs3853500	1	109665792	0	SORT1	6272	0.4537	0.3009	1	1	76791	cis	2.10E-009	0.002997	0.2882	0.02026	51	49	8
crblm	cg02175308	1	109742583	109742633	SORT1	6272	-	rs10745354	1	109733431	0	SORT1	6272	0.4537	0.3009	1	1	9152	cis	2.10E-009	0.002997	0.2882	0.02026	51	49	8
crblm	cg02175308	1	109742583	109742633	SORT1	6272	-	rs3768497	1	109667753	0	SORT1	6272	0.4537	0.3009	1	1	74830	cis	2.10E-009	0.002997	0.2882	0.02026	51	49	8
crblm	cg02175308	1	109742583	109742633	SORT1	6272	-	rs10858091	1	109737101	0	SORT1	6272	0.4537	0.3009	1	1	5482	cis	2.10E-009	0.002997	0.2882	0.02026	51	49	8
crblm	cg04987894	1	110056089	110056139	GSTM5	2949	+	rs3814309	1	110078926	0	GSTM3	2947	0.3611	0.2454	0.991	1	22787	cis	4.32E-013	0.000999	0.3948	0.1282	61	39	7
crblm	cg04987894	1	110056089	110056139	GSTM5	2949	+	rs4970773	1	110057119	0	GSTM5	2949	0.3611	0.2269	0.991	1	980	cis	4.77E-017	0.000999	0.4902	0.1508	63	39	5
crblm	cg04987894	1	110056089	110056139	GSTM5	2949	+	rs4970774	1	110070351	-7725	GSTM3	2947	0.4352	0.3843	0.991	1	14212	cis	2.56E-011	0.000999	0.3466	0.1037	42	47	18
crblm	cg04987894	1	110056089	110056139	GSTM5	2949	+	rs3768490	1	110060539	0	GSTM5	2949	0.3704	0.2685	0.991	1	4400	cis	2.82E-015	0.000999	0.4495	0.1308	58	40	9
crblm	cg04987894	1	110056089	110056139	GSTM5	2949	+	rs11101989	1	110055264	-1123	GSTM5	2949	0.3796	0.2546	0.991	1	825	cis	1.65E-015	0.000999	0.455	0.1376	59	41	7
crblm	cg04987894	1	110056089	110056139	GSTM5	2949	+	rs1854962	1	110070809	-7267	GSTM3	2947	0.3148	0.2037	0.991	1	14670	cis	2.72E-014	0.000999	0.4255	0.1417	68	34	5
crblm	cg04987894	1	110056089	110056139	GSTM5	2949	+	rs1571858	1	110081437	0	GSTM3	2947	0.3611	0.2454	0.991	1	25298	cis	4.32E-013	0.000999	0.3948	0.1282	61	39	7
crblm	cg04987894	1	110056089	110056139	GSTM5	2949	+	rs4970737	1	110085735	1173	GSTM3	2947	0.3426	0.2176	0.991	1	29596	cis	8.17E-012	0.000999	0.3605	0.1297	65	37	5
crblm	cg04987894	1	110056089	110056139	GSTM5	2949	+	rs1927328	1	110077267	-809	GSTM3	2947	0.3796	0.2546	0.991	1	21128	cis	1.38E-014	0.000999	0.4327	0.1342	59	41	7
crblm	cg04987894	1	110056089	110056139	GSTM5	2949	+	rs4970776	1	110072980	-5096	GSTM3	2947	0.4167	0.3194	0.991	1	16841	cis	1.51E-017	0.000999	0.5012	0.1324	50	45	12
crblm	cg04987894	1	110056089	110056139	GSTM5	2949	+	rs7483	1	110081224	0	GSTM3	2947	0.3611	0.2454	0.991	1	25085	cis	4.32E-013	0.000999	0.3948	0.1282	61	39	7
crblm	cg04987894	1	110056089	110056139	GSTM5	2949	+	rs929166	1	110056697	0	GSTM5	2949	0.3519	0.2222	0.991	1	558	cis	7.58E-018	0.000999	0.5076	0.1536	64	38	5
crblm	cg04987894	1	110056089	110056139	GSTM5	2949	+	rs11579576	1	110050699	-5688	GSTM5	2949	0.4444	0.3148	0.991	1	5390	cis	4.28E-012	0.000999	0.3682	0.1181	49	48	10
crblm	cg04987894	1	110056089	110056139	GSTM5	2949	+	rs11101985	1	110047559	-8828	GSTM5	2949	0.4537	0.3009	0.991	1	8530	cis	5.96E-012	0.000999	0.3642	0.122	50	49	8
crblm	cg04987894	1	110056089	110056139	GSTM5	2949	+	rs3754446	1	110054764	-1623	GSTM5	2949	0.4167	0.2731	0.991	1	1325	cis	4.22E-019	0.000999	0.5338	0.1495	55	45	7
crblm	cg23719124	1	110056442	110056492	GSTM5	2949	+	rs1758104	1	110056201	-186	GSTM5	2949	0.3241	0.2176	1	1	241	cis	2.60E-009	0.01299	0.2854	-0.07856	67	35	6
crblm	cg23719124	1	110056442	110056492	GSTM5	2949	+	rs4132131	3	100634619	-205524	COL8A1	1295	0.213	0.162	1	1	NA	trans	1.08E-009	0.01099	0.297	-0.08332	79	23	6
crblm	cg00916635	1	114215835	114215885	PTPN22	26191	-	rs1061157	2	203129444	0	BMPR2	659	0.1296	0.1111	0.991	1	NA	trans	6.54E-011	0.002997	0.3351	-0.03507	88	14	5
crblm	cg23953831	1	117345939	117345989	IGSF2	9398	+	rs1854201	13	74242630	-57899	LOC122145	122145	0.2778	0.2037	1	1	NA	trans	1.23E-009	0.005994	0.2953	-0.03501	71	30	7
crblm	cg23953831	1	117345939	117345989	IGSF2	9398	+	rs9530375	13	74234986	-65543	LOC122145	122145	0.2778	0.2037	1	1	NA	trans	1.23E-009	0.005994	0.2953	-0.03501	71	30	7
crblm	cg23953831	1	117345939	117345989	IGSF2	9398	+	rs9530377	13	74235108	-65421	LOC122145	122145	0.2778	0.2037	1	1	NA	trans	1.23E-009	0.005994	0.2953	-0.03501	71	30	7
crblm	cg23953831	1	117345939	117345989	IGSF2	9398	+	rs1927260	13	74242739	-57790	LOC122145	122145	0.2778	0.2037	1	1	NA	trans	1.23E-009	0.005994	0.2953	-0.03501	71	30	7
crblm	cg23953831	1	117345939	117345989	IGSF2	9398	+	rs7333156	13	74232683	-67846	LOC122145	122145	0.2778	0.2037	1	1	NA	trans	1.23E-009	0.005994	0.2953	-0.03501	71	30	7
crblm	cg23953831	1	117345939	117345989	IGSF2	9398	+	rs943601	13	74256365	-44164	LOC122145	122145	0.287	0.2083	1	1	NA	trans	6.25E-010	0.003996	0.304	-0.03545	70	31	7
crblm	cg23953831	1	117345939	117345989	IGSF2	9398	+	rs2876696	13	74266207	-34322	LOC122145	122145	0.287	0.2083	1	1	NA	trans	6.25E-010	0.003996	0.304	-0.03545	70	31	7
crblm	cg23953831	1	117345939	117345989	IGSF2	9398	+	rs1327736	13	74271625	-28904	LOC122145	122145	0.287	0.2083	1	1	NA	trans	6.25E-010	0.003996	0.304	-0.03545	70	31	7
crblm	cg23953831	1	117345939	117345989	IGSF2	9398	+	rs9318304	13	74267858	-32671	LOC122145	122145	0.287	0.2083	1	1	NA	trans	6.25E-010	0.003996	0.304	-0.03545	70	31	7
crblm	cg23953831	1	117345939	117345989	IGSF2	9398	+	rs1547675	13	74240713	-59816	LOC122145	122145	0.2778	0.2037	1	1	NA	trans	1.23E-009	0.005994	0.2953	-0.03501	71	30	7
crblm	cg01377755	1	145609832	145609882	ACP6	51205	-	rs8061351	16	83440603	0	CRISPLD2	83716	0.3796	0.2731	1	1	NA	trans	4.33E-009	0.001998	0.2787	-0.03844	58	41	9
crblm	cg16387606	1	148099226	148099276	HIST2H4	8370	-	rs16897054	5	67146720	124598	LOC359819	359819	0.3889	0.2222	0.991	1	NA	trans	1.21E-008	0.01199	0.267	0.005409	63	41	3
crblm	cg00476580	1	148474207	148474257	ANP32E	81611	-	rs2596243	13	48401866	-44993	LOC647131	647131	0.463	0.463	1	1	NA	trans	2.52E-008	0.01199	0.2549	-0.002766	33	50	25
crblm	cg07337598	1	149220567	149220617	ANXA9	8416	+	rs4872541	8	22657991	0	PEBP4	157310	0.5	0.3889	1	1	NA	trans	5.81E-008	0.02498	0.2434	-0.02159	39	54	15
crblm	cg07337598	1	149220567	149220617	ANXA9	8416	+	rs17676443	8	22657372	0	PEBP4	157310	0.5185	0.3796	1	1	NA	trans	4.64E-008	0.01798	0.2465	-0.02242	39	56	13
crblm	cg07337598	1	149220567	149220617	ANXA9	8416	+	rs2048651	8	22656898	0	PEBP4	157310	0.5185	0.3796	1	1	NA	trans	4.64E-008	0.01798	0.2465	-0.02242	39	56	13
crblm	cg18515587	1	149611380	149611430	SELENBP1	8991	-	rs12741361	1	149612957	1170	SELENBP1	8991	0.463	0.3704	1	1	1527	cis	3.11E-010	0.002997	0.3129	-0.06563	43	50	15
crblm	cg18515587	1	149611380	149611430	SELENBP1	8991	-	rs11806477	1	149614444	2657	SELENBP1	8991	0.463	0.3704	1	1	3014	cis	3.11E-010	0.002997	0.3129	-0.06563	43	50	15
crblm	cg18515587	1	149611380	149611430	SELENBP1	8991	-	rs17564294	1	149614324	2537	SELENBP1	8991	0.4722	0.3565	1	1	2894	cis	3.22E-010	0.002997	0.3125	-0.06736	44	51	13
crblm	cg18515587	1	149611380	149611430	SELENBP1	8991	-	rs17564336	1	149615798	4011	SELENBP1	8991	0.4352	0.3009	1	1	4368	cis	1.42E-009	0.002997	0.2933	-0.06833	52	47	9
crblm	cg18515587	1	149611380	149611430	SELENBP1	8991	-	rs2864118	1	149613384	1597	SELENBP1	8991	0.4722	0.3565	1	1	1954	cis	3.22E-010	0.002997	0.3125	-0.06736	44	51	13
crblm	cg23864823	1	150002879	150002929	MRPL9	65005	-	rs12582000	12	129082561	-123670	FLJ31485	440119	0.1574	0.1157	1	1	NA	trans	3.50E-010	0.004995	0.3114	0.01067	87	17	4
crblm	cg26390526	1	150565702	150565752	FLG	2312	-	rs12032307	1	150476236	0	LOC100128468	100128468	0.463	0.3426	1	1	89466	cis	3.77E-008	0.02298	0.2494	0.02551	46	50	12
crblm	cg26390526	1	150565702	150565752	FLG	2312	-	rs17596572	1	150479736	0	LOC100128468	100128468	0.463	0.3426	1	1	85966	cis	3.77E-008	0.02298	0.2494	0.02551	46	50	12
crblm	cg15531099	1	151037126	151037176	LCE1D	353134	+	rs4329520	1	150999925	0	KPRP	448834	0.5463	0.4676	1	1	37201	cis	1.18E-016	0.000999	0.4782	0.1086	28	59	21
crblm	cg15531099	1	151037126	151037176	LCE1D	353134	+	rs7515795	1	150992297	-4832	KPRP	448834	0.5463	0.4676	1	1	44829	cis	1.18E-016	0.000999	0.4782	0.1086	28	59	21
crblm	cg15531099	1	151037126	151037176	LCE1D	353134	+	rs4845488	1	151045200	0	LCE1C	353133	0.5556	0.4907	1	1	8024	cis	7.16E-013	0.000999	0.3862	0.09818	25	60	23
crblm	cg15531099	1	151037126	151037176	LCE1D	353134	+	rs4845482	1	151013158	-2264	LOC100132572	100132572	0.5	0.3981	1	1	23968	cis	6.46E-010	0.000999	0.3036	-0.08568	38	54	16
crblm	cg15531099	1	151037126	151037176	LCE1D	353134	+	rs4539140	1	151002915	1763	KPRP	448834	0.5	0.3981	1	1	34211	cis	6.46E-010	0.000999	0.3036	-0.08568	38	54	16
crblm	cg15531099	1	151037126	151037176	LCE1D	353134	+	rs4845479	1	150996840	-289	KPRP	448834	0.5463	0.4676	1	1	40286	cis	1.18E-016	0.000999	0.4782	0.1086	28	59	21
crblm	cg15531099	1	151037126	151037176	LCE1D	353134	+	rs1591077	1	151001420	268	KPRP	448834	0.5093	0.412	1	1	35706	cis	7.38E-010	0.000999	0.3019	-0.08531	36	55	17
crblm	cg15531099	1	151037126	151037176	LCE1D	353134	+	rs12725760	1	151001795	643	KPRP	448834	0.5	0.3981	1	1	35331	cis	6.46E-010	0.000999	0.3036	-0.08568	38	54	16
crblm	cg15531099	1	151037126	151037176	LCE1D	353134	+	rs6680648	1	151003852	2700	KPRP	448834	0.5278	0.4583	1	1	33274	cis	2.13E-018	0.000999	0.5159	0.1109	30	57	21
crblm	cg15531099	1	151037126	151037176	LCE1D	353134	+	rs4845481	1	151006255	5103	KPRP	448834	0.5278	0.4583	1	1	30871	cis	2.13E-018	0.000999	0.5159	0.1109	30	57	21
crblm	cg15531099	1	151037126	151037176	LCE1D	353134	+	rs12057226	1	151043447	-487	LCE1C	353133	0.537	0.463	1	1	6271	cis	1.81E-019	0.000999	0.5378	0.1142	29	58	21
crblm	cg15531099	1	151037126	151037176	LCE1D	353134	+	rs1412548	1	150997280	0	KPRP	448834	0.5185	0.4074	1	1	39846	cis	1.58E-009	0.001998	0.292	-0.08507	36	56	16
crblm	cg15531099	1	151037126	151037176	LCE1D	353134	+	rs4845480	1	150999060	0	KPRP	448834	0.5463	0.4676	1	1	38066	cis	1.18E-016	0.000999	0.4782	0.1086	28	59	21
crblm	cg15531099	1	151037126	151037176	LCE1D	353134	+	rs2010006	1	151018690	2604	LOC100132572	100132572	0.5185	0.4722	1	1	18436	cis	1.58E-019	0.000999	0.5389	0.1118	29	56	23
crblm	cg15531099	1	151037126	151037176	LCE1D	353134	+	rs11205099	1	151001779	627	KPRP	448834	0.5463	0.4676	1	1	35347	cis	1.18E-016	0.000999	0.4782	0.1086	28	59	21
crblm	cg15531099	1	151037126	151037176	LCE1D	353134	+	rs1888964	1	151017130	1044	LOC100132572	100132572	0.5093	0.3935	1	1	19996	cis	1.43E-010	0.000999	0.3227	-0.08963	38	55	15
crblm	cg15531099	1	151037126	151037176	LCE1D	353134	+	rs2731606	12	19835048	-150524	LOC400013	400013	0.3241	0.1991	1	1	NA	trans	4.60E-008	0.02298	0.2466	-0.09336	69	35	4
crblm	cg15531099	1	151037126	151037176	LCE1D	353134	+	rs10157301	1	151018219	2133	LOC100132572	100132572	0.5093	0.3935	1	1	18907	cis	1.43E-010	0.000999	0.3227	-0.08963	38	55	15
crblm	cg15531099	1	151037126	151037176	LCE1D	353134	+	rs1536157	1	150953397	4864	LCE4A	199834	0.5556	0.4537	1	1	83729	cis	1.34E-008	0.00999	0.2635	-0.08186	29	60	19
crblm	cg15531099	1	151037126	151037176	LCE1D	353134	+	rs2339381	1	151020422	4336	LOC100132572	100132572	0.5093	0.3935	1	1	16704	cis	1.43E-010	0.000999	0.3227	-0.08963	38	55	15
crblm	cg15531099	1	151037126	151037176	LCE1D	353134	+	rs6587703	1	151007482	6330	KPRP	448834	0.5278	0.4583	1	1	29644	cis	2.13E-018	0.000999	0.5159	0.1109	30	57	21
crblm	cg15531099	1	151037126	151037176	LCE1D	353134	+	rs1034109	1	151026302	0	LCE1E	353135	0.537	0.463	1	1	10824	cis	1.81E-019	0.000999	0.5378	0.1142	29	58	21
crblm	cg15531099	1	151037126	151037176	LCE1D	353134	+	rs4845322	1	151014514	-908	LOC100132572	100132572	0.5185	0.463	1	1	22612	cis	5.80E-018	0.000999	0.5068	0.1086	30	56	22
crblm	cg15531099	1	151037126	151037176	LCE1D	353134	+	rs2879458	1	151020663	4577	LOC100132572	100132572	0.5093	0.3935	1	1	16463	cis	1.43E-010	0.000999	0.3227	-0.08963	38	55	15
crblm	cg15531099	1	151037126	151037176	LCE1D	353134	+	rs950338	1	151023430	-1946	LCE1E	353135	0.537	0.463	1	1	13696	cis	1.81E-019	0.000999	0.5378	0.1142	29	58	21
crblm	cg15531099	1	151037126	151037176	LCE1D	353134	+	rs1048535	1	151044089	0	LCE1C	353133	0.5185	0.3889	1	1	6913	cis	1.92E-011	0.000999	0.3475	-0.09443	38	56	14
crblm	cg15531099	1	151037126	151037176	LCE1D	353134	+	rs2339382	1	151016357	271	LOC100132572	100132572	0.5278	0.4583	1	1	20769	cis	2.13E-018	0.000999	0.5159	0.1109	30	57	21
crblm	cg15531099	1	151037126	151037176	LCE1D	353134	+	rs1888962	1	151019420	3334	LOC100132572	100132572	0.5185	0.4722	1	1	17706	cis	1.58E-019	0.000999	0.5389	0.1118	29	56	23
crblm	cg15531099	1	151037126	151037176	LCE1D	353134	+	rs10888515	1	150986111	2406	LOC100130941	100130941	0.5278	0.4769	1	1	51015	cis	9.05E-017	0.000999	0.4808	0.1065	28	57	23
crblm	cg15531099	1	151037126	151037176	LCE1D	353134	+	rs11588950	1	150976789	0	LOC100130941	100130941	0.5	0.3981	1	1	60337	cis	6.46E-010	0.000999	0.3036	-0.08568	38	54	16
crblm	cg15531099	1	151037126	151037176	LCE1D	353134	+	rs7515777	1	150992253	-4876	KPRP	448834	0.5463	0.4676	1	1	44873	cis	1.18E-016	0.000999	0.4782	0.1086	28	59	21
crblm	cg15531099	1	151037126	151037176	LCE1D	353134	+	rs1953057	1	150991440	-5689	KPRP	448834	0.537	0.463	1	1	45686	cis	1.96E-015	0.000999	0.4501	0.1044	29	58	21
crblm	cg15531099	1	151037126	151037176	LCE1D	353134	+	rs1332506	1	150990677	-6452	KPRP	448834	0.5556	0.463	1	1	46449	cis	6.68E-017	0.000999	0.4837	0.1105	28	60	20
crblm	cg15531099	1	151037126	151037176	LCE1D	353134	+	rs12239774	1	151014877	-545	LOC100132572	100132572	0.5	0.3981	1	1	22249	cis	6.46E-010	0.000999	0.3036	-0.08568	38	54	16
crblm	cg15531099	1	151037126	151037176	LCE1D	353134	+	rs1987751	1	151020180	4094	LOC100132572	100132572	0.537	0.463	1	1	16946	cis	1.81E-019	0.000999	0.5378	0.1142	29	58	21
crblm	cg15531099	1	151037126	151037176	LCE1D	353134	+	rs11578927	1	150995096	-2033	KPRP	448834	0.5	0.3981	1	1	42030	cis	6.46E-010	0.000999	0.3036	-0.08568	38	54	16
crblm	cg15531099	1	151037126	151037176	LCE1D	353134	+	rs7530000	1	151024314	-1062	LCE1E	353135	0.537	0.463	1	1	12812	cis	1.81E-019	0.000999	0.5378	0.1142	29	58	21
crblm	cg15531099	1	151037126	151037176	LCE1D	353134	+	rs12754243	1	150951649	3116	LCE4A	199834	0.4444	0.3426	1	1	85477	cis	1.80E-008	0.00999	0.2595	-0.07939	47	48	13
crblm	cg15531099	1	151037126	151037176	LCE1D	353134	+	rs6689049	1	150995760	-1369	KPRP	448834	0.5463	0.4676	1	1	41366	cis	1.18E-016	0.000999	0.4782	0.1086	28	59	21
crblm	cg15531099	1	151037126	151037176	LCE1D	353134	+	rs913997	1	151016880	794	LOC100132572	100132572	0.5185	0.4722	1	1	20246	cis	1.58E-019	0.000999	0.5389	0.1118	29	56	23
crblm	cg15531099	1	151037126	151037176	LCE1D	353134	+	rs11205102	1	151013750	-1672	LOC100132572	100132572	0.5278	0.4583	1	1	23376	cis	2.13E-018	0.000999	0.5159	0.1109	30	57	21
crblm	cg15531099	1	151037126	151037176	LCE1D	353134	+	rs882827	1	150995419	-1710	KPRP	448834	0.5463	0.4676	1	1	41707	cis	1.18E-016	0.000999	0.4782	0.1086	28	59	21
crblm	cg15531099	1	151037126	151037176	LCE1D	353134	+	rs10788848	1	150992347	-4782	KPRP	448834	0.537	0.463	1	1	44779	cis	4.61E-016	0.000999	0.4647	0.1061	29	58	21
crblm	cg15531099	1	151037126	151037176	LCE1D	353134	+	rs11586156	1	151021254	-4122	LCE1E	353135	0.5093	0.3935	1	1	15872	cis	1.43E-010	0.000999	0.3227	-0.08963	38	55	15
crblm	cg15531099	1	151037126	151037176	LCE1D	353134	+	rs10494277	1	151005850	4698	KPRP	448834	0.5	0.3981	1	1	31276	cis	6.46E-010	0.000999	0.3036	-0.08568	38	54	16
crblm	cg05440289	1	151147693	151147743	IVL	3713	+	rs714000	22	25895888	282345	LOC100130624	100130624	0.1759	0.1157	1	1	NA	trans	3.05E-010	0.006993	0.3132	-0.03257	86	19	3
crblm	cg05440289	1	151147693	151147743	IVL	3713	+	rs9625172	22	25895531	281988	LOC100130624	100130624	0.1759	0.1157	1	1	NA	trans	3.05E-010	0.006993	0.3132	-0.03257	86	19	3
crblm	cg05440289	1	151147693	151147743	IVL	3713	+	rs713842	22	25895909	282366	LOC100130624	100130624	0.1759	0.1157	1	1	NA	trans	3.05E-010	0.006993	0.3132	-0.03257	86	19	3
crblm	cg02202484	1	151209312	151209362	SPRR4	163778	+	rs11722809	4	24655628	14216	LGI2	55203	0.1296	0.09259	0.991	1	NA	trans	1.36E-012	0.000999	0.3817	-0.07106	90	14	3
crblm	cg02202484	1	151209312	151209362	SPRR4	163778	+	rs2192444	4	24656275	14863	LGI2	55203	0.1296	0.1019	0.991	1	NA	trans	5.51E-011	0.001998	0.3372	-0.06243	89	14	4
crblm	cg02202484	1	151209312	151209362	SPRR4	163778	+	rs2324651	4	24656670	15258	LGI2	55203	0.1296	0.1019	0.991	1	NA	trans	5.51E-011	0.001998	0.3372	-0.06243	89	14	4
crblm	cg02202484	1	151209312	151209362	SPRR4	163778	+	rs13136863	4	24655339	13927	LGI2	55203	0.1296	0.09259	0.991	1	NA	trans	1.36E-012	0.000999	0.3817	-0.07106	90	14	3
crblm	cg23851011	1	151852539	151852589	S100A16	140576	-	rs4351684	1	151903484	0	ILF2	3608	0.4537	0.4398	0.972	1	50895	cis	2.71E-013	0.000999	0.406	-0.1135	35	47	23
crblm	cg23851011	1	151852539	151852589	S100A16	140576	-	rs6427671	1	151904028	0	ILF2	3608	0.3056	0.2824	0.972	1	51439	cis	8.73E-009	0.00999	0.276	-0.09592	60	31	14
crblm	cg23851011	1	151852539	151852589	S100A16	140576	-	rs3862047	1	151904241	0	ILF2	3608	0.4352	0.4861	0.972	1	51652	cis	7.90E-016	0.000999	0.469	0.1195	31	46	28
crblm	cg23851011	1	151852539	151852589	S100A16	140576	-	rs913860	1	151886751	2149	C1orf77	26097	0.4259	0.4259	0.972	1	34162	cis	4.41E-012	0.000999	0.3735	-0.1067	38	44	23
crblm	cg23851011	1	151852539	151852589	S100A16	140576	-	rs1046379	1	151870653	0	S100A13	6284	0.2963	0.2778	0.972	1	18064	cis	2.14E-008	0.01698	0.2636	-0.09364	61	30	14
crblm	cg23851011	1	151852539	151852589	S100A16	140576	-	rs3806234	1	151897695	-128	SNAPIN	23557	0.463	0.4537	0.972	1	45106	cis	2.67E-013	0.000999	0.4062	0.1151	33	49	23
crblm	cg23851011	1	151852539	151852589	S100A16	140576	-	rs10797056	1	151880407	0	C1orf77	26097	0.4352	0.4306	0.972	1	27818	cis	2.46E-012	0.000999	0.3804	-0.1084	37	45	23
crblm	cg23851011	1	151852539	151852589	S100A16	140576	-	rs3828031	1	151883756	0	C1orf77	26097	0.4259	0.4259	0.972	1	31167	cis	4.41E-012	0.000999	0.3735	-0.1067	38	44	23
crblm	cg23851011	1	151852539	151852589	S100A16	140576	-	rs4845353	1	151950364	0	LOC100130379	100130379	0.5093	0.4861	0.972	1	97775	cis	1.39E-008	0.01199	0.2695	0.0965	27	53	25
crblm	cg23851011	1	151852539	151852589	S100A16	140576	-	rs3795396	1	151902049	0	ILF2	3608	0.4444	0.4352	0.972	1	49460	cis	4.94E-013	0.000999	0.3992	-0.1117	36	46	23
crblm	cg23851011	1	151852539	151852589	S100A16	140576	-	rs10908848	1	151912504	2402	ILF2	3608	0.4444	0.4722	0.972	1	59915	cis	2.74E-014	0.000999	0.4316	0.1159	32	47	26
crblm	cg23851011	1	151852539	151852589	S100A16	140576	-	rs6674929	1	151915285	-2451	NPR1	4881	0.4444	0.4722	0.972	1	62696	cis	2.74E-014	0.000999	0.4316	0.1159	32	47	26
crblm	cg23851011	1	151852539	151852589	S100A16	140576	-	rs913861	1	151888844	4242	C1orf77	26097	0.4444	0.4352	0.972	1	36255	cis	4.94E-013	0.000999	0.3992	-0.1117	36	46	23
crblm	cg23851011	1	151852539	151852589	S100A16	140576	-	rs4845563	1	151895650	-2173	SNAPIN	23557	0.4444	0.4907	0.972	1	43061	cis	4.32E-016	0.000999	0.4751	0.1213	30	47	28
crblm	cg23851011	1	151852539	151852589	S100A16	140576	-	rs3790412	1	151883481	0	C1orf77	26097	0.4259	0.4259	0.972	1	30892	cis	4.41E-012	0.000999	0.3735	-0.1067	38	44	23
crblm	cg23851011	1	151852539	151852589	S100A16	140576	-	rs7934	1	151885390	788	C1orf77	26097	0.4259	0.4259	0.972	1	32801	cis	4.41E-012	0.000999	0.3735	-0.1067	38	44	23
crblm	cg23851011	1	151852539	151852589	S100A16	140576	-	rs11265625	1	151909533	0	ILF2	3608	0.4444	0.4815	0.972	1	56944	cis	4.48E-015	0.000999	0.451	0.1183	31	47	27
crblm	cg23851011	1	151852539	151852589	S100A16	140576	-	rs7345	1	151900682	0	SNAPIN	23557	0.4444	0.4352	0.972	1	48093	cis	4.94E-013	0.000999	0.3992	-0.1117	36	46	23
crblm	cg23851011	1	151852539	151852589	S100A16	140576	-	rs9661993	1	151923029	0	NPR1	4881	0.4722	0.4583	0.972	1	70440	cis	2.94E-011	0.000999	0.3503	-0.1066	32	49	24
crblm	cg23851011	1	151852539	151852589	S100A16	140576	-	rs10797096	1	151907289	0	ILF2	3608	0.4444	0.4815	0.972	1	54700	cis	4.48E-015	0.000999	0.451	0.1183	31	47	27
crblm	cg23851011	1	151852539	151852589	S100A16	140576	-	rs2274739	1	151878757	0	C1orf77	26097	0.4352	0.4306	0.972	1	26168	cis	2.46E-012	0.000999	0.3804	-0.1084	37	45	23
crblm	cg23851011	1	151852539	151852589	S100A16	140576	-	rs4515830	1	151903096	0	ILF2	3608	0.4352	0.4954	0.972	1	50507	cis	9.95E-017	0.000999	0.4897	0.1221	30	46	29
crblm	cg07576541	1	151897507	151897557	SNAPAP	23557	+	rs3806234	1	151897695	-128	SNAPIN	23557	0.463	0.4537	1	1	138	cis	1.53E-008	0.01798	0.2617	0.0148	34	50	24
crblm	cg06324094	1	152217106	152217156	JTB	10899	-	rs2324651	4	24656670	15258	LGI2	55203	0.1296	0.1019	1	1	NA	trans	2.29E-008	0.02697	0.2562	0.01484	90	14	4
crblm	cg06324094	1	152217106	152217156	JTB	10899	-	rs2192444	4	24656275	14863	LGI2	55203	0.1296	0.1019	1	1	NA	trans	2.29E-008	0.02697	0.2562	0.01484	90	14	4
crblm	cg01782486	1	153253136	153253186	ZBTB7B	51043	+	rs17779800	9	27608056	0	LOC392298	392298	0.3241	0.1898	1	1	NA	trans	5.17E-008	0.02298	0.245	-0.01945	70	35	3
crblm	cg04317543	1	154351140	154351190	LMNA	4000	+	rs11727001	4	24211916	16635	DHX15	1665	0.1296	0.09259	1	1	NA	trans	2.65E-008	0.02697	0.2542	0.00421	91	14	3
crblm	cg10046892	1	154484566	154484616	PAQR6	79957	-	rs13082334	3	106925263	0	CBLB	868	0.1667	0.1111	1	1	NA	trans	1.39E-008	0.02697	0.263	0.03353	87	18	3
crblm	cg18993334	1	154573972	154574022	C1orf182	128229	+	rs7763559	6	42742704	0	UBR2	23304	0.1667	0.1111	1	1	NA	trans	8.51E-010	0.01299	0.3	0.0174	87	18	3
crblm	cg18993334	1	154573972	154574022	C1orf182	128229	+	rs2295154	6	42741634	0	UBR2	23304	0.1667	0.1111	1	1	NA	trans	8.51E-010	0.01299	0.3	0.0174	87	18	3
crblm	cg18993334	1	154573972	154574022	C1orf182	128229	+	rs10484912	6	42721822	0	UBR2	23304	0.1667	0.1111	1	1	NA	trans	8.51E-010	0.01299	0.3	0.0174	87	18	3
crblm	cg18993334	1	154573972	154574022	C1orf182	128229	+	rs10058	6	42766927	39	UBR2	23304	0.1667	0.1111	1	1	NA	trans	8.51E-010	0.01299	0.3	0.0174	87	18	3
crblm	cg18993334	1	154573972	154574022	C1orf182	128229	+	rs4714616	6	42724420	0	UBR2	23304	0.1667	0.1111	1	1	NA	trans	8.51E-010	0.01299	0.3	0.0174	87	18	3
crblm	cg18993334	1	154573972	154574022	C1orf182	128229	+	rs4714617	6	42739250	0	UBR2	23304	0.1667	0.1111	1	1	NA	trans	8.51E-010	0.01299	0.3	0.0174	87	18	3
crblm	cg21838334	1	154913277	154913327	NES	10763	-	rs7350833	16	82971665	0	ATP2C2	9914	0.3704	0.2593	1	1	NA	trans	3.34E-008	0.01499	0.251	0.06122	60	40	8
crblm	cg12356261	1	154913883	154913933	NES	10763	-	rs11580324	1	154918226	4414	NES	10763	0.3148	0.2315	1	1	4293	cis	7.03E-011	0.000999	0.3316	0.05258	66	34	8
crblm	cg12356261	1	154913883	154913933	NES	10763	-	rs11264521	1	154919772	5960	NES	10763	0.3519	0.2963	1	1	5839	cis	7.88E-013	0.000999	0.3851	0.0514	57	38	13
crblm	cg12356261	1	154913883	154913933	NES	10763	-	rs7531203	1	154898270	2327	BCAN	63827	0.3796	0.2824	1	1	15613	cis	2.11E-009	0.001998	0.2882	0.04703	57	41	10
crblm	cg12356261	1	154913883	154913933	NES	10763	-	rs11264518	1	154918116	4304	NES	10763	0.3611	0.3009	1	1	4183	cis	1.28E-013	0.000999	0.4055	0.05284	56	39	13
crblm	cg12356261	1	154913883	154913933	NES	10763	-	rs11264516	1	154917533	3721	NES	10763	0.3611	0.3009	1	1	3600	cis	1.28E-013	0.000999	0.4055	0.05284	56	39	13
crblm	cg11139878	1	156078364	156078414	CD5L	922	-	rs12310405	12	69330069	0	PTPRR	5801	0.2778	0.1759	0.981	1	NA	trans	2.64E-008	0.01099	0.2585	-0.05132	72	30	4
crblm	cg07950803	1	156490558	156490608	CD1A	909	+	rs6685958	1	156511283	7559	LOC100131185	100131185	0.3333	0.2407	1	1	20675	cis	2.75E-012	0.000999	0.3706	0.05443	64	36	8
crblm	cg07950803	1	156490558	156490608	CD1A	909	+	rs11264963	1	156602157	8191	CD1E	913	0.3241	0.2361	1	1	111549	cis	9.36E-011	0.000999	0.3281	0.05123	65	35	8
crblm	cg07950803	1	156490558	156490608	CD1A	909	+	rs6672459	1	156638302	2423	OR10T2	128360	0.4167	0.2824	1	1	147694	cis	2.87E-009	0.002997	0.2841	0.04789	55	45	8
crblm	cg07950803	1	156490558	156490608	CD1A	909	+	rs11264960	1	156586411	-3752	CD1E	913	0.3704	0.3241	1	1	95803	cis	1.17E-009	0.001998	0.2959	0.04313	53	40	15
crblm	cg07950803	1	156490558	156490608	CD1A	909	+	rs11264962	1	156594918	952	CD1E	913	0.2963	0.213	1	1	104310	cis	3.77E-009	0.003996	0.2805	0.04883	69	32	7
crblm	cg07950803	1	156490558	156490608	CD1A	909	+	rs10797007	1	156562253	-2110	CD1B	910	0.3889	0.3241	1	1	71645	cis	9.11E-010	0.000999	0.2991	0.04418	52	42	14
crblm	cg07950803	1	156490558	156490608	CD1A	909	+	rs716221	1	156570496	2552	CD1B	910	0.3056	0.2361	1	1	79888	cis	2.34E-010	0.000999	0.3166	0.0492	66	33	9
crblm	cg07950803	1	156490558	156490608	CD1A	909	+	rs366316	1	156490906	0	CD1A	909	0.3056	0.2083	1	1	298	cis	1.43E-009	0.001998	0.2933	0.05132	69	33	6
crblm	cg07950803	1	156490558	156490608	CD1A	909	+	rs11801558	1	156605530	11564	CD1E	913	0.213	0.1343	1	1	114922	cis	1.57E-008	0.007992	0.2614	0.05743	82	23	3
crblm	cg07950803	1	156490558	156490608	CD1A	909	+	rs389293	1	156495016	334	CD1A	909	0.3333	0.2407	1	1	4408	cis	2.75E-012	0.000999	0.3706	0.05443	64	36	8
crblm	cg07950803	1	156490558	156490608	CD1A	909	+	rs12723141	1	156460647	28110	LOC729780	729780	0.2407	0.1944	1	1	29911	cis	7.58E-010	0.000999	0.3015	0.04985	74	26	8
crblm	cg07950803	1	156490558	156490608	CD1A	909	+	rs429201	1	156461523	28986	LOC729780	729780	0.243	0.1963	0.991	0.991	29035	cis	1.91E-010	0.000999	0.3216	0.05092	73	26	8
crblm	cg07950803	1	156490558	156490608	CD1A	909	+	rs11264965	1	156619024	-15911	OR10T2	128360	0.3241	0.2361	1	1	128416	cis	1.58E-010	0.000999	0.3215	0.05072	65	35	8
crblm	cg07950803	1	156490558	156490608	CD1A	909	+	rs1065457	1	156591049	0	CD1E	913	0.3796	0.3194	1	1	100441	cis	1.27E-009	0.001998	0.2948	0.04374	53	41	14
crblm	cg07950803	1	156490558	156490608	CD1A	909	+	rs1230716	1	156499387	-3469	LOC100131185	100131185	0.3796	0.4491	1	1	8779	cis	1.16E-008	0.006993	0.2655	0.0372	39	41	28
crblm	cg07950803	1	156490558	156490608	CD1A	909	+	rs440419	1	156492020	0	CD1A	909	0.3519	0.287	1	1	1412	cis	1.34E-015	0.000999	0.454	0.05562	58	38	12
crblm	cg07950803	1	156490558	156490608	CD1A	909	+	rs6662382	1	156635470	0	OR10T2	128360	0.4167	0.2824	1	1	144862	cis	2.87E-009	0.002997	0.2841	0.04789	55	45	8
crblm	cg07950803	1	156490558	156490608	CD1A	909	+	rs411089	1	156491449	0	CD1A	909	0.3333	0.287	1	1	841	cis	3.94E-016	0.000999	0.4663	0.05528	59	36	13
crblm	cg07950803	1	156490558	156490608	CD1A	909	+	rs12407446	1	156503686	0	LOC100131185	100131185	0.3333	0.2407	1	1	13078	cis	2.75E-012	0.000999	0.3706	0.05443	64	36	8
crblm	cg07950803	1	156490558	156490608	CD1A	909	+	rs12038925	1	156586073	-4090	CD1E	913	0.3056	0.2361	1	1	95465	cis	2.34E-010	0.000999	0.3166	0.0492	66	33	9
crblm	cg07950803	1	156490558	156490608	CD1A	909	+	rs7539343	1	156539547	8360	CD1C	911	0.3333	0.2407	1	1	48939	cis	2.75E-012	0.000999	0.3706	0.05443	64	36	8
crblm	cg07950803	1	156490558	156490608	CD1A	909	+	rs691314	1	156450566	18029	LOC729780	729780	0.2407	0.1944	1	1	39992	cis	7.58E-010	0.000999	0.3015	0.04985	74	26	8
crblm	cg07950803	1	156490558	156490608	CD1A	909	+	rs10797006	1	156524462	-1724	CD1C	911	0.3333	0.2407	1	1	33854	cis	2.75E-012	0.000999	0.3706	0.05443	64	36	8
crblm	cg07950803	1	156490558	156490608	CD1A	909	+	rs10158210	1	156578609	10665	CD1B	910	0.3056	0.2361	1	1	88001	cis	2.34E-010	0.000999	0.3166	0.0492	66	33	9
crblm	cg07950803	1	156490558	156490608	CD1A	909	+	rs1590230	1	156548523	-15840	CD1B	910	0.3333	0.2593	1	1	57915	cis	4.63E-010	0.000999	0.3079	0.04745	62	36	10
crblm	cg13968061	1	157823881	157823931	APCS	325	+	rs2794503	1	157848822	13085	OR10J6P	401973	0.2963	0.1852	1	1	24891	cis	5.87E-014	0.000999	0.4141	0.0479	72	32	4
crblm	cg13968061	1	157823881	157823931	APCS	325	+	rs12047264	1	157802250	7641	LOC646430	646430	0.2685	0.162	1	1	21631	cis	1.46E-010	0.000999	0.3225	0.04471	76	29	3
crblm	cg13968061	1	157823881	157823931	APCS	325	+	rs2808640	1	157848650	12913	OR10J6P	401973	0.3056	0.1898	1	1	24719	cis	8.17E-015	0.000999	0.4353	0.04892	71	33	4
crblm	cg13968061	1	157823881	157823931	APCS	325	+	rs10494331	1	157848727	12990	OR10J6P	401973	0.2963	0.1852	1	1	24796	cis	5.87E-014	0.000999	0.4141	0.0479	72	32	4
crblm	cg13968061	1	157823881	157823931	APCS	325	+	rs1446963	1	157826155	871	APCS	325	0.25	0.1528	1	1	2224	cis	1.65E-010	0.000999	0.3209	0.04517	78	27	3
crblm	cg08015496	1	158580635	158580685	COPA	1314	-	rs10061669	5	29604932	-31538	LOC100130803	100130803	0.2857	0.219	0.972	0.972	NA	trans	9.88E-009	0.00999	0.2743	0.03381	67	30	8
crblm	cg02945019	1	158817112	158817162	CD84	8832	-	rs16832283	1	158858621	0	SLAMF1	6504	0.3611	0.2917	0.981	1	41459	cis	4.26E-015	0.000999	0.4483	0.07565	57	38	11
crblm	cg02945019	1	158817112	158817162	CD84	8832	-	rs5002947	1	158844765	-1747	SLAMF1	6504	0.3889	0.3241	0.981	1	27603	cis	2.50E-016	0.000999	0.4773	0.07601	52	41	13
crblm	cg02945019	1	158817112	158817162	CD84	8832	-	rs10752638	1	158841435	-5077	SLAMF1	6504	0.4722	0.3935	0.981	1	24273	cis	2.69E-014	0.000999	0.4286	0.07209	40	50	16
crblm	cg02945019	1	158817112	158817162	CD84	8832	-	rs2083128	1	158797051	0	CD84	8832	0.4259	0.3519	0.981	1	20061	cis	7.59E-014	0.000999	0.4173	0.07102	47	45	14
crblm	cg02945019	1	158817112	158817162	CD84	8832	-	rs1394079	1	158847930	0	SLAMF1	6504	0.4722	0.4398	0.981	1	30768	cis	9.18E-010	0.000999	0.3038	-0.05839	34	50	22
crblm	cg02945019	1	158817112	158817162	CD84	8832	-	rs11265449	1	158848872	0	SLAMF1	6504	0.4722	0.4398	0.981	1	31710	cis	9.18E-010	0.000999	0.3038	-0.05839	34	50	22
crblm	cg02945019	1	158817112	158817162	CD84	8832	-	rs1604783	1	158835316	-11196	SLAMF1	6504	0.4722	0.3935	0.981	1	18154	cis	2.69E-014	0.000999	0.4286	0.07209	40	50	16
crblm	cg02945019	1	158817112	158817162	CD84	8832	-	rs6668760	1	158818114	2226	CD84	8832	0.4722	0.3935	0.981	1	952	cis	2.69E-014	0.000999	0.4286	0.07209	40	50	16
crblm	cg02945019	1	158817112	158817162	CD84	8832	-	rs1061217	1	158846639	0	SLAMF1	6504	0.4722	0.3935	0.981	1	29477	cis	2.69E-014	0.000999	0.4286	0.07209	40	50	16
crblm	cg02945019	1	158817112	158817162	CD84	8832	-	rs7528976	1	158766585	6920	SLAMF6	114836	0.4815	0.3981	0.981	1	50527	cis	6.90E-014	0.000999	0.4183	0.07162	39	51	16
crblm	cg02945019	1	158817112	158817162	CD84	8832	-	rs1998651	1	158807932	0	CD84	8832	0.4537	0.3843	0.981	1	9180	cis	2.51E-015	0.000999	0.4539	0.07342	42	48	16
crblm	cg02945019	1	158817112	158817162	CD84	8832	-	rs10797083	1	158838582	-7930	SLAMF1	6504	0.4722	0.3935	0.981	1	21420	cis	2.69E-014	0.000999	0.4286	0.07209	40	50	16
crblm	cg02945019	1	158817112	158817162	CD84	8832	-	rs7547054	1	158798842	0	CD84	8832	0.4259	0.3519	0.981	1	18270	cis	7.59E-014	0.000999	0.4173	0.07102	47	45	14
crblm	cg02945019	1	158817112	158817162	CD84	8832	-	rs12048466	1	158854866	0	SLAMF1	6504	0.4815	0.4352	0.981	1	37704	cis	2.13E-009	0.000999	0.2927	-0.05797	34	51	21
crblm	cg02945019	1	158817112	158817162	CD84	8832	-	rs12402879	1	158817637	1749	CD84	8832	0.4722	0.3935	0.981	1	475	cis	2.69E-014	0.000999	0.4286	0.07209	40	50	16
crblm	cg02945019	1	158817112	158817162	CD84	8832	-	rs3733265	1	158783264	0	CD84	8832	0.3519	0.2963	0.981	1	33848	cis	1.75E-016	0.000999	0.4808	0.07687	57	37	12
crblm	cg02945019	1	158817112	158817162	CD84	8832	-	rs6687641	1	158805896	0	CD84	8832	0.4259	0.3519	0.981	1	11216	cis	7.59E-014	0.000999	0.4173	0.07102	47	45	14
crblm	cg02945019	1	158817112	158817162	CD84	8832	-	rs12144628	1	158776562	-5856	CD84	8832	0.4815	0.3981	0.981	1	40550	cis	6.90E-014	0.000999	0.4183	0.07162	39	51	16
crblm	cg02945019	1	158817112	158817162	CD84	8832	-	rs11583402	1	158770341	10676	SLAMF6	114836	0.3519	0.2963	0.981	1	46771	cis	1.75E-016	0.000999	0.4808	0.07687	57	37	12
crblm	cg02945019	1	158817112	158817162	CD84	8832	-	rs1055880	1	158784316	0	CD84	8832	0.3796	0.3102	0.981	1	32796	cis	7.47E-016	0.000999	0.4663	0.07611	54	40	12
crblm	cg02945019	1	158817112	158817162	CD84	8832	-	rs3766385	1	158786037	0	CD84	8832	0.3426	0.2917	0.981	1	31075	cis	3.85E-017	0.000999	0.4956	0.07793	58	36	12
crblm	cg02945019	1	158817112	158817162	CD84	8832	-	rs927202	1	158849988	0	SLAMF1	6504	0.4815	0.4444	0.981	1	32826	cis	4.45E-009	0.000999	0.2829	-0.05675	33	51	22
crblm	cg02945019	1	158817112	158817162	CD84	8832	-	rs3766362	1	158871487	0	SLAMF1	6504	0.4259	0.3519	0.981	1	54325	cis	1.25E-013	0.000999	0.4117	0.07055	47	45	14
crblm	cg02945019	1	158817112	158817162	CD84	8832	-	rs3766361	1	158870403	0	SLAMF1	6504	0.4537	0.4769	0.981	1	53241	cis	2.09E-009	0.000999	0.293	0.05582	32	48	26
crblm	cg02945019	1	158817112	158817162	CD84	8832	-	rs11585738	1	158782886	0	CD84	8832	0.3519	0.2963	0.981	1	34226	cis	1.75E-016	0.000999	0.4808	0.07687	57	37	12
crblm	cg02945019	1	158817112	158817162	CD84	8832	-	rs11265452	1	158860862	0	SLAMF1	6504	0.3611	0.2917	0.981	1	43700	cis	4.26E-015	0.000999	0.4483	0.07565	57	38	11
crblm	cg02945019	1	158817112	158817162	CD84	8832	-	rs6704124	1	158868872	0	SLAMF1	6504	0.3889	0.3333	0.981	1	51710	cis	1.70E-014	0.000999	0.4336	0.07145	51	41	14
crblm	cg02945019	1	158817112	158817162	CD84	8832	-	rs1503854	1	158865634	0	SLAMF1	6504	0.4019	0.3879	0.972	0.991	48472	cis	1.03E-009	0.000999	0.3048	0.0571	44	42	19
crblm	cg02945019	1	158817112	158817162	CD84	8832	-	rs6427535	1	158840593	-5919	SLAMF1	6504	0.4722	0.3935	0.981	1	23431	cis	2.69E-014	0.000999	0.4286	0.07209	40	50	16
crblm	cg02945019	1	158817112	158817162	CD84	8832	-	rs3753383	1	158866276	0	SLAMF1	6504	0.463	0.3889	0.981	1	49114	cis	7.09E-012	0.000999	0.3649	0.06617	41	49	16
crblm	cg02945019	1	158817112	158817162	CD84	8832	-	rs3753381	1	158866034	0	SLAMF1	6504	0.4167	0.3565	0.981	1	48872	cis	1.37E-012	0.000999	0.3844	0.0671	47	44	15
crblm	cg02945019	1	158817112	158817162	CD84	8832	-	rs2025517	1	158737391	0	SLAMF6	114836	0.4815	0.3889	0.981	1	79721	cis	8.06E-014	0.000999	0.4166	0.07213	40	51	15
crblm	cg02945019	1	158817112	158817162	CD84	8832	-	rs2025516	1	158737380	0	SLAMF6	114836	0.4815	0.3889	0.981	1	79732	cis	8.06E-014	0.000999	0.4166	0.07213	40	51	15
crblm	cg02945019	1	158817112	158817162	CD84	8832	-	rs17385337	1	158738763	0	SLAMF6	114836	0.3889	0.3148	0.981	1	78349	cis	2.85E-015	0.000999	0.4525	0.07514	53	41	12
crblm	cg02945019	1	158817112	158817162	CD84	8832	-	rs151607	1	158852330	0	SLAMF1	6504	0.4167	0.3287	0.981	1	35168	cis	1.65E-014	0.000999	0.4339	0.07416	50	44	12
crblm	cg02945019	1	158817112	158817162	CD84	8832	-	rs164283	1	158857389	0	SLAMF1	6504	0.4444	0.463	0.981	1	40227	cis	2.42E-009	0.000999	0.291	0.05535	34	47	25
crblm	cg02945019	1	158817112	158817162	CD84	8832	-	rs6660233	1	158739787	0	SLAMF6	114836	0.4907	0.4028	0.981	1	77325	cis	1.82E-013	0.000999	0.4075	0.0711	38	52	16
crblm	cg02945019	1	158817112	158817162	CD84	8832	-	rs7418241	1	158773708	-8710	CD84	8832	0.3519	0.2963	0.981	1	43404	cis	1.75E-016	0.000999	0.4808	0.07687	57	37	12
crblm	cg02945019	1	158817112	158817162	CD84	8832	-	rs3816146	1	158778272	-4146	CD84	8832	0.4815	0.3981	0.981	1	38840	cis	6.90E-014	0.000999	0.4183	0.07162	39	51	16
crblm	cg02945019	1	158817112	158817162	CD84	8832	-	rs17385407	1	158739910	0	SLAMF6	114836	0.3889	0.3148	0.981	1	77202	cis	2.85E-015	0.000999	0.4525	0.07514	53	41	12
crblm	cg02945019	1	158817112	158817162	CD84	8832	-	rs2099604	1	158772411	-10007	CD84	8832	0.4537	0.375	0.981	1	44701	cis	7.92E-016	0.000999	0.4657	0.07512	43	48	15
crblm	cg02945019	1	158817112	158817162	CD84	8832	-	rs6692382	1	158818216	2328	CD84	8832	0.4722	0.3935	0.981	1	1054	cis	2.69E-014	0.000999	0.4286	0.07209	40	50	16
crblm	cg02945019	1	158817112	158817162	CD84	8832	-	rs977019	1	158816347	459	CD84	8832	0.4722	0.3935	0.981	1	765	cis	2.69E-014	0.000999	0.4286	0.07209	40	50	16
crblm	cg02945019	1	158817112	158817162	CD84	8832	-	rs6662093	1	158840516	-5996	SLAMF1	6504	0.3426	0.2917	0.981	1	23354	cis	3.85E-017	0.000999	0.4956	0.07793	58	36	12
crblm	cg02945019	1	158817112	158817162	CD84	8832	-	rs11265442	1	158828557	12669	CD84	8832	0.4722	0.3935	0.981	1	11395	cis	2.69E-014	0.000999	0.4286	0.07209	40	50	16
crblm	cg02945019	1	158817112	158817162	CD84	8832	-	rs1572382	1	158811784	0	CD84	8832	0.4722	0.3935	0.981	1	5328	cis	2.69E-014	0.000999	0.4286	0.07209	40	50	16
crblm	cg02945019	1	158817112	158817162	CD84	8832	-	rs12728784	1	158805561	0	CD84	8832	0.4722	0.3935	0.981	1	11551	cis	2.69E-014	0.000999	0.4286	0.07209	40	50	16
crblm	cg02945019	1	158817112	158817162	CD84	8832	-	rs6670721	1	158803185	0	CD84	8832	0.3611	0.3009	0.981	1	13927	cis	9.52E-018	0.000999	0.5088	0.0792	56	38	12
crblm	cg02945019	1	158817112	158817162	CD84	8832	-	rs1809963	1	158849173	0	SLAMF1	6504	0.3611	0.3009	0.981	1	32011	cis	1.51E-016	0.000999	0.4823	0.07711	56	38	12
crblm	cg02945019	1	158817112	158817162	CD84	8832	-	rs11590035	1	158801308	0	CD84	8832	0.3611	0.3009	0.981	1	15804	cis	9.52E-018	0.000999	0.5088	0.0792	56	38	12
crblm	cg02945019	1	158817112	158817162	CD84	8832	-	rs3733264	1	158783166	0	CD84	8832	0.3611	0.2917	0.981	1	33946	cis	3.36E-016	0.000999	0.4743	0.07781	57	38	11
crblm	cg02945019	1	158817112	158817162	CD84	8832	-	rs2753260	1	158855219	0	SLAMF1	6504	0.4074	0.3148	0.981	1	38057	cis	9.34E-014	0.000999	0.415	0.07347	52	43	11
crblm	cg02945019	1	158817112	158817162	CD84	8832	-	rs3766388	1	158784103	0	CD84	8832	0.4074	0.3333	0.981	1	33009	cis	1.85E-013	0.000999	0.4074	0.07062	50	43	13
crblm	cg02945019	1	158817112	158817162	CD84	8832	-	rs3733266	1	158783283	0	CD84	8832	0.3796	0.3102	0.981	1	33829	cis	7.47E-016	0.000999	0.4663	0.07611	54	40	12
crblm	cg02945019	1	158817112	158817162	CD84	8832	-	rs3766389	1	158783838	0	CD84	8832	0.3796	0.3102	0.981	1	33274	cis	7.47E-016	0.000999	0.4663	0.07611	54	40	12
crblm	cg02945019	1	158817112	158817162	CD84	8832	-	rs7550771	1	158849348	0	SLAMF1	6504	0.4167	0.3287	0.981	1	32186	cis	1.65E-014	0.000999	0.4339	0.07416	50	44	12
crblm	cg02945019	1	158817112	158817162	CD84	8832	-	rs1394078	1	158848021	0	SLAMF1	6504	0.3519	0.2963	0.981	1	30859	cis	7.53E-017	0.000999	0.4891	0.07753	57	37	12
crblm	cg02945019	1	158817112	158817162	CD84	8832	-	rs17385878	1	158843780	-2732	SLAMF1	6504	0.3611	0.3009	0.981	1	26618	cis	9.52E-018	0.000999	0.5088	0.0792	56	38	12
crblm	cg02945019	1	158817112	158817162	CD84	8832	-	rs3766387	1	158785864	0	CD84	8832	0.3942	0.3221	0.944	0.963	31248	cis	9.44E-017	0.000999	0.5005	0.07911	50	40	12
crblm	cg02945019	1	158817112	158817162	CD84	8832	-	rs912582	1	158848523	0	SLAMF1	6504	0.3519	0.2963	0.981	1	31361	cis	7.53E-017	0.000999	0.4891	0.07753	57	37	12
crblm	cg10106388	1	159099286	159099336	CD244	51744	-	rs10908810	1	159143547	10562	LOC646347	646347	0.4444	0.3241	1	1	44211	cis	8.29E-009	0.006993	0.27	-0.05285	49	48	11
crblm	cg10106388	1	159099286	159099336	CD244	51744	-	rs1333062	1	159112908	-45	ITLN1	55600	0.4074	0.2963	1	1	13572	cis	4.66E-010	0.000999	0.3078	-0.05677	54	44	10
crblm	cg10106388	1	159099286	159099336	CD244	51744	-	rs4656953	1	159112466	-487	ITLN1	55600	0.4167	0.3009	1	1	13130	cis	1.72E-010	0.000999	0.3204	-0.05804	53	45	10
crblm	cg10106388	1	159099286	159099336	CD244	51744	-	rs3820094	1	159115706	0	ITLN1	55600	0.4074	0.2963	1	1	16370	cis	4.66E-010	0.000999	0.3078	-0.05677	54	44	10
crblm	cg10106388	1	159099286	159099336	CD244	51744	-	rs869167	1	159105953	6685	CD244	51744	0.4074	0.2778	1	1	6617	cis	3.39E-010	0.000999	0.3118	-0.05938	56	44	8
crblm	cg10106388	1	159099286	159099336	CD244	51744	-	rs4656956	1	159114241	0	ITLN1	55600	0.4074	0.2963	1	1	14905	cis	4.66E-010	0.000999	0.3078	-0.05677	54	44	10
crblm	cg10106388	1	159099286	159099336	CD244	51744	-	rs4656945	1	159104731	5463	CD244	51744	0.4074	0.2778	1	1	5395	cis	3.39E-010	0.000999	0.3118	-0.05938	56	44	8
crblm	cg10106388	1	159099286	159099336	CD244	51744	-	rs4656957	1	159116904	0	ITLN1	55600	0.4074	0.2963	1	1	17568	cis	4.66E-010	0.000999	0.3078	-0.05677	54	44	10
crblm	cg10106388	1	159099286	159099336	CD244	51744	-	rs3766356	1	159115561	0	ITLN1	55600	0.4074	0.2963	1	1	16225	cis	4.66E-010	0.000999	0.3078	-0.05677	54	44	10
crblm	cg10106388	1	159099286	159099336	CD244	51744	-	rs959047	1	159111320	-1633	ITLN1	55600	0.4074	0.2778	1	1	11984	cis	3.39E-010	0.000999	0.3118	-0.05938	56	44	8
crblm	cg10106388	1	159099286	159099336	CD244	51744	-	rs2184069	1	159109763	-3190	ITLN1	55600	0.4167	0.2824	1	1	10427	cis	8.10E-011	0.000999	0.3299	-0.06115	55	45	8
crblm	cg10106388	1	159099286	159099336	CD244	51744	-	rs2184068	1	159109704	-3249	ITLN1	55600	0.4074	0.2778	1	1	10368	cis	3.39E-010	0.000999	0.3118	-0.05938	56	44	8
crblm	cg10106388	1	159099286	159099336	CD244	51744	-	rs1855187	1	159126526	-4770	LOC646347	646347	0.4352	0.3194	1	1	27190	cis	2.14E-009	0.000999	0.288	-0.05442	50	47	11
crblm	cg10106388	1	159099286	159099336	CD244	51744	-	rs11265510	1	159126183	4600	ITLN1	55600	0.4352	0.3194	1	1	26847	cis	2.14E-009	0.000999	0.288	-0.05442	50	47	11
crblm	cg10106388	1	159099286	159099336	CD244	51744	-	rs6691672	1	159152154	19169	LOC646347	646347	0.4352	0.3194	1	1	52818	cis	2.20E-008	0.01299	0.2568	-0.05138	50	47	11
crblm	cg10106388	1	159099286	159099336	CD244	51744	-	rs10908812	1	159145940	12955	LOC646347	646347	0.4352	0.3194	1	1	46604	cis	2.20E-008	0.01299	0.2568	-0.05138	50	47	11
crblm	cg10106388	1	159099286	159099336	CD244	51744	-	rs11265519	1	159145537	12552	LOC646347	646347	0.4444	0.3241	1	1	46201	cis	8.29E-009	0.006993	0.27	-0.05285	49	48	11
crblm	cg10106388	1	159099286	159099336	CD244	51744	-	rs10797087	1	159143876	10891	LOC646347	646347	0.4444	0.3241	1	1	44540	cis	8.29E-009	0.006993	0.27	-0.05285	49	48	11
crblm	cg10106388	1	159099286	159099336	CD244	51744	-	rs2274910	1	159118670	0	ITLN1	55600	0.4074	0.2963	1	1	19334	cis	4.66E-010	0.000999	0.3078	-0.05677	54	44	10
crblm	cg10106388	1	159099286	159099336	CD244	51744	-	rs2255847	1	159193561	2349	ITLN2	142683	0.1944	0.125	1	1	94225	cis	8.07E-011	0.000999	0.3299	-0.07786	84	21	3
crblm	cg10106388	1	159099286	159099336	CD244	51744	-	rs2274905	1	159115991	0	ITLN1	55600	0.4074	0.2963	1	1	16655	cis	4.66E-010	0.000999	0.3078	-0.05677	54	44	10
crblm	cg10106388	1	159099286	159099336	CD244	51744	-	rs6427552	1	159118791	0	ITLN1	55600	0.4074	0.2963	1	1	19455	cis	4.66E-010	0.000999	0.3078	-0.05677	54	44	10
crblm	cg10106388	1	159099286	159099336	CD244	51744	-	rs7530965	1	159163764	-8186	LOC649671	649671	0.3981	0.3287	1	1	64428	cis	2.10E-008	0.01299	0.2574	-0.04871	51	43	14
crblm	cg10106388	1	159099286	159099336	CD244	51744	-	rs1999248	1	159194351	3139	ITLN2	142683	0.2037	0.1296	1	1	95015	cis	3.35E-011	0.000999	0.3407	-0.0784	83	22	3
crblm	cg10106388	1	159099286	159099336	CD244	51744	-	rs4656277	1	159150392	17407	LOC646347	646347	0.4352	0.3194	1	1	51056	cis	2.20E-008	0.01299	0.2568	-0.05138	50	47	11
crblm	cg10106388	1	159099286	159099336	CD244	51744	-	rs7411035	1	159122700	1117	ITLN1	55600	0.4074	0.2963	1	1	23364	cis	4.66E-010	0.000999	0.3078	-0.05677	54	44	10
crblm	cg10106388	1	159099286	159099336	CD244	51744	-	rs1810924	1	159147134	14149	LOC646347	646347	0.4352	0.3194	1	1	47798	cis	2.20E-008	0.01299	0.2568	-0.05138	50	47	11
crblm	cg10106388	1	159099286	159099336	CD244	51744	-	rs2039415	1	159121069	0	ITLN1	55600	0.4074	0.2963	1	1	21733	cis	4.66E-010	0.000999	0.3078	-0.05677	54	44	10
crblm	cg10106388	1	159099286	159099336	CD244	51744	-	rs2236515	1	159117560	0	ITLN1	55600	0.4074	0.2963	1	1	18224	cis	4.66E-010	0.000999	0.3078	-0.05677	54	44	10
crblm	cg10106388	1	159099286	159099336	CD244	51744	-	rs952804	1	159111369	-1584	ITLN1	55600	0.4074	0.2778	1	1	12033	cis	3.39E-010	0.000999	0.3118	-0.05938	56	44	8
crblm	cg10106388	1	159099286	159099336	CD244	51744	-	rs2225591	1	159142380	9395	LOC646347	646347	0.4444	0.3241	1	1	43044	cis	8.29E-009	0.006993	0.27	-0.05285	49	48	11
crblm	cg00446235	1	159275268	159275318	F11R	50848	-	rs3813609	1	159285664	0	ARHGAP30	257106	0.5185	0.3796	1	1	10346	cis	6.72E-011	0.000999	0.3322	-0.07161	39	56	13
crblm	cg00446235	1	159275268	159275318	F11R	50848	-	rs11576837	1	159270498	0	F11R	50848	0.463	0.3611	1	1	4770	cis	7.55E-010	0.000999	0.3016	-0.06548	44	50	14
crblm	cg00446235	1	159275268	159275318	F11R	50848	-	rs2516837	1	159281351	0	USF1	7391	0.5185	0.3796	1	1	6033	cis	6.72E-011	0.000999	0.3322	-0.07161	39	56	13
crblm	cg00446235	1	159275268	159275318	F11R	50848	-	rs3813610	1	159289263	0	ARHGAP30	257106	0.5185	0.3796	1	1	13945	cis	6.72E-011	0.000999	0.3322	-0.07161	39	56	13
crblm	cg25929421	1	159369401	159369451	DEDD	9191	-	rs231901	11	2687761	0	KCNQ1	3784	0.2593	0.1574	1	1	NA	trans	2.18E-008	0.00999	0.2569	0.005327	77	28	3
crblm	cg10431340	1	159545732	159545782	MPZ	4359	-	rs17399583	1	159606200	1913	C1orf192	257177	0.3148	0.1852	1	1	60418	cis	4.71E-021	0.000999	0.5683	-0.1384	71	34	3
crblm	cg10431340	1	159545732	159545782	MPZ	4359	-	rs12744234	1	159628603	-13878	LOC148430	148430	0.3056	0.1806	1	1	82821	cis	7.45E-020	0.000999	0.5454	-0.1362	72	33	3
crblm	cg10431340	1	159545732	159545782	MPZ	4359	-	rs17395595	1	159611070	6783	C1orf192	257177	0.3241	0.1898	1	1	65288	cis	7.33E-020	0.000999	0.5455	-0.1351	70	35	3
crblm	cg10431340	1	159545732	159545782	MPZ	4359	-	rs17394957	1	159580061	0	SDHC	6391	0.3148	0.1852	1	1	34279	cis	4.71E-021	0.000999	0.5683	-0.1384	71	34	3
crblm	cg10431340	1	159545732	159545782	MPZ	4359	-	rs17400053	1	159629445	-13036	LOC148430	148430	0.3148	0.1852	1	1	83663	cis	8.18E-020	0.000999	0.5446	-0.1355	71	34	3
crblm	cg10431340	1	159545732	159545782	MPZ	4359	-	rs16832922	1	159624095	-18386	LOC148430	148430	0.3333	0.2407	1	1	78313	cis	4.59E-013	0.000999	0.3912	-0.09787	64	36	8
crblm	cg10431340	1	159545732	159545782	MPZ	4359	-	rs12745115	1	159552968	0	SDHC	6391	0.4074	0.2778	1	1	7186	cis	2.01E-011	0.000999	0.3469	-0.09248	56	44	8
crblm	cg04384208	1	159785970	159786020	FCGR3A	2214	-	rs12129787	1	159759211	-1448	HSPA6	3310	0.5093	0.338	1	1	26759	cis	2.91E-012	0.000999	0.37	-0.1004	44	55	9
crblm	cg04384208	1	159785970	159786020	FCGR3A	2214	-	rs10800490	1	159763841	531	HSPA6	3310	0.4907	0.3843	1	1	22129	cis	5.81E-012	0.000999	0.3618	0.09133	40	53	15
crblm	cg04384208	1	159785970	159786020	FCGR3A	2214	-	rs4657055	1	159760516	-143	HSPA6	3310	0.4722	0.412	1	1	25454	cis	5.99E-021	0.000999	0.5663	-0.1094	38	51	19
crblm	cg04384208	1	159785970	159786020	FCGR3A	2214	-	rs11811241	1	159760204	-455	HSPA6	3310	0.4815	0.3426	1	1	25766	cis	3.52E-014	0.000999	0.4197	-0.1025	45	52	11
crblm	cg04384208	1	159785970	159786020	FCGR3A	2214	-	rs2499428	1	159764926	1616	HSPA6	3310	0.4815	0.4907	1	1	21044	cis	3.63E-012	0.000999	0.3674	0.0863	29	52	27
crblm	cg04384208	1	159785970	159786020	FCGR3A	2214	-	rs2446630	1	159764001	691	HSPA6	3310	0.463	0.4167	1	1	21969	cis	4.04E-020	0.000999	0.5506	-0.1066	38	50	20
crblm	cg04384208	1	159785970	159786020	FCGR3A	2214	-	rs4657053	1	159759831	-828	HSPA6	3310	0.4907	0.4028	1	1	26139	cis	1.12E-018	0.000999	0.5217	-0.1078	38	53	17
crblm	cg04384208	1	159785970	159786020	FCGR3A	2214	-	rs4656311	1	159765474	2164	HSPA6	3310	0.4722	0.412	1	1	20496	cis	5.99E-021	0.000999	0.5663	-0.1094	38	51	19
crblm	cg04384208	1	159785970	159786020	FCGR3A	2214	-	rs12117125	1	159759072	-1587	HSPA6	3310	0.4907	0.4028	1	1	26898	cis	1.12E-018	0.000999	0.5217	-0.1078	38	53	17
crblm	cg04384208	1	159785970	159786020	FCGR3A	2214	-	rs2099684	1	159766754	3444	HSPA6	3310	0.4907	0.3843	1	1	19216	cis	5.81E-012	0.000999	0.3618	0.09133	40	53	15
crblm	cg04384208	1	159785970	159786020	FCGR3A	2214	-	rs1042881	1	159763154	0	HSPA6	3310	0.4722	0.3472	1	1	22816	cis	1.56E-013	0.000999	0.4034	-0.09876	45	51	12
crblm	cg04384208	1	159785970	159786020	FCGR3A	2214	-	rs4657058	1	159765366	2056	HSPA6	3310	0.537	0.4352	1	1	20604	cis	5.59E-011	0.000999	0.3344	0.08874	32	58	18
crblm	cg04384208	1	159785970	159786020	FCGR3A	2214	-	rs449463	1	159780072	0	FCGR3A	2214	0.4444	0.3333	1	1	5898	cis	1.17E-021	0.000999	0.5794	-0.117	48	48	12
crblm	cg04384208	1	159785970	159786020	FCGR3A	2214	-	rs10919543	1	159775241	-2931	FCGR3A	2214	0.4815	0.3796	1	1	10729	cis	2.31E-011	0.000999	0.3453	0.08874	41	52	15
crblm	cg04384208	1	159785970	159786020	FCGR3A	2214	-	rs2499429	1	159764209	899	HSPA6	3310	0.4722	0.412	1	1	21761	cis	5.99E-021	0.000999	0.5663	-0.1094	38	51	19
crblm	cg04384208	1	159785970	159786020	FCGR3A	2214	-	rs10800519	1	159768528	5218	HSPA6	3310	0.4259	0.2778	1	1	17442	cis	6.88E-013	0.000999	0.3866	-0.1039	55	46	7
crblm	cg04384208	1	159785970	159786020	FCGR3A	2214	-	rs10800573	1	159774548	-3624	FCGR3A	2214	0.4907	0.3843	1	1	11422	cis	5.81E-012	0.000999	0.3618	0.09133	40	53	15
crblm	cg04384208	1	159785970	159786020	FCGR3A	2214	-	rs365264	1	159771085	-7087	FCGR3A	2214	0.4907	0.3843	1	1	14885	cis	5.81E-012	0.000999	0.3618	0.09133	40	53	15
crblm	cg07175007	1	160733809	160733859	UHMK1	127933	+	rs12030402	1	160726347	-7931	UHMK1	127933	0.4722	0.4583	1	1	7462	cis	2.49E-016	0.000999	0.4709	-0.06191	33	51	24
crblm	cg07175007	1	160733809	160733859	UHMK1	127933	+	rs4657199	1	160738617	0	UHMK1	127933	0.4722	0.4676	1	1	4758	cis	7.85E-017	0.000999	0.4822	-0.06248	32	51	25
crblm	cg07175007	1	160733809	160733859	UHMK1	127933	+	rs2050907	1	160766970	6503	UHMK1	127933	0.4673	0.4673	0.991	0.991	33111	cis	9.72E-017	0.000999	0.4833	-0.06251	32	50	25
crblm	cg07175007	1	160733809	160733859	UHMK1	127933	+	rs4657201	1	160764287	3820	UHMK1	127933	0.4722	0.4676	1	1	30428	cis	7.85E-017	0.000999	0.4822	-0.06248	32	51	25
crblm	cg07175007	1	160733809	160733859	UHMK1	127933	+	rs10737484	1	160765223	4756	UHMK1	127933	0.4722	0.4676	1	1	31364	cis	7.85E-017	0.000999	0.4822	-0.06248	32	51	25
crblm	cg07175007	1	160733809	160733859	UHMK1	127933	+	rs2342715	1	160757790	0	UHMK1	127933	0.4815	0.4352	1	1	23931	cis	9.03E-012	0.000999	0.3566	-0.05489	35	52	21
crblm	cg07175007	1	160733809	160733859	UHMK1	127933	+	rs6688528	1	160724883	-9395	UHMK1	127933	0.463	0.463	1	1	8926	cis	3.30E-014	0.000999	0.4204	0.0579	33	50	25
crblm	cg07175007	1	160733809	160733859	UHMK1	127933	+	rs6700298	1	160778153	81	LOC100130719	100130719	0.4259	0.463	1	1	44294	cis	1.49E-011	0.000999	0.3506	0.05112	35	46	27
crblm	cg07175007	1	160733809	160733859	UHMK1	127933	+	rs12748004	1	160792626	-5293	UAP1	6675	0.4259	0.4537	1	1	58767	cis	1.62E-011	0.000999	0.3495	0.05119	36	46	26
crblm	cg07175007	1	160733809	160733859	UHMK1	127933	+	rs10919548	1	160733147	-1131	UHMK1	127933	0.463	0.463	1	1	662	cis	3.30E-014	0.000999	0.4204	0.0579	33	50	25
crblm	cg07175007	1	160733809	160733859	UHMK1	127933	+	rs6665354	1	160772993	-4752	LOC100130719	100130719	0.4722	0.4676	1	1	39134	cis	7.85E-017	0.000999	0.4822	-0.06248	32	51	25
crblm	cg07175007	1	160733809	160733859	UHMK1	127933	+	rs10800576	1	160729196	-5082	UHMK1	127933	0.4722	0.4583	1	1	4613	cis	2.49E-016	0.000999	0.4709	-0.06191	33	51	24
crblm	cg07175007	1	160733809	160733859	UHMK1	127933	+	rs1062174	1	160759633	0	UHMK1	127933	0.4722	0.4676	1	1	25774	cis	7.85E-017	0.000999	0.4822	-0.06248	32	51	25
crblm	cg07175007	1	160733809	160733859	UHMK1	127933	+	rs6427673	1	160750467	0	UHMK1	127933	0.4722	0.4676	1	1	16608	cis	7.85E-017	0.000999	0.4822	-0.06248	32	51	25
crblm	cg07175007	1	160733809	160733859	UHMK1	127933	+	rs768910	1	160756248	0	UHMK1	127933	0.4722	0.4676	1	1	22389	cis	7.85E-017	0.000999	0.4822	-0.06248	32	51	25
crblm	cg07175007	1	160733809	160733859	UHMK1	127933	+	rs905718	1	160737127	0	UHMK1	127933	0.4722	0.4676	1	1	3268	cis	7.85E-017	0.000999	0.4822	-0.06248	32	51	25
crblm	cg07175007	1	160733809	160733859	UHMK1	127933	+	rs10919554	1	160757217	0	UHMK1	127933	0.4722	0.4676	1	1	23358	cis	7.85E-017	0.000999	0.4822	-0.06248	32	51	25
crblm	cg07175007	1	160733809	160733859	UHMK1	127933	+	rs2236581	1	160759747	0	UHMK1	127933	0.4722	0.4676	1	1	25888	cis	7.85E-017	0.000999	0.4822	-0.06248	32	51	25
crblm	cg07175007	1	160733809	160733859	UHMK1	127933	+	rs12757408	1	160711760	-22518	UHMK1	127933	0.5	0.4722	1	1	22049	cis	1.81E-014	0.000999	0.4268	-0.06034	30	54	24
crblm	cg07175007	1	160733809	160733859	UHMK1	127933	+	rs6427676	1	160752817	0	UHMK1	127933	0.4815	0.463	1	1	18958	cis	2.55E-015	0.000999	0.4474	-0.0608	32	52	24
crblm	cg07175007	1	160733809	160733859	UHMK1	127933	+	rs6427680	1	160756842	0	UHMK1	127933	0.4722	0.4676	1	1	22983	cis	7.85E-017	0.000999	0.4822	-0.06248	32	51	25
crblm	cg07175007	1	160733809	160733859	UHMK1	127933	+	rs6673387	1	160725036	-9242	UHMK1	127933	0.463	0.463	1	1	8773	cis	3.30E-014	0.000999	0.4204	0.0579	33	50	25
crblm	cg07175007	1	160733809	160733859	UHMK1	127933	+	rs465420	1	160722902	-11376	UHMK1	127933	0.4907	0.4676	1	1	10907	cis	5.84E-015	0.000999	0.4388	-0.06069	31	53	24
crblm	cg07175007	1	160733809	160733859	UHMK1	127933	+	rs11580023	1	160732157	-2121	UHMK1	127933	0.463	0.463	1	1	1652	cis	3.30E-014	0.000999	0.4204	0.0579	33	50	25
crblm	cg07175007	1	160733809	160733859	UHMK1	127933	+	rs12066674	1	160731515	-2763	UHMK1	127933	0.463	0.463	1	1	2294	cis	3.30E-014	0.000999	0.4204	0.0579	33	50	25
crblm	cg07175007	1	160733809	160733859	UHMK1	127933	+	rs11803344	1	160729150	-5128	UHMK1	127933	0.4722	0.4583	1	1	4659	cis	2.49E-016	0.000999	0.4709	-0.06191	33	51	24
crblm	cg07175007	1	160733809	160733859	UHMK1	127933	+	rs10919550	1	160736099	0	UHMK1	127933	0.4722	0.4676	1	1	2240	cis	7.85E-017	0.000999	0.4822	-0.06248	32	51	25
crblm	cg07175007	1	160733809	160733859	UHMK1	127933	+	rs2342714	1	160736815	0	UHMK1	127933	0.4722	0.4676	1	1	2956	cis	7.85E-017	0.000999	0.4822	-0.06248	32	51	25
crblm	cg07175007	1	160733809	160733859	UHMK1	127933	+	rs6656197	1	160735361	0	UHMK1	127933	0.4722	0.4583	1	1	1502	cis	2.49E-016	0.000999	0.4709	-0.06191	33	51	24
crblm	cg07175007	1	160733809	160733859	UHMK1	127933	+	rs7549675	1	160747192	0	UHMK1	127933	0.4722	0.4676	1	1	13333	cis	7.85E-017	0.000999	0.4822	-0.06248	32	51	25
crblm	cg07175007	1	160733809	160733859	UHMK1	127933	+	rs464649	1	160722944	-11334	UHMK1	127933	0.4907	0.4676	1	1	10865	cis	5.84E-015	0.000999	0.4388	-0.06069	31	53	24
crblm	cg07175007	1	160733809	160733859	UHMK1	127933	+	rs10919551	1	160739719	0	UHMK1	127933	0.4722	0.4676	1	1	5860	cis	7.85E-017	0.000999	0.4822	-0.06248	32	51	25
crblm	cg07175007	1	160733809	160733859	UHMK1	127933	+	rs1566843	1	160741806	0	UHMK1	127933	0.4722	0.4676	1	1	7947	cis	7.85E-017	0.000999	0.4822	-0.06248	32	51	25
crblm	cg07175007	1	160733809	160733859	UHMK1	127933	+	rs12129104	1	160730298	-3980	UHMK1	127933	0.463	0.463	1	1	3511	cis	3.30E-014	0.000999	0.4204	0.0579	33	50	25
crblm	cg07175007	1	160733809	160733859	UHMK1	127933	+	rs6676470	1	160725654	-8624	UHMK1	127933	0.4815	0.4259	1	1	8155	cis	1.83E-011	0.000999	0.3481	-0.05451	36	52	20
crblm	cg07175007	1	160733809	160733859	UHMK1	127933	+	rs6687743	1	160739090	0	UHMK1	127933	0.4722	0.4676	1	1	5231	cis	7.85E-017	0.000999	0.4822	-0.06248	32	51	25
crblm	cg19451466	1	160734065	160734115	UHMK1	127933	+	rs2093016	20	37864711	-130166	HSPEP1	140895	0.08333	0.06944	1	1	NA	trans	5.53E-009	0.01499	0.2754	0.0175	96	9	3
crblm	cg06665322	1	165325939	165325989	GPA33	10223	-	rs2281963	1	165326086	0	GPA33	10223	0.4722	0.4954	1	1	97	cis	3.56E-012	0.000999	0.3676	0.02275	29	0	28
crblm	cg06665322	1	165325939	165325989	GPA33	10223	-	rs12040913	1	165324260	0	GPA33	10223	0.463	0.4352	1	1	1679	cis	2.44E-015	0.000999	0.4479	-0.02529	36	50	22
crblm	cg06665322	1	165325939	165325989	GPA33	10223	-	rs12040885	1	165324177	0	GPA33	10223	0.4537	0.4491	1	1	1762	cis	6.27E-014	0.000999	0.4134	-0.02394	35	49	24
crblm	cg06665322	1	165325939	165325989	GPA33	10223	-	rs3753916	1	165329038	-1672	DUSP27	92235	0.3611	0.2917	1	1	3049	cis	6.09E-009	0.00999	0.2741	-0.02092	57	39	12
crblm	cg06665322	1	165325939	165325989	GPA33	10223	-	rs2281960	1	165326457	0	GPA33	10223	0.463	0.4815	1	1	468	cis	1.81E-011	0.000999	0.3482	0.02198	31	50	27
crblm	cg06665322	1	165325939	165325989	GPA33	10223	-	rs2281962	1	165326384	0	GPA33	10223	0.4815	0.4352	1	1	395	cis	5.28E-016	0.000999	0.4634	-0.0262	35	52	21
crblm	cg06665322	1	165325939	165325989	GPA33	10223	-	rs12133491	1	165323807	0	GPA33	10223	0.463	0.4352	1	1	2132	cis	2.44E-015	0.000999	0.4479	-0.02529	36	50	22
crblm	cg16959606	1	167341508	167341558	ATP1B1	481	+	rs7175505	15	27690054	-3158	LOC100130736	100130736	0.2778	0.287	1	1	NA	trans	9.17E-009	0.002997	0.2686	0.005477	62	30	16
crblm	cg16959606	1	167341508	167341558	ATP1B1	481	+	rs7161885	15	27690096	-3116	LOC100130736	100130736	0.2778	0.287	1	1	NA	trans	9.17E-009	0.002997	0.2686	0.005477	62	30	16
crblm	cg23258063	1	168129784	168129834	SCYL3	57147	-	rs995761	2	168902847	90497	STK39	27347	0.2685	0.1713	1	1	NA	trans	3.91E-008	0.02498	0.2489	0.005218	75	29	4
crblm	cg08587864	1	170680185	170680235	PIGC	5279	-	rs6658843	1	170665705	0	C1orf105	92346	0.3704	0.3889	1	1	14480	cis	3.92E-016	0.000999	0.4664	-0.06032	46	40	22
crblm	cg08587864	1	170680185	170680235	PIGC	5279	-	rs6691993	1	170693621	0	C1orf105	92346	0.4537	0.4861	1	1	13386	cis	6.39E-016	0.000999	0.4615	0.06189	31	49	28
crblm	cg08587864	1	170680185	170680235	PIGC	5279	-	rs9425304	1	170637774	0	DNM3	26052	0.4074	0.4074	1	1	42411	cis	9.39E-009	0.007992	0.2683	0.04665	42	44	22
crblm	cg08587864	1	170680185	170680235	PIGC	5279	-	rs7544376	1	170685718	0	C1orf105	92346	0.3056	0.2269	1	1	5483	cis	1.78E-009	0.002997	0.2904	-0.05763	67	33	8
crblm	cg08587864	1	170680185	170680235	PIGC	5279	-	rs9425598	1	170638545	0	DNM3	26052	0.3519	0.4537	1	1	41640	cis	1.03E-023	0.000999	0.6152	-0.06599	40	38	30
crblm	cg08587864	1	170680185	170680235	PIGC	5279	-	rs10752946	1	170643255	0	DNM3	26052	0.3519	0.4537	1	1	36930	cis	1.03E-023	0.000999	0.6152	-0.06599	40	38	30
crblm	cg08587864	1	170680185	170680235	PIGC	5279	-	rs4916266	1	170717418	12830	C1orf105	92346	0.4167	0.4213	1	1	37183	cis	4.31E-009	0.003996	0.2787	0.04753	40	45	23
crblm	cg08587864	1	170680185	170680235	PIGC	5279	-	rs9425311	1	170655401	-1051	C1orf105	92346	0.3889	0.4815	1	1	24784	cis	2.36E-015	0.000999	0.4482	0.05769	35	42	31
crblm	cg08587864	1	170680185	170680235	PIGC	5279	-	rs7528296	1	170648006	0	DNM3	26052	0.4074	0.4074	1	1	32179	cis	9.39E-009	0.007992	0.2683	0.04665	42	44	22
crblm	cg08587864	1	170680185	170680235	PIGC	5279	-	rs2301455	1	170684891	0	C1orf105	92346	0.3889	0.4444	1	1	4656	cis	2.00E-026	0.000999	0.6577	-0.07052	39	42	27
crblm	cg08587864	1	170680185	170680235	PIGC	5279	-	rs2285170	1	170692152	0	C1orf105	92346	0.4444	0.5	1	1	11917	cis	8.79E-019	0.000999	0.5239	0.06534	30	48	30
crblm	cg08587864	1	170680185	170680235	PIGC	5279	-	rs7515895	1	170683483	0	C1orf105	92346	0.3056	0.2269	1	1	3248	cis	1.78E-009	0.002997	0.2904	-0.05763	67	33	8
crblm	cg08587864	1	170680185	170680235	PIGC	5279	-	rs2901656	1	170701435	0	C1orf105	92346	0.4537	0.4861	1	1	21200	cis	6.39E-016	0.000999	0.4615	0.06189	31	49	28
crblm	cg08587864	1	170680185	170680235	PIGC	5279	-	rs739249	1	170686583	0	C1orf105	92346	0.3056	0.2269	1	1	6348	cis	1.78E-009	0.002997	0.2904	-0.05763	67	33	8
crblm	cg08587864	1	170680185	170680235	PIGC	5279	-	rs2285176	1	170688367	0	C1orf105	92346	0.4444	0.4907	1	1	8132	cis	2.60E-017	0.000999	0.4928	0.06339	31	48	29
crblm	cg08587864	1	170680185	170680235	PIGC	5279	-	rs6699095	1	170695868	0	C1orf105	92346	0.4537	0.4861	1	1	15633	cis	6.39E-016	0.000999	0.4615	0.06189	31	49	28
crblm	cg08587864	1	170680185	170680235	PIGC	5279	-	rs10798026	1	170720463	15875	C1orf105	92346	0.4112	0.4206	0.991	0.991	40228	cis	4.09E-009	0.003996	0.2817	0.04768	40	44	23
crblm	cg08587864	1	170680185	170680235	PIGC	5279	-	rs9425606	1	170655821	-631	C1orf105	92346	0.3148	0.2685	1	1	24364	cis	1.21E-010	0.000999	0.3249	-0.05589	62	34	12
crblm	cg08587864	1	170680185	170680235	PIGC	5279	-	rs2269615	1	170682074	0	C1orf105	92346	0.3889	0.4444	1	1	1839	cis	2.00E-026	0.000999	0.6577	-0.07052	39	42	27
crblm	cg08587864	1	170680185	170680235	PIGC	5279	-	rs1063412	1	170677590	0	C1orf105	92346	0.3981	0.4491	1	1	2595	cis	6.26E-027	0.000999	0.6651	-0.07135	38	43	27
crblm	cg08587864	1	170680185	170680235	PIGC	5279	-	rs6702667	1	170667107	0	C1orf105	92346	0.3611	0.3935	1	1	13078	cis	8.32E-016	0.000999	0.4588	-0.05916	46	39	23
crblm	cg08587864	1	170680185	170680235	PIGC	5279	-	rs4916187	1	170686238	0	C1orf105	92346	0.3056	0.2269	1	1	6003	cis	1.78E-009	0.002997	0.2904	-0.05763	67	33	8
crblm	cg08587864	1	170680185	170680235	PIGC	5279	-	rs9425596	1	170635970	0	DNM3	26052	0.3611	0.4676	1	1	44215	cis	1.40E-009	0.002997	0.2936	0.04577	38	39	31
crblm	cg08587864	1	170680185	170680235	PIGC	5279	-	rs10752957	1	170674894	0	C1orf105	92346	0.3611	0.4491	1	1	5291	cis	3.58E-024	0.000999	0.6227	-0.06698	40	39	29
crblm	cg08587864	1	170680185	170680235	PIGC	5279	-	rs7516301	1	170638883	0	DNM3	26052	0.3889	0.4815	1	1	41302	cis	2.36E-015	0.000999	0.4482	0.05769	35	42	31
crblm	cg14047008	1	172153634	172153684	SERPINC1	462	-	rs12075071	1	171883148	0	ANKRD45	339416	0.4259	0.287	1	1	270486	cis	2.52E-010	0.000999	0.3156	-0.03228	54	46	8
crblm	cg14047008	1	172153634	172153684	SERPINC1	462	-	rs12092383	1	171843343	-754	ANKRD45	339416	0.4245	0.2877	0.981	0.981	310291	cis	9.26E-010	0.004995	0.3037	-0.03166	53	45	8
crblm	cg14047008	1	172153634	172153684	SERPINC1	462	-	rs1884994	1	172216905	0	RC3H1	149041	0.3426	0.2269	1	1	63221	cis	9.15E-011	0.000999	0.3283	-0.03444	65	37	6
crblm	cg14047008	1	172153634	172153684	SERPINC1	462	-	rs12067170	1	171872830	0	ANKRD45	339416	0.4259	0.287	1	1	280804	cis	2.52E-010	0.000999	0.3156	-0.03228	54	46	8
crblm	cg14047008	1	172153634	172153684	SERPINC1	462	-	rs7514876	1	171860974	0	ANKRD45	339416	0.4259	0.287	1	1	292660	cis	2.52E-010	0.000999	0.3156	-0.03228	54	46	8
crblm	cg14047008	1	172153634	172153684	SERPINC1	462	-	rs12066153	1	172204038	0	RC3H1	149041	0.3426	0.2269	1	1	50354	cis	9.15E-011	0.000999	0.3283	-0.03444	65	37	6
crblm	cg14047008	1	172153634	172153684	SERPINC1	462	-	rs9286895	1	172109090	0	ZBTB37	84614	0.4259	0.3333	1	1	44544	cis	2.77E-012	0.000999	0.3706	-0.03221	49	46	13
crblm	cg14047008	1	172153634	172153684	SERPINC1	462	-	rs6702835	1	171725723	1155	PRDX6	9588	0.3426	0.2361	1	1	427911	cis	7.26E-010	0.004995	0.3021	-0.03215	64	37	7
crblm	cg14047008	1	172153634	172153684	SERPINC1	462	-	rs7314	1	171724222	0	PRDX6	9588	0.3426	0.2361	1	1	429412	cis	7.26E-010	0.004995	0.3021	-0.03215	64	37	7
crblm	cg14047008	1	172153634	172153684	SERPINC1	462	-	rs941989	1	172148494	0	SERPINC1	462	0.4444	0.3333	1	1	5140	cis	1.61E-011	0.000999	0.3496	-0.03194	48	48	12
crblm	cg14047008	1	172153634	172153684	SERPINC1	462	-	rs12090597	1	171830041	0	SLC9A11	284525	0.3704	0.25	1	1	323593	cis	7.46E-009	0.008991	0.2714	-0.03045	61	40	7
crblm	cg14047008	1	172153634	172153684	SERPINC1	462	-	rs10912660	1	171904141	0	ANKRD45	339416	0.4259	0.287	1	1	249493	cis	2.52E-010	0.000999	0.3156	-0.03228	54	46	8
crblm	cg14047008	1	172153634	172153684	SERPINC1	462	-	rs12561820	1	171840275	1473	SLC9A11	284525	0.4259	0.287	1	1	313359	cis	2.52E-010	0.000999	0.3156	-0.03228	54	46	8
crblm	cg14047008	1	172153634	172153684	SERPINC1	462	-	rs1951627	1	172158440	5345	SERPINC1	462	0.4074	0.2593	1	1	4756	cis	1.88E-016	0.000999	0.4736	-0.04126	58	44	6
crblm	cg14047008	1	172153634	172153684	SERPINC1	462	-	rs7413166	1	172196358	0	RC3H1	149041	0.3426	0.2269	1	1	42674	cis	9.15E-011	0.000999	0.3283	-0.03444	65	37	6
crblm	cg14047008	1	172153634	172153684	SERPINC1	462	-	rs5878	1	172145455	0	SERPINC1	462	0.4537	0.3565	1	1	8179	cis	9.19E-011	0.000999	0.3283	-0.03029	45	49	14
crblm	cg14047008	1	172153634	172153684	SERPINC1	462	-	rs9425430	1	172123906	14503	ZBTB37	84614	0.4259	0.3333	1	1	29728	cis	2.77E-012	0.000999	0.3706	-0.03221	49	46	13
crblm	cg14047008	1	172153634	172153684	SERPINC1	462	-	rs9661233	1	172110674	1271	ZBTB37	84614	0.4259	0.3333	1	1	42960	cis	2.77E-012	0.000999	0.3706	-0.03221	49	46	13
crblm	cg14047008	1	172153634	172153684	SERPINC1	462	-	rs1322777	1	172125723	-13841	SERPINC1	462	0.4259	0.3333	1	1	27911	cis	2.77E-012	0.000999	0.3706	-0.03221	49	46	13
crblm	cg14047008	1	172153634	172153684	SERPINC1	462	-	rs1322775	1	172121921	12518	ZBTB37	84614	0.4259	0.3333	1	1	31713	cis	2.77E-012	0.000999	0.3706	-0.03221	49	46	13
crblm	cg14047008	1	172153634	172153684	SERPINC1	462	-	rs9425766	1	172119750	10347	ZBTB37	84614	0.4259	0.3333	1	1	33884	cis	2.77E-012	0.000999	0.3706	-0.03221	49	46	13
crblm	cg14047008	1	172153634	172153684	SERPINC1	462	-	rs7540065	1	171715659	0	PRDX6	9588	0.3426	0.2361	1	1	437975	cis	7.26E-010	0.004995	0.3021	-0.03215	64	37	7
crblm	cg14047008	1	172153634	172153684	SERPINC1	462	-	rs6686083	1	172219162	0	RC3H1	149041	0.3426	0.2269	1	1	65478	cis	9.15E-011	0.000999	0.3283	-0.03444	65	37	6
crblm	cg14047008	1	172153634	172153684	SERPINC1	462	-	rs12078293	1	171831910	0	SLC9A11	284525	0.3704	0.25	1	1	321724	cis	7.46E-009	0.008991	0.2714	-0.03045	61	40	7
crblm	cg14047008	1	172153634	172153684	SERPINC1	462	-	rs1322780	1	172132209	-7355	SERPINC1	462	0.4259	0.3333	1	1	21425	cis	2.77E-012	0.000999	0.3706	-0.03221	49	46	13
crblm	cg14047008	1	172153634	172153684	SERPINC1	462	-	rs5877	1	172145485	0	SERPINC1	462	0.4259	0.3333	1	1	8149	cis	2.77E-012	0.000999	0.3706	-0.03221	49	46	13
crblm	cg14047008	1	172153634	172153684	SERPINC1	462	-	rs969029	1	171880994	0	ANKRD45	339416	0.4259	0.287	1	1	272640	cis	2.52E-010	0.000999	0.3156	-0.03228	54	46	8
crblm	cg23696949	1	181422217	181422267	LAMC2	3918	+	rs684527	1	181422105	0	LAMC2	3918	0.4815	0.3241	1	1	112	cis	2.93E-008	0.01698	0.2528	-0.06728	47	52	9
crblm	cg23696949	1	181422217	181422267	LAMC2	3918	+	rs2276543	1	181421928	0	LAMC2	3918	0.4167	0.2639	1	1	289	cis	3.25E-008	0.01698	0.2514	-0.07022	57	45	6
crblm	cg23557926	1	194887586	194887636	CFH	3075	+	rs6490425	13	29197897	-38644	UBL3	5412	0.213	0.1343	0.963	1	NA	trans	1.90E-008	0.01399	0.2674	-0.06597	78	23	3
crblm	cg23557926	1	194887586	194887636	CFH	3075	+	rs7325318	13	29199469	-37072	UBL3	5412	0.213	0.1343	0.963	1	NA	trans	1.90E-008	0.01399	0.2674	-0.06597	78	23	3
crblm	cg23557926	1	194887586	194887636	CFH	3075	+	rs2104606	13	29203542	-32999	UBL3	5412	0.213	0.1343	0.963	1	NA	trans	1.90E-008	0.01399	0.2674	-0.06597	78	23	3
crblm	cg23557926	1	194887586	194887636	CFH	3075	+	rs1327641	13	29200901	-35640	UBL3	5412	0.213	0.1343	0.963	1	NA	trans	1.90E-008	0.01399	0.2674	-0.06597	78	23	3
crblm	cg23557926	1	194887586	194887636	CFH	3075	+	rs912395	13	29202821	-33720	UBL3	5412	0.213	0.1343	0.963	1	NA	trans	1.90E-008	0.01399	0.2674	-0.06597	78	23	3
crblm	cg23557926	1	194887586	194887636	CFH	3075	+	rs2025863	13	29196419	-40122	UBL3	5412	0.213	0.1343	0.963	1	NA	trans	1.90E-008	0.01399	0.2674	-0.06597	78	23	3
crblm	cg23557926	1	194887586	194887636	CFH	3075	+	rs744942	13	29202041	-34500	UBL3	5412	0.213	0.1343	0.963	1	NA	trans	1.90E-008	0.01399	0.2674	-0.06597	78	23	3
crblm	cg04614339	1	195010245	195010295	CFHR4	10877	+	rs3753395	1	194953275	0	CFH	3075	0.5926	0.4259	0.991	1	56970	cis	2.79E-011	0.000999	0.3456	-0.09749	29	64	14
crblm	cg04614339	1	195010245	195010295	CFHR4	10877	+	rs6428367	1	195110815	-13019	CFHR4	10877	0.2593	0.1667	0.991	1	100520	cis	1.98E-009	0.000999	0.2913	-0.1014	75	28	4
crblm	cg04614339	1	195010245	195010295	CFHR4	10877	+	rs4086175	1	195160949	6564	CFHR4	10877	0.2593	0.1667	0.991	1	150654	cis	1.98E-009	0.000999	0.2913	-0.1014	75	28	4
crblm	cg04614339	1	195010245	195010295	CFHR4	10877	+	rs7514704	1	195106614	-17220	CFHR4	10877	0.2593	0.1667	0.991	1	96319	cis	1.98E-009	0.000999	0.2913	-0.1014	75	28	4
crblm	cg04614339	1	195010245	195010295	CFHR4	10877	+	rs6428368	1	195110933	-12901	CFHR4	10877	0.2593	0.1667	0.991	1	100638	cis	1.98E-009	0.000999	0.2913	-0.1014	75	28	4
crblm	cg04614339	1	195010245	195010295	CFHR4	10877	+	rs12240148	1	195111930	-11904	CFHR4	10877	0.2593	0.1667	0.991	1	101635	cis	1.98E-009	0.000999	0.2913	-0.1014	75	28	4
crblm	cg04614339	1	195010245	195010295	CFHR4	10877	+	rs6428365	1	195110754	-13080	CFHR4	10877	0.2593	0.1667	0.991	1	100459	cis	1.98E-009	0.000999	0.2913	-0.1014	75	28	4
crblm	cg04614339	1	195010245	195010295	CFHR4	10877	+	rs7516560	1	195106053	-17781	CFHR4	10877	0.2593	0.1667	0.991	1	95758	cis	1.98E-009	0.000999	0.2913	-0.1014	75	28	4
crblm	cg04614339	1	195010245	195010295	CFHR4	10877	+	rs7525447	1	195149059	0	CFHR4	10877	0.2593	0.1667	0.991	1	138764	cis	1.98E-009	0.000999	0.2913	-0.1014	75	28	4
crblm	cg04614339	1	195010245	195010295	CFHR4	10877	+	rs6428364	1	195110672	-13162	CFHR4	10877	0.2593	0.1667	0.991	1	100377	cis	1.98E-009	0.000999	0.2913	-0.1014	75	28	4
crblm	cg04614339	1	195010245	195010295	CFHR4	10877	+	rs7517587	1	195107388	-16446	CFHR4	10877	0.2593	0.1667	0.991	1	97093	cis	1.98E-009	0.000999	0.2913	-0.1014	75	28	4
crblm	cg04614339	1	195010245	195010295	CFHR4	10877	+	rs6428366	1	195110790	-13044	CFHR4	10877	0.2593	0.1667	0.991	1	100495	cis	1.98E-009	0.000999	0.2913	-0.1014	75	28	4
crblm	cg04614339	1	195010245	195010295	CFHR4	10877	+	rs6428369	1	195110958	-12876	CFHR4	10877	0.2593	0.1667	0.991	1	100663	cis	1.98E-009	0.000999	0.2913	-0.1014	75	28	4
crblm	cg04614339	1	195010245	195010295	CFHR4	10877	+	rs2133138	1	195109794	-14040	CFHR4	10877	0.2593	0.1667	0.991	1	99499	cis	1.98E-009	0.000999	0.2913	-0.1014	75	28	4
crblm	cg04614339	1	195010245	195010295	CFHR4	10877	+	rs388338	1	195171556	-8000	CFHR2	3080	0.3426	0.2361	0.991	1	161261	cis	1.51E-013	0.000999	0.4067	-0.106	63	37	7
crblm	cg04614339	1	195010245	195010295	CFHR4	10877	+	rs7533270	1	195149126	0	CFHR4	10877	0.2593	0.1667	0.991	1	138831	cis	1.98E-009	0.000999	0.2913	-0.1014	75	28	4
crblm	cg04614339	1	195010245	195010295	CFHR4	10877	+	rs10922106	1	194958087	0	CFH	3075	0.5926	0.4259	0.991	1	52158	cis	2.79E-011	0.000999	0.3456	-0.09749	29	64	14
crblm	cg04614339	1	195010245	195010295	CFHR4	10877	+	rs2019727	1	194941337	0	CFH	3075	0.3611	0.2361	0.991	1	68908	cis	2.16E-017	0.000999	0.4978	-0.1203	62	39	6
crblm	cg04614339	1	195010245	195010295	CFHR4	10877	+	rs7519492	1	195106748	-17086	CFHR4	10877	0.2593	0.1667	0.991	1	96453	cis	1.98E-009	0.000999	0.2913	-0.1014	75	28	4
crblm	cg04614339	1	195010245	195010295	CFHR4	10877	+	rs1853882	1	195151967	0	CFHR4	10877	0.2593	0.1667	0.991	1	141672	cis	1.98E-009	0.000999	0.2913	-0.1014	75	28	4
crblm	cg04614339	1	195010245	195010295	CFHR4	10877	+	rs12127759	1	194915236	0	CFH	3075	0.3056	0.1806	0.991	1	95009	cis	2.54E-009	0.002997	0.2881	-0.1026	71	33	3
crblm	cg04614339	1	195010245	195010295	CFHR4	10877	+	rs1329428	1	194969433	0	CFH	3075	0.5888	0.4252	0.981	0.991	40812	cis	3.45E-011	0.000999	0.3457	-0.09728	29	63	14
crblm	cg04614339	1	195010245	195010295	CFHR4	10877	+	rs13375144	1	195108313	-15521	CFHR4	10877	0.2593	0.1667	0.991	1	98018	cis	1.98E-009	0.000999	0.2913	-0.1014	75	28	4
crblm	cg04614339	1	195010245	195010295	CFHR4	10877	+	rs13375150	1	195108462	-15372	CFHR4	10877	0.2593	0.1667	0.991	1	98167	cis	1.98E-009	0.000999	0.2913	-0.1014	75	28	4
crblm	cg04614339	1	195010245	195010295	CFHR4	10877	+	rs13374399	1	195108629	-15205	CFHR4	10877	0.2593	0.1667	0.991	1	98334	cis	1.98E-009	0.000999	0.2913	-0.1014	75	28	4
crblm	cg04614339	1	195010245	195010295	CFHR4	10877	+	rs2336503	1	195110043	-13791	CFHR4	10877	0.2593	0.1667	0.991	1	99748	cis	1.98E-009	0.000999	0.2913	-0.1014	75	28	4
crblm	cg04614339	1	195010245	195010295	CFHR4	10877	+	rs7538501	1	195168376	-11180	CFHR2	3080	0.2593	0.1667	0.991	1	158081	cis	1.98E-009	0.000999	0.2913	-0.1014	75	28	4
crblm	cg04614339	1	195010245	195010295	CFHR4	10877	+	rs16840419	1	194918368	0	CFH	3075	0.3056	0.1806	0.991	1	91877	cis	2.54E-009	0.002997	0.2881	-0.1026	71	33	3
crblm	cg04614339	1	195010245	195010295	CFHR4	10877	+	rs10737680	1	194946078	0	CFH	3075	0.5926	0.4259	0.991	1	64167	cis	2.79E-011	0.000999	0.3456	-0.09749	29	64	14
crblm	cg04614339	1	195010245	195010295	CFHR4	10877	+	rs6677604	1	194953541	0	CFH	3075	0.3611	0.2361	0.991	1	56704	cis	2.16E-017	0.000999	0.4978	-0.1203	62	39	6
crblm	cg04614339	1	195010245	195010295	CFHR4	10877	+	rs1410996	1	194963556	0	CFH	3075	0.5926	0.4259	0.991	1	46689	cis	2.79E-011	0.000999	0.3456	-0.09749	29	64	14
crblm	cg04614339	1	195010245	195010295	CFHR4	10877	+	rs3766404	1	194918455	0	CFH	3075	0.3056	0.1806	0.991	1	91790	cis	2.54E-009	0.002997	0.2881	-0.1026	71	33	3
crblm	cg04614339	1	195010245	195010295	CFHR4	10877	+	rs12144939	1	194965568	0	CFH	3075	0.3611	0.2454	0.991	1	44677	cis	1.39E-019	0.000999	0.5435	-0.1225	61	39	7
crblm	cg04614339	1	195010245	195010295	CFHR4	10877	+	rs16840422	1	194919457	0	CFH	3075	0.3056	0.1806	0.991	1	90788	cis	2.54E-009	0.002997	0.2881	-0.1026	71	33	3
crblm	cg04614339	1	195010245	195010295	CFHR4	10877	+	rs7412359	1	195099548	-24286	CFHR4	10877	0.2593	0.1667	0.991	1	89253	cis	1.98E-009	0.000999	0.2913	-0.1014	75	28	4
crblm	cg04614339	1	195010245	195010295	CFHR4	10877	+	rs16840639	1	195091396	23455	CFHR1	3078	0.3704	0.2407	0.991	1	81101	cis	1.16E-016	0.000999	0.4816	-0.1183	61	40	6
crblm	cg04614339	1	195010245	195010295	CFHR4	10877	+	rs7519758	1	195091910	23969	CFHR1	3078	0.3704	0.2407	0.991	1	81615	cis	1.16E-016	0.000999	0.4816	-0.1183	61	40	6
crblm	cg04614339	1	195010245	195010295	CFHR4	10877	+	rs7517126	1	195106895	-16939	CFHR4	10877	0.2593	0.1667	0.991	1	96600	cis	1.98E-009	0.000999	0.2913	-0.1014	75	28	4
crblm	cg04614339	1	195010245	195010295	CFHR4	10877	+	rs7540032	1	194967907	0	CFH	3075	0.5926	0.4259	0.991	1	42338	cis	2.79E-011	0.000999	0.3456	-0.09749	29	64	14
crblm	cg04614339	1	195010245	195010295	CFHR4	10877	+	rs16840522	1	194977539	0	CFH	3075	0.3519	0.2407	0.991	1	32706	cis	2.88E-019	0.000999	0.5371	-0.1218	62	38	7
crblm	cg04614339	1	195010245	195010295	CFHR4	10877	+	rs7542235	1	195090236	22295	CFHR1	3078	0.3704	0.2407	0.991	1	79941	cis	1.16E-016	0.000999	0.4816	-0.1183	61	40	6
crblm	cg04614339	1	195010245	195010295	CFHR4	10877	+	rs2986127	1	195171294	-8262	CFHR2	3080	0.3611	0.2361	0.991	1	160999	cis	1.19E-015	0.000999	0.4583	-0.1154	62	39	6
crblm	cg04614339	1	195010245	195010295	CFHR4	10877	+	rs7552547	1	195103622	-20212	CFHR4	10877	0.2593	0.1667	0.991	1	93327	cis	1.98E-009	0.000999	0.2913	-0.1014	75	28	4
crblm	cg12687463	1	195054423	195054473	CFHR1	3078	+	rs2986127	1	195171294	-8262	CFHR2	3080	0.3611	0.2361	1	1	116821	cis	5.80E-008	0.02098	0.2434	0.02435	63	39	6
crblm	cg12687463	1	195054423	195054473	CFHR1	3078	+	rs16840522	1	194977539	0	CFH	3075	0.3519	0.2407	1	1	76884	cis	1.11E-009	0.000999	0.2966	0.0262	63	38	7
crblm	cg12687463	1	195054423	195054473	CFHR1	3078	+	rs6677604	1	194953541	0	CFH	3075	0.3611	0.2361	1	1	100882	cis	2.74E-009	0.002997	0.2848	0.02634	63	39	6
crblm	cg12687463	1	195054423	195054473	CFHR1	3078	+	rs16840639	1	195091396	23455	CFHR1	3078	0.3704	0.2407	1	1	36923	cis	1.70E-008	0.007992	0.2603	0.02517	62	40	6
crblm	cg12687463	1	195054423	195054473	CFHR1	3078	+	rs2019727	1	194941337	0	CFH	3075	0.3611	0.2361	1	1	113086	cis	2.74E-009	0.002997	0.2848	0.02634	63	39	6
crblm	cg12687463	1	195054423	195054473	CFHR1	3078	+	rs7519758	1	195091910	23969	CFHR1	3078	0.3704	0.2407	1	1	37437	cis	1.70E-008	0.007992	0.2603	0.02517	62	40	6
crblm	cg12687463	1	195054423	195054473	CFHR1	3078	+	rs12144939	1	194965568	0	CFH	3075	0.3611	0.2454	1	1	88855	cis	3.30E-009	0.002997	0.2823	0.02556	62	39	7
crblm	cg12687463	1	195054423	195054473	CFHR1	3078	+	rs7542235	1	195090236	22295	CFHR1	3078	0.3704	0.2407	1	1	35763	cis	1.70E-008	0.007992	0.2603	0.02517	62	40	6
crblm	cg12958813	1	196776242	196776292	ATP6V1G3	127124	-	rs10922459	1	196804632	27935	ATP6V1G3	127124	0.3056	0.1991	0.991	1	28340	cis	5.34E-012	0.000999	0.3656	-0.07816	69	33	5
crblm	cg12958813	1	196776242	196776292	ATP6V1G3	127124	-	rs4915302	1	196783627	6930	ATP6V1G3	127124	0.4167	0.2917	0.991	1	7335	cis	2.06E-008	0.006993	0.2598	-0.05932	54	44	9
crblm	cg12958813	1	196776242	196776292	ATP6V1G3	127124	-	rs12032169	1	196788716	12019	ATP6V1G3	127124	0.4167	0.2917	0.991	1	12424	cis	2.06E-008	0.006993	0.2598	-0.05932	54	44	9
crblm	cg12958813	1	196776242	196776292	ATP6V1G3	127124	-	rs281476	2	46254108	0	PRKCE	5581	0.3148	0.1944	0.991	1	NA	trans	7.43E-009	0.002997	0.2737	-0.07005	70	33	4
crblm	cg12958813	1	196776242	196776292	ATP6V1G3	127124	-	rs10922455	1	196803422	26725	ATP6V1G3	127124	0.3241	0.2083	0.991	1	27130	cis	8.33E-011	0.000999	0.3321	-0.07412	67	35	5
crblm	cg12958813	1	196776242	196776292	ATP6V1G3	127124	-	rs3736929	1	196772169	0	ATP6V1G3	127124	0.4167	0.2917	0.991	1	4073	cis	2.06E-008	0.006993	0.2598	-0.05932	54	44	9
crblm	cg12958813	1	196776242	196776292	ATP6V1G3	127124	-	rs4915149	1	196720903	-38071	ATP6V1G3	127124	0.2037	0.1389	0.991	1	55339	cis	4.60E-016	0.000999	0.468	-0.09716	81	22	4
crblm	cg12958813	1	196776242	196776292	ATP6V1G3	127124	-	rs6428467	1	196777745	1048	ATP6V1G3	127124	0.3241	0.2083	0.991	1	1453	cis	8.33E-011	0.000999	0.3321	-0.07412	67	35	5
crblm	cg12958813	1	196776242	196776292	ATP6V1G3	127124	-	rs6428466	1	196777323	626	ATP6V1G3	127124	0.4167	0.2917	0.991	1	1031	cis	2.06E-008	0.006993	0.2598	-0.05932	54	44	9
crblm	cg12958813	1	196776242	196776292	ATP6V1G3	127124	-	rs2257593	1	196761311	0	ATP6V1G3	127124	0.4167	0.2917	0.991	1	14931	cis	2.06E-008	0.006993	0.2598	-0.05932	54	44	9
crblm	cg12958813	1	196776242	196776292	ATP6V1G3	127124	-	rs10922460	1	196805048	28351	ATP6V1G3	127124	0.3241	0.2083	0.991	1	28756	cis	8.33E-011	0.000999	0.3321	-0.07412	67	35	5
crblm	cg12958813	1	196776242	196776292	ATP6V1G3	127124	-	rs10922454	1	196798950	22253	ATP6V1G3	127124	0.4167	0.2917	0.991	1	22658	cis	2.06E-008	0.006993	0.2598	-0.05932	54	44	9
crblm	cg12958813	1	196776242	196776292	ATP6V1G3	127124	-	rs10494779	1	196795012	18315	ATP6V1G3	127124	0.4167	0.2917	0.991	1	18720	cis	2.06E-008	0.006993	0.2598	-0.05932	54	44	9
crblm	cg12958813	1	196776242	196776292	ATP6V1G3	127124	-	rs7518547	1	196806034	29337	ATP6V1G3	127124	0.3241	0.2083	0.991	1	29742	cis	8.33E-011	0.000999	0.3321	-0.07412	67	35	5
crblm	cg12958813	1	196776242	196776292	ATP6V1G3	127124	-	rs4915303	1	196806651	29954	ATP6V1G3	127124	0.3241	0.2083	0.991	1	30359	cis	8.33E-011	0.000999	0.3321	-0.07412	67	35	5
crblm	cg12958813	1	196776242	196776292	ATP6V1G3	127124	-	rs12031560	1	196729027	-29947	ATP6V1G3	127124	0.3241	0.2176	0.991	1	47215	cis	1.50E-011	0.000999	0.3532	-0.07426	67	34	6
crblm	cg12958813	1	196776242	196776292	ATP6V1G3	127124	-	rs2359850	1	196802766	26069	ATP6V1G3	127124	0.3241	0.2083	0.991	1	26474	cis	8.33E-011	0.000999	0.3321	-0.07412	67	35	5
crblm	cg12958813	1	196776242	196776292	ATP6V1G3	127124	-	rs10801673	1	196722902	-36072	ATP6V1G3	127124	0.2037	0.1389	0.991	1	53340	cis	4.60E-016	0.000999	0.468	-0.09716	81	22	4
crblm	cg12958813	1	196776242	196776292	ATP6V1G3	127124	-	rs10158064	1	196723703	-35271	ATP6V1G3	127124	0.2037	0.1389	0.991	1	52539	cis	4.60E-016	0.000999	0.468	-0.09716	81	22	4
crblm	cg12958813	1	196776242	196776292	ATP6V1G3	127124	-	rs10801675	1	196791170	14473	ATP6V1G3	127124	0.4167	0.2917	0.991	1	14878	cis	2.06E-008	0.006993	0.2598	-0.05932	54	44	9
crblm	cg22815214	1	199349718	199349768	CACNA1S	779	-	rs998135	1	199342419	0	CACNA1S	779	0.4259	0.3611	1	1	7299	cis	2.29E-020	0.000999	0.5553	0.1053	46	46	16
crblm	cg22815214	1	199349718	199349768	CACNA1S	779	-	rs11589642	1	199367371	2412	ASCL5	647219	0.3333	0.25	1	1	17603	cis	2.23E-008	0.01598	0.2566	0.07819	63	36	9
crblm	cg22815214	1	199349718	199349768	CACNA1S	779	-	rs4915215	1	199343835	0	CACNA1S	779	0.4444	0.4167	1	1	5883	cis	2.40E-019	0.000999	0.5353	0.1003	39	48	21
crblm	cg22815214	1	199349718	199349768	CACNA1S	779	-	rs12025414	1	199367119	2160	ASCL5	647219	0.3333	0.25	1	1	17351	cis	2.23E-008	0.01598	0.2566	0.07819	63	36	9
crblm	cg22815214	1	199349718	199349768	CACNA1S	779	-	rs1325312	1	199345644	0	CACNA1S	779	0.4444	0.3981	1	1	4074	cis	6.71E-023	0.000999	0.6014	0.1078	41	48	19
crblm	cg22815214	1	199349718	199349768	CACNA1S	779	-	rs6704363	1	199363006	0	ASCL5	647219	0.4352	0.4306	1	1	13238	cis	1.36E-021	0.000999	0.5782	0.1026	38	47	23
crblm	cg22815214	1	199349718	199349768	CACNA1S	779	-	rs2057579	1	199365898	939	ASCL5	647219	0.4074	0.4167	1	1	16130	cis	8.50E-021	0.000999	0.5635	0.09952	41	44	23
crblm	cg22815214	1	199349718	199349768	CACNA1S	779	-	rs4915484	1	199343540	0	CACNA1S	779	0.4444	0.4167	1	1	6178	cis	2.40E-019	0.000999	0.5353	0.1003	39	48	21
crblm	cg22815214	1	199349718	199349768	CACNA1S	779	-	rs10753891	1	199367105	2146	ASCL5	647219	0.3796	0.2917	1	1	17337	cis	1.05E-010	0.000999	0.3266	0.0852	56	41	11
crblm	cg22815214	1	199349718	199349768	CACNA1S	779	-	rs7513829	1	199346213	0	CACNA1S	779	0.4259	0.4167	1	1	3505	cis	4.72E-024	0.000999	0.6207	0.1062	40	46	22
crblm	cg22815214	1	199349718	199349768	CACNA1S	779	-	rs4915214	1	199342913	0	CACNA1S	779	0.4444	0.4167	1	1	6805	cis	2.40E-019	0.000999	0.5353	0.1003	39	48	21
crblm	cg22815214	1	199349718	199349768	CACNA1S	779	-	rs6413915	1	199357664	0	ASCL5	647219	0.4352	0.4213	1	1	7896	cis	2.07E-022	0.000999	0.5928	0.1044	39	47	22
crblm	cg22815214	1	199349718	199349768	CACNA1S	779	-	rs3752978	1	199382445	0	TMEM9	252839	0.3519	0.3056	1	1	32677	cis	4.20E-008	0.02597	0.2479	0.07037	56	38	14
crblm	cg22815214	1	199349718	199349768	CACNA1S	779	-	rs10920128	1	199376000	0	TMEM9	252839	0.3519	0.3056	1	1	26232	cis	4.20E-008	0.02597	0.2479	0.07037	56	38	14
crblm	cg22815214	1	199349718	199349768	CACNA1S	779	-	rs6667912	1	199384481	0	TMEM9	252839	0.3519	0.3056	1	1	34713	cis	4.20E-008	0.02597	0.2479	0.07037	56	38	14
crblm	cg22815214	1	199349718	199349768	CACNA1S	779	-	rs2281845	1	199348566	250	CACNA1S	779	0.4393	0.4346	0.991	0.991	1152	cis	1.95E-024	0.000999	0.6305	0.1072	37	47	23
crblm	cg22815214	1	199349718	199349768	CACNA1S	779	-	rs3738262	1	199349966	-289	ASCL5	647219	0.4352	0.4306	1	1	198	cis	6.61E-025	0.000999	0.6345	0.1075	38	47	23
crblm	cg22815214	1	199349718	199349768	CACNA1S	779	-	rs7549337	1	199364232	0	ASCL5	647219	0.4352	0.4028	1	1	14464	cis	2.55E-019	0.000999	0.5348	0.1004	41	47	20
crblm	cg22815214	1	199349718	199349768	CACNA1S	779	-	rs1325309	1	199346081	0	CACNA1S	779	0.4259	0.4167	1	1	3637	cis	4.72E-024	0.000999	0.6207	0.1062	40	46	22
crblm	cg22815214	1	199349718	199349768	CACNA1S	779	-	rs10920121	1	199346341	0	CACNA1S	779	0.4444	0.4074	1	1	3377	cis	4.04E-022	0.000999	0.5877	0.1058	40	48	20
crblm	cg22815214	1	199349718	199349768	CACNA1S	779	-	rs10800760	1	199367062	2103	ASCL5	647219	0.3333	0.25	1	1	17294	cis	2.23E-008	0.01598	0.2566	0.07819	63	36	9
crblm	cg22815214	1	199349718	199349768	CACNA1S	779	-	rs10920130	1	199379941	0	TMEM9	252839	0.3519	0.3056	1	1	30173	cis	4.20E-008	0.02597	0.2479	0.07037	56	38	14
crblm	cg22815214	1	199349718	199349768	CACNA1S	779	-	rs1325310	1	199345858	0	CACNA1S	779	0.3333	0.25	1	1	3860	cis	7.04E-009	0.004995	0.2722	0.08053	63	36	9
crblm	cg22815214	1	199349718	199349768	CACNA1S	779	-	rs12079819	1	199352043	0	ASCL5	647219	0.3333	0.2593	1	1	2275	cis	1.02E-008	0.005994	0.2672	0.07811	62	36	10
crblm	cg22815214	1	199349718	199349768	CACNA1S	779	-	rs1325311	1	199345711	0	CACNA1S	779	0.4444	0.3981	1	1	4007	cis	6.71E-023	0.000999	0.6014	0.1078	41	48	19
crblm	cg22815214	1	199349718	199349768	CACNA1S	779	-	rs10920126	1	199367704	2745	ASCL5	647219	0.4167	0.412	1	1	17936	cis	1.70E-020	0.000999	0.5578	0.1001	41	45	22
crblm	cg22815214	1	199349718	199349768	CACNA1S	779	-	rs1059625	1	199371212	0	TMEM9	252839	0.4259	0.4722	1	1	21444	cis	8.97E-011	0.000999	0.3286	-0.07558	34	46	28
crblm	cg22815214	1	199349718	199349768	CACNA1S	779	-	rs1325313	1	199342790	0	CACNA1S	779	0.4259	0.4074	1	1	6928	cis	9.12E-019	0.000999	0.5236	0.09813	41	46	21
crblm	cg19570545	1	199519095	199519145	PKP1	5317	+	rs17220621	17	52583573	18705	LOC100128719	100128719	0.5	0.3981	1	1	NA	trans	2.24E-008	0.006993	0.2565	0.01862	38	54	16
crblm	cg19570545	1	199519095	199519145	PKP1	5317	+	rs8081915	17	52582669	17801	LOC100128719	100128719	0.5	0.3981	1	1	NA	trans	2.24E-008	0.006993	0.2565	0.01862	38	54	16
crblm	cg19570545	1	199519095	199519145	PKP1	5317	+	rs4452017	17	52583287	18419	LOC100128719	100128719	0.5	0.3981	1	1	NA	trans	2.24E-008	0.006993	0.2565	0.01862	38	54	16
crblm	cg15173196	1	200577901	200577951	UBE2T	29089	-	rs17794787	13	79387815	-95456	LOC729479	729479	0.07407	0.06481	1	1	NA	trans	3.83E-009	0.02498	0.2803	0.02477	97	8	3
crblm	cg07713493	1	203739966	203740016	PCTK3	5129	+	rs1538365	1	203738807	-1542	PCTK3	5129	0.3981	0.3843	1	1	1159	cis	8.15E-010	0.000999	0.3006	0.02885	45	43	20
crblm	cg07713493	1	203739966	203740016	PCTK3	5129	+	rs10900499	1	203740057	-292	PCTK3	5129	0.4074	0.4167	1	1	41	cis	6.91E-011	0.000999	0.3318	0.02986	41	44	23
crblm	cg07713493	1	203739966	203740016	PCTK3	5129	+	rs10494870	1	203742812	0	PCTK3	5129	0.4907	0.4676	1	1	2796	cis	2.69E-008	0.02498	0.254	-0.02763	31	53	24
crblm	cg07713493	1	203739966	203740016	PCTK3	5129	+	rs12037058	1	203739456	-893	PCTK3	5129	0.4907	0.4676	1	1	510	cis	2.69E-008	0.02498	0.254	-0.02763	31	53	24
crblm	cg06948937	1	203740027	203740077	PCTK3	5129	+	rs10494870	1	203742812	0	PCTK3	5129	0.4907	0.4676	1	1	2735	cis	2.32E-010	0.000999	0.3166	-0.02246	31	53	24
crblm	cg06948937	1	203740027	203740077	PCTK3	5129	+	rs12037058	1	203739456	-893	PCTK3	5129	0.4907	0.4676	1	1	571	cis	2.32E-010	0.000999	0.3166	-0.02246	31	53	24
crblm	cg06948937	1	203740027	203740077	PCTK3	5129	+	rs1538365	1	203738807	-1542	PCTK3	5129	0.3981	0.3843	1	1	1220	cis	4.55E-008	0.02498	0.2468	0.01903	45	43	20
crblm	cg06948937	1	203740027	203740077	PCTK3	5129	+	rs10900499	1	203740057	-292	PCTK3	5129	0.4074	0.4167	1	1	0	cis	1.71E-010	0.000999	0.3205	0.02136	41	44	23
crblm	cg14159672	1	204085802	204085852	FLJ32569	148811	-	rs1172198	1	203929341	13089	SLC45A3	85414	0.5	0.3981	1	1	156461	cis	4.93E-018	0.000999	0.5083	0.3109	38	54	16
crblm	cg14159672	1	204085802	204085852	FLJ32569	148811	-	rs6673687	1	203936992	-11575	LOC100130123	100130123	0.4167	0.4306	1	1	148810	cis	8.36E-014	0.000999	0.4102	-0.2518	39	45	24
crblm	cg14159672	1	204085802	204085852	FLJ32569	148811	-	rs11580015	1	203942711	-5856	LOC100130123	100130123	0.4537	0.3935	1	1	143091	cis	6.85E-026	0.000999	0.6497	0.3363	41	49	18
crblm	cg14159672	1	204085802	204085852	FLJ32569	148811	-	rs823110	1	203967701	0	NUCKS1	64710	0.4259	0.3796	1	1	118101	cis	9.35E-027	0.000999	0.6626	0.3346	44	46	18
crblm	cg14159672	1	204085802	204085852	FLJ32569	148811	-	rs823083	1	204065155	0	PM20D1	148811	0.5093	0.3657	1	1	20647	cis	1.72E-011	0.000999	0.3488	-0.2695	41	55	12
crblm	cg14159672	1	204085802	204085852	FLJ32569	148811	-	rs823095	1	203945862	-2705	LOC100130123	100130123	0.4259	0.3796	1	1	139940	cis	9.35E-027	0.000999	0.6626	0.3346	44	46	18
crblm	cg14159672	1	204085802	204085852	FLJ32569	148811	-	rs823080	1	204055905	4915	LOC100131354	100131354	0.3889	0.3796	1	1	29897	cis	8.12E-040	0.000999	0.8083	0.357	46	42	20
crblm	cg14159672	1	204085802	204085852	FLJ32569	148811	-	rs708728	1	204061904	-1871	PM20D1	148811	0.5463	0.4028	1	1	23898	cis	1.71E-012	0.000999	0.3761	-0.2808	35	59	14
crblm	cg14159672	1	204085802	204085852	FLJ32569	148811	-	rs823086	1	204064036	0	PM20D1	148811	0.5463	0.4028	1	1	21766	cis	1.71E-012	0.000999	0.3761	-0.2808	35	59	14
crblm	cg14159672	1	204085802	204085852	FLJ32569	148811	-	rs823097	1	203947993	-574	LOC100130123	100130123	0.4259	0.3704	1	1	137809	cis	2.02E-033	0.000999	0.7471	0.3585	45	46	17
crblm	cg14159672	1	204085802	204085852	FLJ32569	148811	-	rs9438392	1	204035846	0	SLC41A1	254428	0.287	0.1713	1	1	49956	cis	2.53E-009	0.001998	0.2858	0.2979	74	31	3
crblm	cg14159672	1	204085802	204085852	FLJ32569	148811	-	rs823121	1	203990925	5010	NUCKS1	64710	0.4259	0.3796	1	1	94877	cis	9.35E-027	0.000999	0.6626	0.3346	44	46	18
crblm	cg14159672	1	204085802	204085852	FLJ32569	148811	-	rs708724	1	204010286	0	RAB7L1	8934	0.4259	0.3889	1	1	75516	cis	9.23E-028	0.000999	0.6769	0.3354	43	46	19
crblm	cg14159672	1	204085802	204085852	FLJ32569	148811	-	rs708725	1	204010761	15	RAB7L1	8934	0.4259	0.3889	1	1	75041	cis	9.23E-028	0.000999	0.6769	0.3354	43	46	19
crblm	cg14159672	1	204085802	204085852	FLJ32569	148811	-	rs1772159	1	204025818	0	SLC41A1	254428	0.3981	0.375	1	1	59984	cis	5.89E-036	0.000999	0.7734	0.3536	46	43	19
crblm	cg14159672	1	204085802	204085852	FLJ32569	148811	-	rs823091	1	204059459	-4316	PM20D1	148811	0.5093	0.3657	1	1	26343	cis	1.72E-011	0.000999	0.3488	-0.2695	41	55	12
crblm	cg14159672	1	204085802	204085852	FLJ32569	148811	-	rs823154	1	204029029	0	SLC41A1	254428	0.3981	0.375	1	1	56773	cis	5.89E-036	0.000999	0.7734	0.3536	46	43	19
crblm	cg14159672	1	204085802	204085852	FLJ32569	148811	-	rs708723	1	204005889	0	RAB7L1	8934	0.4167	0.4954	1	1	79913	cis	4.43E-015	0.000999	0.4417	-0.257	32	45	31
crblm	cg14159672	1	204085802	204085852	FLJ32569	148811	-	rs823141	1	204008049	0	RAB7L1	8934	0.4259	0.3889	1	1	77753	cis	9.23E-028	0.000999	0.6769	0.3354	43	46	19
crblm	cg14159672	1	204085802	204085852	FLJ32569	148811	-	rs823143	1	204010048	0	RAB7L1	8934	0.4259	0.3889	1	1	75754	cis	9.23E-028	0.000999	0.6769	0.3354	43	46	19
crblm	cg14159672	1	204085802	204085852	FLJ32569	148811	-	rs823088	1	204060798	-2977	PM20D1	148811	0.5463	0.4028	1	1	25004	cis	1.71E-012	0.000999	0.3761	-0.2808	35	59	14
crblm	cg14159672	1	204085802	204085852	FLJ32569	148811	-	rs954206	1	204074127	0	PM20D1	148811	0.4537	0.2824	1	1	11675	cis	1.98E-008	0.01898	0.2582	-0.2512	53	49	6
crblm	cg14159672	1	204085802	204085852	FLJ32569	148811	-	rs960603	1	204079237	0	PM20D1	148811	0.4907	0.4769	1	1	6565	cis	6.73E-015	0.000999	0.4373	0.2742	30	53	25
crblm	cg14159672	1	204085802	204085852	FLJ32569	148811	-	rs708727	1	204034508	0	SLC41A1	254428	0.4167	0.3843	1	1	51294	cis	1.22E-037	0.000999	0.7894	0.3605	44	45	19
crblm	cg14159672	1	204085802	204085852	FLJ32569	148811	-	rs823074	1	204041462	0	SLC41A1	254428	0.4167	0.3843	1	1	44340	cis	1.22E-037	0.000999	0.7894	0.3605	44	45	19
crblm	cg14159672	1	204085802	204085852	FLJ32569	148811	-	rs823075	1	204041520	0	SLC41A1	254428	0.4167	0.3843	1	1	44282	cis	1.22E-037	0.000999	0.7894	0.3605	44	45	19
crblm	cg14159672	1	204085802	204085852	FLJ32569	148811	-	rs823082	1	204053558	2568	LOC100131354	100131354	0.5514	0.5	0.991	0.991	32244	cis	1.68E-021	0.000999	0.58	-0.3368	24	59	24
crblm	cg14159672	1	204085802	204085852	FLJ32569	148811	-	rs823105	1	203924193	7941	SLC45A3	85414	0.4907	0.3935	1	1	161609	cis	6.48E-016	0.000999	0.4613	0.2945	39	53	16
crblm	cg14159672	1	204085802	204085852	FLJ32569	148811	-	rs823101	1	203933629	-14938	LOC100130123	100130123	0.5	0.3981	1	1	152173	cis	4.93E-018	0.000999	0.5083	0.3109	38	54	16
crblm	cg14159672	1	204085802	204085852	FLJ32569	148811	-	rs823114	1	203986155	240	NUCKS1	64710	0.4074	0.5	1	1	99647	cis	3.98E-015	0.000999	0.4428	-0.2553	32	44	32
crblm	cg14159672	1	204085802	204085852	FLJ32569	148811	-	rs823130	1	203980995	0	NUCKS1	64710	0.4352	0.3935	1	1	104807	cis	1.17E-024	0.000999	0.6305	0.3253	42	47	19
crblm	cg14159672	1	204085802	204085852	FLJ32569	148811	-	rs10900525	1	204076265	0	PM20D1	148811	0.5463	0.412	1	1	9537	cis	1.39E-013	0.000999	0.4046	-0.2889	34	59	15
crblm	cg14159672	1	204085802	204085852	FLJ32569	148811	-	rs1361754	1	204068495	0	PM20D1	148811	0.537	0.4907	1	1	17307	cis	1.91E-021	0.000999	0.5756	0.3294	26	0	24
crblm	cg14159672	1	204085802	204085852	FLJ32569	148811	-	rs823094	1	203956430	0	NUCKS1	64710	0.4259	0.3796	1	1	129372	cis	5.00E-029	0.000999	0.6941	0.3425	44	46	18
crblm	cg14159672	1	204085802	204085852	FLJ32569	148811	-	rs7522056	1	204002514	-1786	RAB7L1	8934	0.4352	0.3472	1	1	83288	cis	7.99E-010	0.001998	0.3008	-0.2359	47	47	14
crblm	cg14159672	1	204085802	204085852	FLJ32569	148811	-	rs823152	1	204002908	-1392	RAB7L1	8934	0.4259	0.3889	1	1	82894	cis	9.23E-028	0.000999	0.6769	0.3354	43	46	19
crblm	cg14159672	1	204085802	204085852	FLJ32569	148811	-	rs823137	1	204004925	0	RAB7L1	8934	0.4259	0.3889	1	1	80877	cis	9.23E-028	0.000999	0.6769	0.3354	43	46	19
crblm	cg14159672	1	204085802	204085852	FLJ32569	148811	-	rs823096	1	203946510	-2057	LOC100130123	100130123	0.4167	0.412	1	1	139292	cis	9.74E-023	0.000999	0.5986	0.3074	41	45	22
crblm	cg14159672	1	204085802	204085852	FLJ32569	148811	-	rs951366	1	203951975	0	LOC100130123	100130123	0.4074	0.4167	1	1	133827	cis	5.21E-015	0.000999	0.44	-0.2606	41	44	23
crblm	cg14159672	1	204085802	204085852	FLJ32569	148811	-	rs1775154	1	203963238	0	NUCKS1	64710	0.4259	0.3796	1	1	122564	cis	9.35E-027	0.000999	0.6626	0.3346	44	46	18
crblm	cg14159672	1	204085802	204085852	FLJ32569	148811	-	rs1772148	1	203971203	0	NUCKS1	64710	0.4259	0.3796	1	1	114599	cis	9.35E-027	0.000999	0.6626	0.3346	44	46	18
crblm	cg14893161	1	204085824	204085874	FLJ32569	148811	-	rs823074	1	204041462	0	SLC41A1	254428	0.4167	0.3843	1	1	44362	cis	4.07E-036	0.000999	0.775	0.2676	44	45	19
crblm	cg14893161	1	204085824	204085874	FLJ32569	148811	-	rs823097	1	203947993	-574	LOC100130123	100130123	0.4259	0.3704	1	1	137831	cis	2.32E-031	0.000999	0.7235	0.2644	45	46	17
crblm	cg14893161	1	204085824	204085874	FLJ32569	148811	-	rs9438392	1	204035846	0	SLC41A1	254428	0.287	0.1713	1	1	49978	cis	8.59E-010	0.002997	0.2999	0.2287	74	31	3
crblm	cg14893161	1	204085824	204085874	FLJ32569	148811	-	rs823082	1	204053558	2568	LOC100131354	100131354	0.5514	0.5	0.991	0.991	32266	cis	1.12E-018	0.000999	0.5251	-0.2395	24	59	24
crblm	cg14893161	1	204085824	204085874	FLJ32569	148811	-	rs823154	1	204029029	0	SLC41A1	254428	0.3981	0.375	1	1	56795	cis	2.70E-034	0.000999	0.7565	0.2621	46	43	19
crblm	cg14893161	1	204085824	204085874	FLJ32569	148811	-	rs708727	1	204034508	0	SLC41A1	254428	0.4167	0.3843	1	1	51316	cis	4.07E-036	0.000999	0.775	0.2676	44	45	19
crblm	cg14893161	1	204085824	204085874	FLJ32569	148811	-	rs823096	1	203946510	-2057	LOC100130123	100130123	0.4167	0.412	1	1	139314	cis	3.26E-021	0.000999	0.5713	0.225	41	45	22
crblm	cg14893161	1	204085824	204085874	FLJ32569	148811	-	rs951366	1	203951975	0	LOC100130123	100130123	0.4074	0.4167	1	1	133849	cis	1.23E-014	0.000999	0.4309	-0.1933	41	44	23
crblm	cg14893161	1	204085824	204085874	FLJ32569	148811	-	rs1361754	1	204068495	0	PM20D1	148811	0.537	0.4907	1	1	17329	cis	1.89E-018	0.000999	0.517	0.2339	26	0	24
crblm	cg14893161	1	204085824	204085874	FLJ32569	148811	-	rs10900525	1	204076265	0	PM20D1	148811	0.5463	0.412	1	1	9559	cis	1.74E-011	0.000999	0.3487	-0.2009	34	59	15
crblm	cg14893161	1	204085824	204085874	FLJ32569	148811	-	rs960603	1	204079237	0	PM20D1	148811	0.4907	0.4769	1	1	6587	cis	3.30E-015	0.000999	0.4447	0.2072	30	53	25
crblm	cg14893161	1	204085824	204085874	FLJ32569	148811	-	rs823143	1	204010048	0	RAB7L1	8934	0.4259	0.3889	1	1	75776	cis	2.54E-026	0.000999	0.6562	0.2474	43	46	19
crblm	cg14893161	1	204085824	204085874	FLJ32569	148811	-	rs823095	1	203945862	-2705	LOC100130123	100130123	0.4259	0.3796	1	1	139962	cis	1.24E-024	0.000999	0.6301	0.2445	44	46	18
crblm	cg14893161	1	204085824	204085874	FLJ32569	148811	-	rs823094	1	203956430	0	NUCKS1	64710	0.4259	0.3796	1	1	129394	cis	1.69E-027	0.000999	0.6732	0.2527	44	46	18
crblm	cg14893161	1	204085824	204085874	FLJ32569	148811	-	rs823075	1	204041520	0	SLC41A1	254428	0.4167	0.3843	1	1	44304	cis	4.07E-036	0.000999	0.775	0.2676	44	45	19
crblm	cg14893161	1	204085824	204085874	FLJ32569	148811	-	rs823083	1	204065155	0	PM20D1	148811	0.5093	0.3657	1	1	20669	cis	7.62E-010	0.002997	0.3015	-0.1878	41	55	12
crblm	cg14893161	1	204085824	204085874	FLJ32569	148811	-	rs823137	1	204004925	0	RAB7L1	8934	0.4259	0.3889	1	1	80899	cis	2.54E-026	0.000999	0.6562	0.2474	43	46	19
crblm	cg14893161	1	204085824	204085874	FLJ32569	148811	-	rs823088	1	204060798	-2977	PM20D1	148811	0.5463	0.4028	1	1	25026	cis	7.94E-011	0.000999	0.3301	-0.1971	35	59	14
crblm	cg14893161	1	204085824	204085874	FLJ32569	148811	-	rs708728	1	204061904	-1871	PM20D1	148811	0.5463	0.4028	1	1	23920	cis	7.94E-011	0.000999	0.3301	-0.1971	35	59	14
crblm	cg14893161	1	204085824	204085874	FLJ32569	148811	-	rs823141	1	204008049	0	RAB7L1	8934	0.4259	0.3889	1	1	77775	cis	2.54E-026	0.000999	0.6562	0.2474	43	46	19
crblm	cg14893161	1	204085824	204085874	FLJ32569	148811	-	rs7522056	1	204002514	-1786	RAB7L1	8934	0.4352	0.3472	1	1	83310	cis	4.13E-009	0.004995	0.2793	-0.1703	47	47	14
crblm	cg14893161	1	204085824	204085874	FLJ32569	148811	-	rs1172198	1	203929341	13089	SLC45A3	85414	0.5	0.3981	1	1	156483	cis	4.22E-017	0.000999	0.4881	0.2283	38	54	16
crblm	cg14893161	1	204085824	204085874	FLJ32569	148811	-	rs823105	1	203924193	7941	SLC45A3	85414	0.4907	0.3935	1	1	161631	cis	3.17E-015	0.000999	0.4451	0.2167	39	53	16
crblm	cg14893161	1	204085824	204085874	FLJ32569	148811	-	rs823101	1	203933629	-14938	LOC100130123	100130123	0.5	0.3981	1	1	152195	cis	4.22E-017	0.000999	0.4881	0.2283	38	54	16
crblm	cg14893161	1	204085824	204085874	FLJ32569	148811	-	rs708724	1	204010286	0	RAB7L1	8934	0.4259	0.3889	1	1	75538	cis	2.54E-026	0.000999	0.6562	0.2474	43	46	19
crblm	cg14893161	1	204085824	204085874	FLJ32569	148811	-	rs11580015	1	203942711	-5856	LOC100130123	100130123	0.4537	0.3935	1	1	143113	cis	3.86E-024	0.000999	0.6222	0.2466	41	49	18
crblm	cg14893161	1	204085824	204085874	FLJ32569	148811	-	rs1772159	1	204025818	0	SLC41A1	254428	0.3981	0.375	1	1	60006	cis	2.70E-034	0.000999	0.7565	0.2621	46	43	19
crblm	cg14893161	1	204085824	204085874	FLJ32569	148811	-	rs823080	1	204055905	4915	LOC100131354	100131354	0.3889	0.3796	1	1	29919	cis	6.58E-037	0.000999	0.7826	0.2632	46	42	20
crblm	cg14893161	1	204085824	204085874	FLJ32569	148811	-	rs6673687	1	203936992	-11575	LOC100130123	100130123	0.4167	0.4306	1	1	148832	cis	1.97E-013	0.000999	0.4007	-0.1865	39	45	24
crblm	cg14893161	1	204085824	204085874	FLJ32569	148811	-	rs823114	1	203986155	240	NUCKS1	64710	0.4074	0.5	1	1	99669	cis	3.11E-014	0.000999	0.421	-0.1865	32	44	32
crblm	cg14893161	1	204085824	204085874	FLJ32569	148811	-	rs823091	1	204059459	-4316	PM20D1	148811	0.5093	0.3657	1	1	26365	cis	7.62E-010	0.002997	0.3015	-0.1878	41	55	12
crblm	cg14893161	1	204085824	204085874	FLJ32569	148811	-	rs823086	1	204064036	0	PM20D1	148811	0.5463	0.4028	1	1	21788	cis	7.94E-011	0.000999	0.3301	-0.1971	35	59	14
crblm	cg14893161	1	204085824	204085874	FLJ32569	148811	-	rs823130	1	203980995	0	NUCKS1	64710	0.4352	0.3935	1	1	104829	cis	1.26E-023	0.000999	0.6137	0.2405	42	47	19
crblm	cg14893161	1	204085824	204085874	FLJ32569	148811	-	rs823121	1	203990925	5010	NUCKS1	64710	0.4259	0.3796	1	1	94899	cis	1.24E-024	0.000999	0.6301	0.2445	44	46	18
crblm	cg14893161	1	204085824	204085874	FLJ32569	148811	-	rs1772148	1	203971203	0	NUCKS1	64710	0.4259	0.3796	1	1	114621	cis	1.24E-024	0.000999	0.6301	0.2445	44	46	18
crblm	cg14893161	1	204085824	204085874	FLJ32569	148811	-	rs708723	1	204005889	0	RAB7L1	8934	0.4167	0.4954	1	1	79935	cis	1.30E-014	0.000999	0.4303	-0.1901	32	45	31
crblm	cg14893161	1	204085824	204085874	FLJ32569	148811	-	rs1775154	1	203963238	0	NUCKS1	64710	0.4259	0.3796	1	1	122586	cis	1.24E-024	0.000999	0.6301	0.2445	44	46	18
crblm	cg14893161	1	204085824	204085874	FLJ32569	148811	-	rs823110	1	203967701	0	NUCKS1	64710	0.4259	0.3796	1	1	118123	cis	1.24E-024	0.000999	0.6301	0.2445	44	46	18
crblm	cg14893161	1	204085824	204085874	FLJ32569	148811	-	rs823152	1	204002908	-1392	RAB7L1	8934	0.4259	0.3889	1	1	82916	cis	2.54E-026	0.000999	0.6562	0.2474	43	46	19
crblm	cg14893161	1	204085824	204085874	FLJ32569	148811	-	rs708725	1	204010761	15	RAB7L1	8934	0.4259	0.3889	1	1	75063	cis	2.54E-026	0.000999	0.6562	0.2474	43	46	19
crblm	cg17558126	1	204746873	204746923	RASSF5	83593	+	rs3860295	1	204742954	-4547	RASSF5	83593	0.537	0.4815	1	1	3919	cis	8.65E-010	0.000999	0.2998	-0.03924	27	58	23
crblm	cg17558126	1	204746873	204746923	RASSF5	83593	+	rs3849271	1	204743006	-4495	RASSF5	83593	0.5463	0.4861	1	1	3867	cis	8.70E-010	0.000999	0.2997	-0.03961	26	0	23
crblm	cg17558126	1	204746873	204746923	RASSF5	83593	+	rs1108871	1	204750346	0	RASSF5	83593	0.537	0.463	1	1	3423	cis	1.57E-009	0.000999	0.2921	-0.0389	29	58	21
crblm	cg17558126	1	204746873	204746923	RASSF5	83593	+	rs2871360	1	204743844	-3657	RASSF5	83593	0.5463	0.4954	1	1	3029	cis	1.19E-009	0.000999	0.2956	0.03931	25	59	24
crblm	cg17558126	1	204746873	204746923	RASSF5	83593	+	rs7418638	1	204738419	742	C1orf147	574431	0.5278	0.4861	1	1	8454	cis	5.99E-009	0.001998	0.2744	-0.03714	27	57	24
crblm	cg17558126	1	204746873	204746923	RASSF5	83593	+	rs3897299	1	204738909	1232	C1orf147	574431	0.5185	0.463	1	1	7964	cis	1.01E-008	0.004995	0.2673	-0.03649	30	56	22
crblm	cg17558126	1	204746873	204746923	RASSF5	83593	+	rs15672	1	204736581	0	IKBKE	9641	0.5278	0.4861	1	1	10292	cis	5.99E-009	0.001998	0.2744	-0.03714	27	0	24
crblm	cg17558126	1	204746873	204746923	RASSF5	83593	+	rs874718	1	204751600	0	RASSF5	83593	0.5278	0.4583	1	1	4677	cis	1.56E-009	0.000999	0.2921	-0.03858	30	57	21
crblm	cg17558126	1	204746873	204746923	RASSF5	83593	+	rs871782	1	204752352	0	RASSF5	83593	0.537	0.5	1	1	5429	cis	1.28E-009	0.000999	0.2947	0.03885	25	58	25
crblm	cg17558126	1	204746873	204746923	RASSF5	83593	+	rs2151224	1	204770583	0	RASSF5	83593	0.537	0.5	1	1	23660	cis	1.28E-009	0.000999	0.2947	0.03885	25	58	25
crblm	cg17558126	1	204746873	204746923	RASSF5	83593	+	rs868937	1	204749718	0	RASSF5	83593	0.5463	0.4954	1	1	2795	cis	1.19E-009	0.000999	0.2956	0.03931	25	59	24
crblm	cg17558126	1	204746873	204746923	RASSF5	83593	+	rs6540447	1	204770108	0	RASSF5	83593	0.5185	0.4537	1	1	23185	cis	2.47E-009	0.000999	0.2861	-0.03787	31	56	21
crblm	cg17558126	1	204746873	204746923	RASSF5	83593	+	rs944769	1	204758700	0	RASSF5	83593	0.537	0.5	1	1	11777	cis	1.28E-009	0.000999	0.2947	0.03885	25	58	25
crblm	cg17558126	1	204746873	204746923	RASSF5	83593	+	rs944775	1	204735216	0	IKBKE	9641	0.5234	0.486	0.991	0.991	11657	cis	5.92E-009	0.000999	0.2767	-0.03712	27	56	24
crblm	cg17558126	1	204746873	204746923	RASSF5	83593	+	rs12754274	1	204737450	0	C1orf147	574431	0.5278	0.4861	1	1	9423	cis	5.99E-009	0.001998	0.2744	-0.03714	27	57	24
crblm	cg17558126	1	204746873	204746923	RASSF5	83593	+	rs944774	1	204735759	0	IKBKE	9641	0.5278	0.4861	1	1	11114	cis	5.99E-009	0.001998	0.2744	-0.03714	27	57	24
crblm	cg17558126	1	204746873	204746923	RASSF5	83593	+	rs17046987	1	204756909	0	RASSF5	83593	0.5278	0.4583	1	1	9986	cis	1.56E-009	0.000999	0.2921	-0.03858	30	57	21
crblm	cg17558126	1	204746873	204746923	RASSF5	83593	+	rs4844539	1	204734862	0	IKBKE	9641	0.5185	0.4907	1	1	12011	cis	1.94E-008	0.01399	0.2585	0.03569	27	56	25
crblm	cg24450312	1	204747781	204747831	RASSF5	83593	+	rs4074498	3	195387317	48228	HES1	3280	0.4537	0.4213	1	1	NA	trans	1.80E-008	0.00999	0.2595	-0.02874	38	49	21
crblm	cg24450312	1	204747781	204747831	RASSF5	83593	+	rs4074499	3	195387100	48011	HES1	3280	0.4444	0.4167	1	1	NA	trans	3.49E-008	0.01598	0.2504	-0.02806	39	48	21
crblm	cg24450312	1	204747781	204747831	RASSF5	83593	+	rs2368043	3	195389254	50165	HES1	3280	0.4352	0.412	1	1	NA	trans	5.54E-008	0.02398	0.244	-0.02755	40	47	21
crblm	cg24450312	1	204747781	204747831	RASSF5	83593	+	rs6762617	3	195394116	55027	HES1	3280	0.4537	0.412	1	1	NA	trans	2.06E-008	0.01099	0.2577	-0.02881	39	49	20
crblm	cg24450312	1	204747781	204747831	RASSF5	83593	+	rs12633375	3	195387863	48774	HES1	3280	0.4537	0.4213	1	1	NA	trans	1.80E-008	0.00999	0.2595	-0.02874	38	49	21
crblm	cg24450312	1	204747781	204747831	RASSF5	83593	+	rs6810224	3	195393258	54169	HES1	3280	0.4444	0.4167	1	1	NA	trans	3.49E-008	0.01598	0.2504	-0.02806	39	48	21
crblm	cg22857604	1	204797268	204797318	RASSF5	83593	+	rs11811181	1	204791360	0	RASSF5	83593	0.3333	0.2315	1	1	5908	cis	1.57E-008	0.01299	0.2614	0.007485	65	36	7
crblm	cg14726637	1	205735881	205735931	CR1	1378	+	rs17044032	1	205686572	-7720	CR2	1380	0.2037	0.1296	1	1	49309	cis	2.39E-009	0.001998	0.2865	0.04916	83	22	3
crblm	cg14726637	1	205735881	205735931	CR1	1378	+	rs17043515	1	205675489	-18803	CR2	1380	0.1944	0.125	1	1	60392	cis	3.06E-010	0.000999	0.3132	0.05187	84	21	3
crblm	cg14726637	1	205735881	205735931	CR1	1378	+	rs7549152	1	205717561	0	CR2	1380	0.1852	0.1204	1	1	18320	cis	4.46E-010	0.000999	0.3083	0.05197	85	20	3
crblm	cg14726637	1	205735881	205735931	CR1	1378	+	rs7548495	1	205720324	0	CR2	1380	0.1852	0.1204	1	1	15557	cis	4.46E-010	0.000999	0.3083	0.05197	85	20	3
crblm	cg14726637	1	205735881	205735931	CR1	1378	+	rs17042520	1	205648879	-45413	CR2	1380	0.1852	0.1204	1	1	87002	cis	4.46E-010	0.000999	0.3083	0.05197	85	20	3
crblm	cg14726637	1	205735881	205735931	CR1	1378	+	rs17042493	1	205647982	-46310	CR2	1380	0.1944	0.125	1	1	87899	cis	3.06E-010	0.000999	0.3132	0.05187	84	21	3
crblm	cg14726637	1	205735881	205735931	CR1	1378	+	rs12059417	1	205720924	0	CR2	1380	0.1852	0.1204	1	1	14957	cis	4.46E-010	0.000999	0.3083	0.05197	85	20	3
crblm	cg14726637	1	205735881	205735931	CR1	1378	+	rs17044525	1	205699419	0	CR2	1380	0.2037	0.1296	1	1	36462	cis	2.39E-009	0.001998	0.2865	0.04916	83	22	3
crblm	cg23283495	1	208046402	208046452	IRF6	3664	-	rs17389541	1	208053795	7694	IRF6	3664	0.3704	0.2222	1	1	7343	cis	3.29E-012	0.000999	0.3685	0.08015	64	40	4
crblm	cg23283495	1	208046402	208046452	IRF6	3664	-	rs2013162	1	208035307	0	IRF6	3664	0.5093	0.3843	1	1	11095	cis	1.72E-015	0.000999	0.4514	0.07601	39	55	14
crblm	cg23283495	1	208046402	208046452	IRF6	3664	-	rs10218448	1	208064315	-3640	C1orf107	27042	0.3796	0.2176	1	1	17863	cis	6.59E-010	0.000999	0.3033	0.07505	64	41	3
crblm	cg23283495	1	208046402	208046452	IRF6	3664	-	rs2073487	1	208043269	0	IRF6	3664	0.5093	0.3843	1	1	3133	cis	1.72E-015	0.000999	0.4514	0.07601	39	55	14
crblm	cg23283495	1	208046402	208046452	IRF6	3664	-	rs7552506	1	208036525	0	IRF6	3664	0.4907	0.375	1	1	9877	cis	3.13E-015	0.000999	0.4453	0.07468	41	53	14
crblm	cg23283495	1	208046402	208046452	IRF6	3664	-	rs597673	1	208060635	-7320	C1orf107	27042	0.5185	0.3981	1	1	14183	cis	4.29E-012	0.000999	0.3654	-0.06817	37	56	15
crblm	cg23283495	1	208046402	208046452	IRF6	3664	-	rs3766614	1	208086324	0	C1orf107	27042	0.5093	0.375	1	1	39872	cis	7.56E-022	0.000999	0.5828	0.08726	40	55	13
crblm	cg23283495	1	208046402	208046452	IRF6	3664	-	rs599663	1	208070011	0	C1orf107	27042	0.4907	0.3565	1	1	23559	cis	5.01E-010	0.000999	0.3069	-0.06342	43	53	12
crblm	cg23283495	1	208046402	208046452	IRF6	3664	-	rs2236908	1	208038263	0	IRF6	3664	0.5093	0.3843	1	1	8139	cis	1.72E-015	0.000999	0.4514	0.07601	39	55	14
crblm	cg23283495	1	208046402	208046452	IRF6	3664	-	rs2073486	1	208042838	0	IRF6	3664	0.5093	0.375	1	1	3564	cis	2.42E-013	0.000999	0.3984	0.07215	40	55	13
crblm	cg23283495	1	208046402	208046452	IRF6	3664	-	rs583814	1	208087594	0	C1orf107	27042	0.4815	0.3519	1	1	41142	cis	6.17E-010	0.000999	0.3042	-0.06286	44	52	12
crblm	cg23283495	1	208046402	208046452	IRF6	3664	-	rs2235375	1	208032210	0	IRF6	3664	0.5093	0.3843	1	1	14192	cis	1.72E-015	0.000999	0.4514	0.07601	39	55	14
crblm	cg23283495	1	208046402	208046452	IRF6	3664	-	rs661755	1	208067796	-159	C1orf107	27042	0.4907	0.3565	1	1	21344	cis	5.01E-010	0.000999	0.3069	-0.06342	43	53	12
crblm	cg23283495	1	208046402	208046452	IRF6	3664	-	rs2357229	1	208047112	1011	IRF6	3664	0.5093	0.3843	1	1	660	cis	1.72E-015	0.000999	0.4514	0.07601	39	55	14
crblm	cg23283495	1	208046402	208046452	IRF6	3664	-	rs7545542	1	208046258	157	IRF6	3664	0.5093	0.3843	1	1	144	cis	1.72E-015	0.000999	0.4514	0.07601	39	55	14
crblm	cg23283495	1	208046402	208046452	IRF6	3664	-	rs6685182	1	208034942	0	IRF6	3664	0.5093	0.3843	1	1	11460	cis	1.72E-015	0.000999	0.4514	0.07601	39	55	14
crblm	cg23283495	1	208046402	208046452	IRF6	3664	-	rs615276	1	208064323	-3632	C1orf107	27042	0.4907	0.3565	1	1	17871	cis	5.01E-010	0.000999	0.3069	-0.06342	43	53	12
crblm	cg23283495	1	208046402	208046452	IRF6	3664	-	rs12403599	1	208045637	0	IRF6	3664	0.5093	0.3843	1	1	765	cis	1.72E-015	0.000999	0.4514	0.07601	39	55	14
crblm	cg20492869	1	220830042	220830092	TAF1A	9015	-	rs1026326	2	3137478	0	LOC100132738	100132738	0.3333	0.2222	1	1	NA	trans	7.34E-008	0.02498	0.2401	-0.005284	66	36	6
crblm	cg20492869	1	220830042	220830092	TAF1A	9015	-	rs6750358	2	3140634	0	LOC100132738	100132738	0.3333	0.2222	1	1	NA	trans	7.34E-008	0.02498	0.2401	-0.005284	66	36	6
crblm	cg20492869	1	220830042	220830092	TAF1A	9015	-	rs4241313	2	3131922	0	LOC100132738	100132738	0.3333	0.2222	1	1	NA	trans	7.34E-008	0.02498	0.2401	-0.005284	66	36	6
crblm	cg20492869	1	220830042	220830092	TAF1A	9015	-	rs10172316	2	3132332	0	LOC100132738	100132738	0.3333	0.2222	1	1	NA	trans	7.34E-008	0.02498	0.2401	-0.005284	66	36	6
crblm	cg20492869	1	220830042	220830092	TAF1A	9015	-	rs2167967	2	3138767	0	LOC100132738	100132738	0.3333	0.2222	1	1	NA	trans	7.34E-008	0.02498	0.2401	-0.005284	66	36	6
crblm	cg20492869	1	220830042	220830092	TAF1A	9015	-	rs2100375	6	53493434	0	GCLC	2729	0.5	0.3056	1	1	NA	trans	3.65E-008	0.00999	0.2498	-0.005461	48	54	6
crblm	cg18354264	1	224477581	224477631	MIXL1	83881	+	rs10799344	1	224526200	0	LIN9	286826	0.5463	0.3472	1	1	48569	cis	6.19E-009	0.01199	0.2739	0.03596	41	59	8
crblm	cg18354264	1	224477581	224477631	MIXL1	83881	+	rs1219658	1	224475074	-2931	MIXL1	83881	0.5556	0.3519	1	1	2507	cis	3.59E-009	0.008991	0.2812	0.03662	40	60	8
crblm	cg18354264	1	224477581	224477631	MIXL1	83881	+	rs10753416	1	224477572	-433	MIXL1	83881	0.5556	0.3519	1	1	9	cis	3.59E-009	0.008991	0.2812	0.03662	40	60	8
crblm	cg18354264	1	224477581	224477631	MIXL1	83881	+	rs10127970	1	224539155	0	LIN9	286826	0.5463	0.3472	1	1	61524	cis	6.19E-009	0.01199	0.2739	0.03596	41	59	8
crblm	cg18354264	1	224477581	224477631	MIXL1	83881	+	rs2377026	1	224500331	0	LIN9	286826	0.5463	0.3472	1	1	22700	cis	8.66E-009	0.01399	0.2694	0.03566	41	59	8
crblm	cg18354264	1	224477581	224477631	MIXL1	83881	+	rs2889537	1	224499144	0	LIN9	286826	0.5556	0.3519	1	1	21513	cis	3.59E-009	0.008991	0.2812	0.03662	40	60	8
crblm	cg18354264	1	224477581	224477631	MIXL1	83881	+	rs6605032	1	224490195	0	LIN9	286826	0.5556	0.3519	1	1	12564	cis	3.59E-009	0.008991	0.2812	0.03662	40	60	8
crblm	cg18354264	1	224477581	224477631	MIXL1	83881	+	rs10127776	1	224541102	0	LIN9	286826	0.5463	0.3472	1	1	63471	cis	6.19E-009	0.01199	0.2739	0.03596	41	59	8
crblm	cg18354264	1	224477581	224477631	MIXL1	83881	+	rs2377028	1	224485860	0	LIN9	286826	0.5556	0.3519	1	1	8229	cis	3.59E-009	0.008991	0.2812	0.03662	40	60	8
crblm	cg18354264	1	224477581	224477631	MIXL1	83881	+	rs10799347	1	224540755	0	LIN9	286826	0.5463	0.3472	1	1	63124	cis	6.19E-009	0.01199	0.2739	0.03596	41	59	8
crblm	cg18354264	1	224477581	224477631	MIXL1	83881	+	rs2615799	1	224478853	0	MIXL1	83881	0.5556	0.3519	1	1	1222	cis	3.59E-009	0.008991	0.2812	0.03662	40	60	8
crblm	cg18354264	1	224477581	224477631	MIXL1	83881	+	rs2254723	1	224553510	0	LIN9	286826	0.5463	0.3472	1	1	75879	cis	6.19E-009	0.01199	0.2739	0.03596	41	59	8
crblm	cg18354264	1	224477581	224477631	MIXL1	83881	+	rs2666429	1	224566950	0	LOC100128832	100128832	0.5556	0.3611	1	1	89319	cis	8.83E-009	0.01399	0.2692	0.0353	39	60	9
crblm	cg21261477	1	225194330	225194380	CABC1	56997	+	rs12347955	9	125218749	0	DENND1A	57706	0.2315	0.1528	1	1	NA	trans	3.49E-008	0.01898	0.2504	0.005523	79	25	4
crblm	cg25955816	1	226679449	226679499	HIST3H3	8290	-	rs13337252	16	77532604	0	WWOX	51741	0.2222	0.1389	1	1	NA	trans	2.64E-008	0.01898	0.2543	0.03258	81	24	3
crblm	cg09809672	1	234624255	234624305	EDARADD	128178	+	rs1889069	1	234621058	-3244	EDARADD	128178	0.3704	0.2222	1	1	3197	cis	6.17E-014	0.000999	0.4136	-0.0543	64	40	4
crblm	cg09809672	1	234624255	234624305	EDARADD	128178	+	rs4659450	1	234608438	-15864	EDARADD	128178	0.3704	0.2222	1	1	15817	cis	6.17E-014	0.000999	0.4136	-0.0543	64	40	4
crblm	cg09809672	1	234624255	234624305	EDARADD	128178	+	rs6673040	1	234612516	-11786	EDARADD	128178	0.2963	0.1759	1	1	11739	cis	7.06E-009	0.003996	0.2722	-0.04686	73	32	3
crblm	cg09809672	1	234624255	234624305	EDARADD	128178	+	rs10802533	1	234624035	-267	EDARADD	128178	0.3704	0.2222	1	1	220	cis	6.17E-014	0.000999	0.4136	-0.0543	64	40	4
crblm	cg09809672	1	234624255	234624305	EDARADD	128178	+	rs1025977	1	234614045	-10257	EDARADD	128178	0.2963	0.1759	1	1	10210	cis	7.06E-009	0.003996	0.2722	-0.04686	73	32	3
crblm	cg09809672	1	234624255	234624305	EDARADD	128178	+	rs4659664	1	234621933	-2369	EDARADD	128178	0.3704	0.2222	1	1	2322	cis	6.17E-014	0.000999	0.4136	-0.0543	64	40	4
crblm	cg09809672	1	234624255	234624305	EDARADD	128178	+	rs4659660	1	234619153	-5149	EDARADD	128178	0.2778	0.1667	1	1	5102	cis	5.38E-008	0.02597	0.2445	-0.04488	75	30	3
crblm	cg09809672	1	234624255	234624305	EDARADD	128178	+	rs966364	1	234624551	0	EDARADD	128178	0.3704	0.2222	1	1	246	cis	6.17E-014	0.000999	0.4136	-0.0543	64	40	4
crblm	cg09809672	1	234624255	234624305	EDARADD	128178	+	rs966365	1	234624394	0	EDARADD	128178	0.3611	0.2176	1	1	89	cis	1.56E-012	0.000999	0.3772	-0.05195	65	39	4
crblm	cg06803184	1	239749648	239749698	FH	2271	-	rs6763697	3	174911867	0	NLGN1	22871	0.1296	0.09259	1	1	NA	trans	3.11E-008	0.02098	0.252	0.009875	91	14	3
crblm	cg15775914	1	239865707	239865757	CHML	1122	-	rs1854201	13	74242630	-57899	LOC122145	122145	0.2778	0.2037	1	1	NA	trans	1.71E-009	0.01099	0.291	-0.01612	71	30	7
crblm	cg15775914	1	239865707	239865757	CHML	1122	-	rs9530377	13	74235108	-65421	LOC122145	122145	0.2778	0.2037	1	1	NA	trans	1.71E-009	0.01099	0.291	-0.01612	71	30	7
crblm	cg15775914	1	239865707	239865757	CHML	1122	-	rs1547675	13	74240713	-59816	LOC122145	122145	0.2778	0.2037	1	1	NA	trans	1.71E-009	0.01099	0.291	-0.01612	71	30	7
crblm	cg15775914	1	239865707	239865757	CHML	1122	-	rs7333156	13	74232683	-67846	LOC122145	122145	0.2778	0.2037	1	1	NA	trans	1.71E-009	0.01099	0.291	-0.01612	71	30	7
crblm	cg15775914	1	239865707	239865757	CHML	1122	-	rs1927260	13	74242739	-57790	LOC122145	122145	0.2778	0.2037	1	1	NA	trans	1.71E-009	0.01099	0.291	-0.01612	71	30	7
crblm	cg15775914	1	239865707	239865757	CHML	1122	-	rs9530375	13	74234986	-65543	LOC122145	122145	0.2778	0.2037	1	1	NA	trans	1.71E-009	0.01099	0.291	-0.01612	71	30	7
crblm	cg15590526	1	245401242	245401292	ZNF124	7678	-	rs10924924	1	245349943	7602	FLJ45717	388759	0.4259	0.2963	1	1	51299	cis	5.21E-009	0.003996	0.2762	0.04157	53	46	9
crblm	cg15590526	1	245401242	245401292	ZNF124	7678	-	rs3844079	1	245373976	-11849	ZNF124	7678	0.4074	0.2963	1	1	27266	cis	8.28E-009	0.005994	0.27	0.04019	54	44	10
crblm	cg15590526	1	245401242	245401292	ZNF124	7678	-	rs10493861	1	245373540	-12285	ZNF124	7678	0.4074	0.2963	1	1	27702	cis	8.28E-009	0.005994	0.27	0.04019	54	44	10
crblm	cg15590526	1	245401242	245401292	ZNF124	7678	-	rs7521596	1	245375314	-10511	ZNF124	7678	0.4074	0.2963	1	1	25928	cis	8.28E-009	0.005994	0.27	0.04019	54	44	10
crblm	cg15590526	1	245401242	245401292	ZNF124	7678	-	rs4925715	1	245355092	12751	FLJ45717	388759	0.4352	0.3009	1	1	46150	cis	4.76E-009	0.003996	0.2774	0.04175	52	47	9
crblm	cg15590526	1	245401242	245401292	ZNF124	7678	-	rs6426220	1	245343017	676	FLJ45717	388759	0.4907	0.4028	1	1	58225	cis	2.37E-010	0.000999	0.3164	0.04139	38	53	17
crblm	cg15590526	1	245401242	245401292	ZNF124	7678	-	rs7531763	1	245375414	-10411	ZNF124	7678	0.4722	0.3657	1	1	25828	cis	3.93E-015	0.000999	0.4429	0.04981	43	51	14
crblm	cg15590526	1	245401242	245401292	ZNF124	7678	-	rs3844080	1	245373456	-12369	ZNF124	7678	0.4815	0.3796	1	1	27786	cis	1.55E-016	0.000999	0.4755	0.05133	41	52	15
crblm	cg15590526	1	245401242	245401292	ZNF124	7678	-	rs6675536	1	245388921	0	ZNF124	7678	0.463	0.3889	1	1	12321	cis	2.83E-016	0.000999	0.4696	0.04958	41	50	17
crblm	cg15590526	1	245401242	245401292	ZNF124	7678	-	rs9793102	1	245389883	0	ZNF124	7678	0.4074	0.3056	1	1	11359	cis	3.51E-008	0.02298	0.2503	0.03805	53	44	11
crblm	cg21918500	1	245402044	245402094	ZNF124	7678	-	rs3844080	1	245373456	-12369	ZNF124	7678	0.4815	0.3796	1	1	28588	cis	1.02E-010	0.000999	0.327	0.033	41	52	15
crblm	cg21918500	1	245402044	245402094	ZNF124	7678	-	rs7531763	1	245375414	-10411	ZNF124	7678	0.4722	0.3657	1	1	26630	cis	9.03E-009	0.007992	0.2688	0.03008	43	51	14
crblm	cg21918500	1	245402044	245402094	ZNF124	7678	-	rs6675536	1	245388921	0	ZNF124	7678	0.463	0.3889	1	1	13123	cis	1.69E-010	0.000999	0.3207	0.03175	41	50	17
crblm	cg20507276	1	246167223	246167273	OR2L13	284521	+	rs6664332	1	246195552	0	OR2L13	284521	0.4352	0.3472	1	1	28279	cis	3.17E-008	0.01798	0.2517	-0.1127	47	47	14
crblm	cg16016036	2	1396066	1396116	TPO	7173	+	rs2433421	11	86092632	31558	ME3	10873	0.537	0.4537	1	1	NA	trans	2.55E-009	0.01399	0.2857	-0.01505	30	58	20
crblm	cg16016036	2	1396066	1396116	TPO	7173	+	rs2512981	11	86093896	32822	ME3	10873	0.537	0.4537	1	1	NA	trans	2.55E-009	0.01399	0.2857	-0.01505	30	58	20
crblm	cg16016036	2	1396066	1396116	TPO	7173	+	rs2512984	11	86092862	31788	ME3	10873	0.537	0.4537	1	1	NA	trans	2.55E-009	0.01399	0.2857	-0.01505	30	58	20
crblm	cg16016036	2	1396066	1396116	TPO	7173	+	rs2512982	11	86093438	32364	ME3	10873	0.537	0.4537	1	1	NA	trans	2.55E-009	0.01399	0.2857	-0.01505	30	58	20
crblm	cg12447832	2	3362214	3362264	TTC15	51112	+	rs4854198	2	3290407	0	TSSC1	7260	0.4259	0.25	1	1	71807	cis	4.25E-008	0.02597	0.2477	-0.0611	58	46	4
crblm	cg12447832	2	3362214	3362264	TTC15	51112	+	rs7599088	2	3320574	0	TSSC1	7260	0.4167	0.2546	1	1	41640	cis	3.16E-011	0.000999	0.3414	-0.06978	58	45	5
crblm	cg12447832	2	3362214	3362264	TTC15	51112	+	rs12476905	2	3338786	0	TSSC1	7260	0.3241	0.2083	1	1	23428	cis	3.45E-018	0.000999	0.5116	-0.08628	68	35	5
crblm	cg12447832	2	3362214	3362264	TTC15	51112	+	rs4854135	2	3300430	0	TSSC1	7260	0.3519	0.2037	1	1	61784	cis	1.67E-016	0.000999	0.4748	-0.08837	67	38	3
crblm	cg12447832	2	3362214	3362264	TTC15	51112	+	rs11885038	2	3319946	0	TSSC1	7260	0.4167	0.2546	1	1	42268	cis	3.16E-011	0.000999	0.3414	-0.06978	58	45	5
crblm	cg12447832	2	3362214	3362264	TTC15	51112	+	rs11692713	2	3309280	0	TSSC1	7260	0.3519	0.2037	1	1	52934	cis	1.67E-016	0.000999	0.4748	-0.08837	67	38	3
crblm	cg12447832	2	3362214	3362264	TTC15	51112	+	rs11127411	2	3315998	0	TSSC1	7260	0.3519	0.2037	1	1	46216	cis	1.67E-016	0.000999	0.4748	-0.08837	67	38	3
crblm	cg12447832	2	3362214	3362264	TTC15	51112	+	rs4854188	2	3316701	0	TSSC1	7260	0.3519	0.2037	1	1	45513	cis	1.67E-016	0.000999	0.4748	-0.08837	67	38	3
crblm	cg12447832	2	3362214	3362264	TTC15	51112	+	rs6749474	2	3292435	0	TSSC1	7260	0.3426	0.1991	1	1	69779	cis	5.74E-013	0.000999	0.3887	-0.0802	68	37	3
crblm	cg12447832	2	3362214	3362264	TTC15	51112	+	rs4854175	2	3309935	0	TSSC1	7260	0.3519	0.2037	1	1	52279	cis	1.67E-016	0.000999	0.4748	-0.08837	67	38	3
crblm	cg12447832	2	3362214	3362264	TTC15	51112	+	rs4854179	2	3342118	0	TSSC1	7260	0.3241	0.2083	1	1	20096	cis	3.45E-018	0.000999	0.5116	-0.08628	68	35	5
crblm	cg12447832	2	3362214	3362264	TTC15	51112	+	rs2324581	2	3318341	0	TSSC1	7260	0.3519	0.2037	1	1	43873	cis	1.67E-016	0.000999	0.4748	-0.08837	67	38	3
crblm	cg12447832	2	3362214	3362264	TTC15	51112	+	rs4854183	2	3348056	0	TSSC1	7260	0.3241	0.2083	1	1	14158	cis	3.45E-018	0.000999	0.5116	-0.08628	68	35	5
crblm	cg12447832	2	3362214	3362264	TTC15	51112	+	rs7599308	2	3321369	0	TSSC1	7260	0.4167	0.2546	1	1	40845	cis	3.16E-011	0.000999	0.3414	-0.06978	58	45	5
crblm	cg12447832	2	3362214	3362264	TTC15	51112	+	rs4854181	2	3344942	0	TSSC1	7260	0.3241	0.2083	1	1	17272	cis	3.45E-018	0.000999	0.5116	-0.08628	68	35	5
crblm	cg12447832	2	3362214	3362264	TTC15	51112	+	rs4854124	2	3340248	0	TSSC1	7260	0.3241	0.2083	1	1	21966	cis	3.45E-018	0.000999	0.5116	-0.08628	68	35	5
crblm	cg12447832	2	3362214	3362264	TTC15	51112	+	rs4444566	2	3345652	0	TSSC1	7260	0.3241	0.2083	1	1	16562	cis	3.45E-018	0.000999	0.5116	-0.08628	68	35	5
crblm	cg12447832	2	3362214	3362264	TTC15	51112	+	rs4274629	2	3345664	0	TSSC1	7260	0.3241	0.2083	1	1	16550	cis	3.45E-018	0.000999	0.5116	-0.08628	68	35	5
crblm	cg12447832	2	3362214	3362264	TTC15	51112	+	rs4854125	2	3340746	0	TSSC1	7260	0.3241	0.2083	1	1	21468	cis	3.45E-018	0.000999	0.5116	-0.08628	68	35	5
crblm	cg12447832	2	3362214	3362264	TTC15	51112	+	rs7559860	2	3326492	0	TSSC1	7260	0.3981	0.2824	1	1	35722	cis	1.08E-008	0.004995	0.2665	-0.05617	56	43	9
crblm	cg12447832	2	3362214	3362264	TTC15	51112	+	rs11888929	2	3321309	0	TSSC1	7260	0.4167	0.2546	1	1	40905	cis	3.16E-011	0.000999	0.3414	-0.06978	58	45	5
crblm	cg12447832	2	3362214	3362264	TTC15	51112	+	rs13022433	2	3360196	0	TSSC1	7260	0.3889	0.2315	1	1	2018	cis	8.13E-026	0.000999	0.6486	-0.09908	62	42	4
crblm	cg12447832	2	3362214	3362264	TTC15	51112	+	rs11127412	2	3317950	0	TSSC1	7260	0.4167	0.2546	1	1	44264	cis	3.16E-011	0.000999	0.3414	-0.06978	58	45	5
crblm	cg12447832	2	3362214	3362264	TTC15	51112	+	rs12464175	2	3359575	0	TSSC1	7260	0.3426	0.2083	1	1	2639	cis	2.65E-021	0.000999	0.5729	-0.09394	67	37	4
crblm	cg12447832	2	3362214	3362264	TTC15	51112	+	rs12464207	2	3359669	0	TSSC1	7260	0.3889	0.2222	1	1	2545	cis	2.08E-023	0.000999	0.61	-0.09926	63	42	3
crblm	cg12447832	2	3362214	3362264	TTC15	51112	+	rs7422746	2	3318053	0	TSSC1	7260	0.3519	0.2037	1	1	44161	cis	1.67E-016	0.000999	0.4748	-0.08837	67	38	3
crblm	cg12447832	2	3362214	3362264	TTC15	51112	+	rs7570358	2	3337105	0	TSSC1	7260	0.3889	0.2593	1	1	25109	cis	9.97E-013	0.000999	0.3824	-0.07018	59	42	7
crblm	cg12447832	2	3362214	3362264	TTC15	51112	+	rs12476907	2	3338811	0	TSSC1	7260	0.3241	0.2083	1	1	23403	cis	3.45E-018	0.000999	0.5116	-0.08628	68	35	5
crblm	cg12447832	2	3362214	3362264	TTC15	51112	+	rs13035035	2	3331512	0	TSSC1	7260	0.4074	0.2593	1	1	30702	cis	1.24E-010	0.000999	0.3246	-0.06629	58	44	6
crblm	cg03708463	2	3584206	3584256	RNASEH1	246243	-	rs10775532	19	43986609	0	LGALS4	3960	0.2963	0.2037	1	1	NA	trans	2.47E-008	0.01798	0.2552	0.006015	70	32	6
crblm	cg03708463	2	3584206	3584256	RNASEH1	246243	-	rs12972114	19	43989977	0	LGALS4	3960	0.2963	0.2037	1	1	NA	trans	2.47E-008	0.01798	0.2552	0.006015	70	32	6
crblm	cg13055278	2	8739739	8739789	ID2	3398	+	rs2063205	3	62063921	0	PTPRG	5793	0.3148	0.2593	1	1	NA	trans	1.44E-013	0.000999	0.4042	0.1681	63	34	11
crblm	cg13055278	2	8739739	8739789	ID2	3398	+	rs2174928	3	62068463	0	PTPRG	5793	0.2963	0.2315	1	1	NA	trans	1.02E-025	0.000999	0.647	0.2223	67	32	9
crblm	cg13055278	2	8739739	8739789	ID2	3398	+	rs1508396	3	62061473	0	PTPRG	5793	0.3333	0.2685	1	1	NA	trans	3.19E-018	0.000999	0.5123	0.1895	61	36	11
crblm	cg13055278	2	8739739	8739789	ID2	3398	+	rs11715357	3	62068038	0	PTPRG	5793	0.4074	0.3148	1	1	NA	trans	4.82E-035	0.000999	0.7643	0.2307	52	44	12
crblm	cg13055278	2	8739739	8739789	ID2	3398	+	rs6798094	3	62086514	0	PTPRG	5793	0.3056	0.2361	1	1	NA	trans	5.58E-025	0.000999	0.6356	0.2201	66	33	9
crblm	cg13055278	2	8739739	8739789	ID2	3398	+	rs4688287	3	62062785	0	PTPRG	5793	0.3333	0.2685	1	1	NA	trans	3.19E-018	0.000999	0.5123	0.1895	61	36	11
crblm	cg13055278	2	8739739	8739789	ID2	3398	+	rs11917047	3	62081519	0	PTPRG	5793	0.3056	0.2361	1	1	NA	trans	5.58E-025	0.000999	0.6356	0.2201	66	33	9
crblm	cg13055278	2	8739739	8739789	ID2	3398	+	rs953311	3	62066716	0	PTPRG	5793	0.4074	0.3148	1	1	NA	trans	4.82E-035	0.000999	0.7643	0.2307	52	44	12
crblm	cg13055278	2	8739739	8739789	ID2	3398	+	rs1911746	3	62075880	0	PTPRG	5793	0.2593	0.2037	1	1	NA	trans	3.28E-018	0.000999	0.512	0.2041	72	28	8
crblm	cg13055278	2	8739739	8739789	ID2	3398	+	rs6445257	3	62085483	0	PTPRG	5793	0.4167	0.3194	1	1	NA	trans	2.17E-034	0.000999	0.7575	0.2303	51	45	12
crblm	cg13055278	2	8739739	8739789	ID2	3398	+	rs12496333	3	62059386	0	PTPRG	5793	0.2593	0.2037	1	1	NA	trans	3.28E-018	0.000999	0.512	0.2041	72	28	8
crblm	cg13055278	2	8739739	8739789	ID2	3398	+	rs2136065	3	62068318	0	PTPRG	5793	0.2963	0.2315	1	1	NA	trans	1.02E-025	0.000999	0.647	0.2223	67	32	9
crblm	cg13055278	2	8739739	8739789	ID2	3398	+	rs886555	3	62057694	0	PTPRG	5793	0.3704	0.287	1	1	NA	trans	9.03E-023	0.000999	0.5991	0.2059	57	40	11
crblm	cg13055278	2	8739739	8739789	ID2	3398	+	rs1983165	3	62059196	0	PTPRG	5793	0.3056	0.2361	1	1	NA	trans	1.76E-014	0.000999	0.4271	0.1805	66	33	9
crblm	cg13055278	2	8739739	8739789	ID2	3398	+	rs12637866	3	62062029	0	PTPRG	5793	0.4444	0.3519	1	1	NA	trans	3.72E-026	0.000999	0.6537	0.2105	46	48	14
crblm	cg13055278	2	8739739	8739789	ID2	3398	+	rs1508399	3	62066978	0	PTPRG	5793	0.4074	0.3148	1	1	NA	trans	4.82E-035	0.000999	0.7643	0.2307	52	44	12
crblm	cg13055278	2	8739739	8739789	ID2	3398	+	rs10510870	3	62064844	0	PTPRG	5793	0.2963	0.2315	1	1	NA	trans	1.02E-025	0.000999	0.647	0.2223	67	32	9
crblm	cg13055278	2	8739739	8739789	ID2	3398	+	rs7609607	3	62065495	0	PTPRG	5793	0.3333	0.2685	1	1	NA	trans	3.19E-018	0.000999	0.5123	0.1895	61	36	11
crblm	cg13055278	2	8739739	8739789	ID2	3398	+	rs1876574	3	62058303	0	PTPRG	5793	0.2593	0.2037	1	1	NA	trans	3.28E-018	0.000999	0.512	0.2041	72	28	8
crblm	cg13055278	2	8739739	8739789	ID2	3398	+	rs931929	3	62076908	0	PTPRG	5793	0.2963	0.2315	1	1	NA	trans	1.02E-025	0.000999	0.647	0.2223	67	32	9
crblm	cg13055278	2	8739739	8739789	ID2	3398	+	rs10510872	3	62066133	0	PTPRG	5793	0.2963	0.2315	1	1	NA	trans	1.02E-025	0.000999	0.647	0.2223	67	32	9
crblm	cg13055278	2	8739739	8739789	ID2	3398	+	rs1995759	3	62066254	0	PTPRG	5793	0.2963	0.2315	1	1	NA	trans	1.02E-025	0.000999	0.647	0.2223	67	32	9
crblm	cg13055278	2	8739739	8739789	ID2	3398	+	rs931928	3	62076794	0	PTPRG	5793	0.2963	0.2315	1	1	NA	trans	1.02E-025	0.000999	0.647	0.2223	67	32	9
crblm	cg13055278	2	8739739	8739789	ID2	3398	+	rs17066105	3	62078796	0	PTPRG	5793	0.3981	0.3009	1	1	NA	trans	1.31E-020	0.000999	0.56	0.2001	54	43	11
crblm	cg13055278	2	8739739	8739789	ID2	3398	+	rs906592	3	62083280	0	PTPRG	5793	0.4167	0.3194	1	1	NA	trans	2.17E-034	0.000999	0.7575	0.2303	51	45	12
crblm	cg13055278	2	8739739	8739789	ID2	3398	+	rs886556	3	62057456	0	PTPRG	5793	0.3704	0.287	1	1	NA	trans	9.03E-023	0.000999	0.5991	0.2059	57	40	11
crblm	cg13055278	2	8739739	8739789	ID2	3398	+	rs9817164	3	62067883	0	PTPRG	5793	0.2963	0.2315	1	1	NA	trans	1.02E-025	0.000999	0.647	0.2223	67	32	9
crblm	cg13055278	2	8739739	8739789	ID2	3398	+	rs1995758	3	62066182	0	PTPRG	5793	0.2963	0.2315	1	1	NA	trans	1.02E-025	0.000999	0.647	0.2223	67	32	9
crblm	cg13055278	2	8739739	8739789	ID2	3398	+	rs7625958	3	62077820	0	PTPRG	5793	0.4074	0.3148	1	1	NA	trans	4.82E-035	0.000999	0.7643	0.2307	52	44	12
crblm	cg13055278	2	8739739	8739789	ID2	3398	+	rs7648628	3	62081664	0	PTPRG	5793	0.4167	0.3194	1	1	NA	trans	2.17E-034	0.000999	0.7575	0.2303	51	45	12
crblm	cg05790999	2	20714240	20714290	HS1BP3	64342	-	rs11727001	4	24211916	16635	DHX15	1665	0.1296	0.09259	1	1	NA	trans	5.35E-009	0.006993	0.2759	0.005649	91	14	3
crblm	cg08965143	2	24161750	24161800	TP53I3	9540	-	rs13006081	2	24198418	0	LOC375190	375190	0.2593	0.1574	1	1	36618	cis	5.17E-019	0.000999	0.5286	0.09403	77	28	3
crblm	cg08965143	2	24161750	24161800	TP53I3	9540	-	rs12713198	2	24178740	0	LOC375190	375190	0.2963	0.1759	1	1	16940	cis	1.88E-011	0.000999	0.3478	0.07459	73	32	3
crblm	cg08965143	2	24161750	24161800	TP53I3	9540	-	rs7568163	2	24132345	0	FKBP1B	2281	0.3611	0.2454	1	1	29405	cis	3.22E-008	0.02697	0.2515	0.05484	62	39	7
crblm	cg21360828	2	26861884	26861934	CENPA	1058	+	rs11692689	2	26867122	0	CENPA	1058	0.3704	0.3148	1	1	5188	cis	1.54E-008	0.005994	0.2616	0.005694	54	40	14
crblm	cg21360828	2	26861884	26861934	CENPA	1058	+	rs12992046	2	26868484	0	CENPA	1058	0.3704	0.3148	1	1	6550	cis	1.54E-008	0.005994	0.2616	0.005694	54	40	14
crblm	cg21360828	2	26861884	26861934	CENPA	1058	+	rs1007357	2	26867554	0	CENPA	1058	0.3704	0.3148	1	1	5620	cis	1.54E-008	0.005994	0.2616	0.005694	54	40	14
crblm	cg21360828	2	26861884	26861934	CENPA	1058	+	rs2196151	2	26865998	0	CENPA	1058	0.3704	0.3148	1	1	4064	cis	1.54E-008	0.005994	0.2616	0.005694	54	40	14
crblm	cg21360828	2	26861884	26861934	CENPA	1058	+	rs1975213	2	26867774	0	CENPA	1058	0.3704	0.3148	1	1	5840	cis	1.54E-008	0.005994	0.2616	0.005694	54	40	14
crblm	cg21360828	2	26861884	26861934	CENPA	1058	+	rs2117274	2	26867682	0	CENPA	1058	0.3704	0.3148	1	1	5748	cis	1.54E-008	0.005994	0.2616	0.005694	54	40	14
crblm	cg21360828	2	26861884	26861934	CENPA	1058	+	rs2289017	2	26869407	0	CENPA	1058	0.3704	0.3148	1	1	7473	cis	1.54E-008	0.005994	0.2616	0.005694	54	40	14
crblm	cg21360828	2	26861884	26861934	CENPA	1058	+	rs11692834	2	26869855	0	CENPA	1058	0.3704	0.3148	1	1	7921	cis	1.54E-008	0.005994	0.2616	0.005694	54	40	14
crblm	cg21360828	2	26861884	26861934	CENPA	1058	+	rs3806517	2	26861946	-439	CENPA	1058	0.3704	0.3148	1	1	12	cis	1.54E-008	0.005994	0.2616	0.005694	54	40	14
crblm	cg21360828	2	26861884	26861934	CENPA	1058	+	rs10865439	2	26866339	0	CENPA	1058	0.3704	0.3148	1	1	4405	cis	1.54E-008	0.005994	0.2616	0.005694	54	40	14
crblm	cg21360828	2	26861884	26861934	CENPA	1058	+	rs2217742	2	26865668	0	CENPA	1058	0.3704	0.3148	1	1	3734	cis	1.54E-008	0.005994	0.2616	0.005694	54	40	14
crblm	cg21360828	2	26861884	26861934	CENPA	1058	+	rs10865440	2	26866499	0	CENPA	1058	0.3704	0.3148	1	1	4565	cis	1.54E-008	0.005994	0.2616	0.005694	54	40	14
crblm	cg21360828	2	26861884	26861934	CENPA	1058	+	rs10186142	2	26856525	0	C2orf18	54978	0.3704	0.3148	1	1	5359	cis	1.54E-008	0.005994	0.2616	0.005694	54	40	14
crblm	cg21360828	2	26861884	26861934	CENPA	1058	+	rs2164043	2	26867401	0	CENPA	1058	0.3704	0.3148	1	1	5467	cis	1.54E-008	0.005994	0.2616	0.005694	54	40	14
crblm	cg21360828	2	26861884	26861934	CENPA	1058	+	rs11691513	2	26867107	0	CENPA	1058	0.3704	0.3148	1	1	5173	cis	1.54E-008	0.005994	0.2616	0.005694	54	40	14
crblm	cg14424579	2	27127763	27127813	FLJ21839	60509	+	rs741633	7	135505507	192904	MTPN	136319	0.2037	0.1296	1	1	NA	trans	4.11E-009	0.01099	0.2794	0.00919	83	22	3
crblm	cg14424579	2	27127763	27127813	FLJ21839	60509	+	rs10236243	7	135514468	201865	MTPN	136319	0.2037	0.1296	1	1	NA	trans	4.11E-009	0.01099	0.2794	0.00919	83	22	3
crblm	cg14424579	2	27127763	27127813	FLJ21839	60509	+	rs834786	7	135511469	198866	MTPN	136319	0.2037	0.1296	1	1	NA	trans	4.11E-009	0.01099	0.2794	0.00919	83	22	3
crblm	cg14424579	2	27127763	27127813	FLJ21839	60509	+	rs10278510	7	135511009	198406	MTPN	136319	0.2037	0.1296	1	1	NA	trans	4.11E-009	0.01099	0.2794	0.00919	83	22	3
crblm	cg14424579	2	27127763	27127813	FLJ21839	60509	+	rs9986868	7	135508615	196012	MTPN	136319	0.2037	0.1296	1	1	NA	trans	4.11E-009	0.01099	0.2794	0.00919	83	22	3
crblm	cg14424579	2	27127763	27127813	FLJ21839	60509	+	rs9785035	7	135501457	188854	MTPN	136319	0.2037	0.1296	1	1	NA	trans	4.11E-009	0.01099	0.2794	0.00919	83	22	3
crblm	cg14948822	2	27398510	27398560	MPV17	4358	-	rs1190618	14	101601717	14830	DYNC1H1	1778	0.4167	0.2546	0.991	1	NA	trans	1.95E-009	0.002997	0.2915	-0.04672	57	45	5
crblm	cg17749961	2	30523317	30523367	LYCAT	253558	+	rs829636	2	30591305	0	LYCAT	253558	0.3611	0.2546	1	1	67938	cis	9.18E-042	0.000999	0.8238	0.1518	61	39	8
crblm	cg17749961	2	30523317	30523367	LYCAT	253558	+	rs2076932	2	30490420	-33206	LYCAT	253558	0.4444	0.4815	1	1	32897	cis	3.48E-009	0.002997	0.2816	0.0752	32	48	28
crblm	cg17749961	2	30523317	30523367	LYCAT	253558	+	rs829674	2	30565119	0	LYCAT	253558	0.1481	0.1019	1	1	41752	cis	8.52E-017	0.000999	0.4814	0.1569	89	16	3
crblm	cg17749961	2	30523317	30523367	LYCAT	253558	+	rs1252643	2	30593276	0	LYCAT	253558	0.3426	0.2454	1	1	69909	cis	9.58E-048	0.000999	0.8641	0.1554	63	37	8
crblm	cg17749961	2	30523317	30523367	LYCAT	253558	+	rs17395091	2	30643067	0	LYCAT	253558	0.1481	0.1019	1	1	119700	cis	8.52E-017	0.000999	0.4814	0.1569	89	16	3
crblm	cg17749961	2	30523317	30523367	LYCAT	253558	+	rs829650	2	30571745	0	LYCAT	253558	0.3426	0.2454	1	1	48378	cis	9.58E-048	0.000999	0.8641	0.1554	63	37	8
crblm	cg17749961	2	30523317	30523367	LYCAT	253558	+	rs829566	2	30546494	0	LYCAT	253558	0.1481	0.1019	1	1	23127	cis	8.52E-017	0.000999	0.4814	0.1569	89	16	3
crblm	cg17749961	2	30523317	30523367	LYCAT	253558	+	rs2602788	2	30723754	3160	LYCAT	253558	0.4815	0.463	1	1	200387	cis	1.55E-009	0.000999	0.2923	-0.07963	32	52	24
crblm	cg17749961	2	30523317	30523367	LYCAT	253558	+	rs1614348	2	30530122	0	LYCAT	253558	0.3426	0.2454	1	1	6755	cis	9.58E-048	0.000999	0.8641	0.1554	63	37	8
crblm	cg17749961	2	30523317	30523367	LYCAT	253558	+	rs829645	2	30550224	0	LYCAT	253558	0.3426	0.2454	1	1	26857	cis	9.58E-048	0.000999	0.8641	0.1554	63	37	8
crblm	cg17749961	2	30523317	30523367	LYCAT	253558	+	rs11692096	2	30622606	0	LYCAT	253558	0.1481	0.1019	1	1	99239	cis	8.52E-017	0.000999	0.4814	0.1569	89	16	3
crblm	cg17749961	2	30523317	30523367	LYCAT	253558	+	rs2692041	2	30549571	0	LYCAT	253558	0.3426	0.2454	1	1	26204	cis	9.58E-048	0.000999	0.8641	0.1554	63	37	8
crblm	cg17749961	2	30523317	30523367	LYCAT	253558	+	rs1723167	2	30568152	0	LYCAT	253558	0.3426	0.2454	1	1	44785	cis	9.58E-048	0.000999	0.8641	0.1554	63	37	8
crblm	cg17749961	2	30523317	30523367	LYCAT	253558	+	rs2593445	2	30701782	0	LYCAT	253558	0.1389	0.09722	1	1	178415	cis	1.54E-016	0.000999	0.4756	0.158	90	15	3
crblm	cg17749961	2	30523317	30523367	LYCAT	253558	+	rs2602781	2	30726987	6393	LYCAT	253558	0.1481	0.1019	1	1	203620	cis	8.52E-017	0.000999	0.4814	0.1569	89	16	3
crblm	cg17749961	2	30523317	30523367	LYCAT	253558	+	rs1357850	2	30549290	0	LYCAT	253558	0.4537	0.4583	1	1	25923	cis	2.22E-011	0.000999	0.3458	0.08447	34	49	25
crblm	cg17749961	2	30523317	30523367	LYCAT	253558	+	rs2593463	2	30726110	5516	LYCAT	253558	0.4907	0.4306	1	1	202743	cis	2.45E-008	0.02198	0.2553	-0.07616	35	53	20
crblm	cg17749961	2	30523317	30523367	LYCAT	253558	+	rs1869422	2	30692353	0	LYCAT	253558	0.1389	0.09722	1	1	168986	cis	1.54E-016	0.000999	0.4756	0.158	90	15	3
crblm	cg17749961	2	30523317	30523367	LYCAT	253558	+	rs11901266	2	30635447	0	LYCAT	253558	0.1481	0.1019	1	1	112080	cis	8.52E-017	0.000999	0.4814	0.1569	89	16	3
crblm	cg17749961	2	30523317	30523367	LYCAT	253558	+	rs2609920	2	30702619	0	LYCAT	253558	0.1402	0.09813	0.991	0.991	179252	cis	6.67E-017	0.000999	0.487	0.1592	89	15	3
crblm	cg17749961	2	30523317	30523367	LYCAT	253558	+	rs829689	2	30515220	-8406	LYCAT	253558	0.3704	0.2685	1	1	8097	cis	2.40E-039	0.000999	0.8044	0.1468	59	40	9
crblm	cg17749961	2	30523317	30523367	LYCAT	253558	+	rs829652	2	30570105	0	LYCAT	253558	0.1481	0.1019	1	1	46738	cis	8.52E-017	0.000999	0.4814	0.1569	89	16	3
crblm	cg17749961	2	30523317	30523367	LYCAT	253558	+	rs829576	2	30534120	0	LYCAT	253558	0.3426	0.2454	1	1	10753	cis	9.58E-048	0.000999	0.8641	0.1554	63	37	8
crblm	cg17749961	2	30523317	30523367	LYCAT	253558	+	rs11127281	2	30689618	0	LYCAT	253558	0.1389	0.09722	1	1	166251	cis	1.54E-016	0.000999	0.4756	0.158	90	15	3
crblm	cg17749961	2	30523317	30523367	LYCAT	253558	+	rs829573	2	30536134	0	LYCAT	253558	0.3426	0.2454	1	1	12767	cis	9.58E-048	0.000999	0.8641	0.1554	63	37	8
crblm	cg17749961	2	30523317	30523367	LYCAT	253558	+	rs1612616	2	30529926	0	LYCAT	253558	0.3364	0.243	0.991	0.991	6559	cis	3.31E-047	0.000999	0.8635	0.1555	63	36	8
crblm	cg17749961	2	30523317	30523367	LYCAT	253558	+	rs1723156	2	30529330	0	LYCAT	253558	0.3519	0.25	1	1	5963	cis	4.48E-051	0.000999	0.8824	0.1571	62	38	8
crblm	cg17749961	2	30523317	30523367	LYCAT	253558	+	rs2609934	2	30749483	28889	LYCAT	253558	0.3796	0.2176	1	1	226116	cis	9.48E-009	0.007992	0.2682	0.09953	64	41	3
crblm	cg17749961	2	30523317	30523367	LYCAT	253558	+	rs829624	2	30609700	0	LYCAT	253558	0.1481	0.1019	1	1	86333	cis	8.52E-017	0.000999	0.4814	0.1569	89	16	3
crblm	cg17749961	2	30523317	30523367	LYCAT	253558	+	rs829621	2	30605411	0	LYCAT	253558	0.1481	0.1019	1	1	82044	cis	8.52E-017	0.000999	0.4814	0.1569	89	16	3
crblm	cg17749961	2	30523317	30523367	LYCAT	253558	+	rs829584	2	30530779	0	LYCAT	253558	0.3426	0.2454	1	1	7412	cis	9.58E-048	0.000999	0.8641	0.1554	63	37	8
crblm	cg17749961	2	30523317	30523367	LYCAT	253558	+	rs829571	2	30537234	0	LYCAT	253558	0.3426	0.2454	1	1	13867	cis	9.58E-048	0.000999	0.8641	0.1554	63	37	8
crblm	cg17749961	2	30523317	30523367	LYCAT	253558	+	rs1252639	2	30592745	0	LYCAT	253558	0.3426	0.2454	1	1	69378	cis	9.58E-048	0.000999	0.8641	0.1554	63	37	8
crblm	cg17749961	2	30523317	30523367	LYCAT	253558	+	rs829625	2	30609769	0	LYCAT	253558	0.1481	0.1019	1	1	86402	cis	8.52E-017	0.000999	0.4814	0.1569	89	16	3
crblm	cg17749961	2	30523317	30523367	LYCAT	253558	+	rs829623	2	30609116	0	LYCAT	253558	0.3426	0.2454	1	1	85749	cis	9.58E-048	0.000999	0.8641	0.1554	63	37	8
crblm	cg17749961	2	30523317	30523367	LYCAT	253558	+	rs711241	2	30555226	0	LYCAT	253558	0.1481	0.1019	1	1	31859	cis	8.52E-017	0.000999	0.4814	0.1569	89	16	3
crblm	cg17749961	2	30523317	30523367	LYCAT	253558	+	rs1723175	2	30521204	-2422	LYCAT	253558	0.3519	0.25	1	1	2113	cis	4.48E-051	0.000999	0.8824	0.1571	62	38	8
crblm	cg17749961	2	30523317	30523367	LYCAT	253558	+	rs829676	2	30563507	0	LYCAT	253558	0.1481	0.1019	1	1	40140	cis	8.52E-017	0.000999	0.4814	0.1569	89	16	3
crblm	cg17749961	2	30523317	30523367	LYCAT	253558	+	rs829562	2	30549260	0	LYCAT	253558	0.3426	0.2454	1	1	25893	cis	9.58E-048	0.000999	0.8641	0.1554	63	37	8
crblm	cg17749961	2	30523317	30523367	LYCAT	253558	+	rs829693	2	30511265	-12361	LYCAT	253558	0.3704	0.2685	1	1	12052	cis	2.40E-039	0.000999	0.8044	0.1468	59	40	9
crblm	cg17749961	2	30523317	30523367	LYCAT	253558	+	rs829643	2	30552361	0	LYCAT	253558	0.1481	0.1019	1	1	28994	cis	8.52E-017	0.000999	0.4814	0.1569	89	16	3
crblm	cg17749961	2	30523317	30523367	LYCAT	253558	+	rs829683	2	30561837	0	LYCAT	253558	0.1481	0.1019	1	1	38470	cis	8.52E-017	0.000999	0.4814	0.1569	89	16	3
crblm	cg17749961	2	30523317	30523367	LYCAT	253558	+	rs7562645	2	30620056	0	LYCAT	253558	0.3519	0.25	1	1	96689	cis	4.48E-051	0.000999	0.8824	0.1571	62	38	8
crblm	cg17749961	2	30523317	30523367	LYCAT	253558	+	rs829640	2	30553960	0	LYCAT	253558	0.1481	0.1019	1	1	30593	cis	8.52E-017	0.000999	0.4814	0.1569	89	16	3
crblm	cg17749961	2	30523317	30523367	LYCAT	253558	+	rs10180482	2	30568336	0	LYCAT	253558	0.4537	0.4583	1	1	44969	cis	2.22E-011	0.000999	0.3458	0.08447	34	49	25
crblm	cg17749961	2	30523317	30523367	LYCAT	253558	+	rs17395007	2	30629579	0	LYCAT	253558	0.1481	0.1019	1	1	106212	cis	8.52E-017	0.000999	0.4814	0.1569	89	16	3
crblm	cg17749961	2	30523317	30523367	LYCAT	253558	+	rs829685	2	30560666	0	LYCAT	253558	0.1481	0.1019	1	1	37299	cis	8.52E-017	0.000999	0.4814	0.1569	89	16	3
crblm	cg17749961	2	30523317	30523367	LYCAT	253558	+	rs1662955	2	30524477	0	LYCAT	253558	0.3519	0.25	1	1	1110	cis	4.48E-051	0.000999	0.8824	0.1571	62	38	8
crblm	cg17749961	2	30523317	30523367	LYCAT	253558	+	rs2253299	2	30667657	0	LYCAT	253558	0.1389	0.09722	1	1	144290	cis	1.54E-016	0.000999	0.4756	0.158	90	15	3
crblm	cg17749961	2	30523317	30523367	LYCAT	253558	+	rs1252627	2	30603981	0	LYCAT	253558	0.1481	0.1019	1	1	80614	cis	8.52E-017	0.000999	0.4814	0.1569	89	16	3
crblm	cg17749961	2	30523317	30523367	LYCAT	253558	+	rs2593473	2	30671776	0	LYCAT	253558	0.1389	0.09722	1	1	148409	cis	1.54E-016	0.000999	0.4756	0.158	90	15	3
crblm	cg17749961	2	30523317	30523367	LYCAT	253558	+	rs11895131	2	30689414	0	LYCAT	253558	0.1389	0.09722	1	1	166047	cis	1.54E-016	0.000999	0.4756	0.158	90	15	3
crblm	cg25900806	2	33807283	33807333	MYADML	151325	-	rs1423759	16	85677103	-54692	LOC730018	730018	0.3704	0.2963	1	1	NA	trans	9.83E-009	0.008991	0.2677	0.03381	56	40	12
crblm	cg25900806	2	33807283	33807333	MYADML	151325	-	rs17614330	16	85680700	-51095	LOC730018	730018	0.3796	0.3009	1	1	NA	trans	1.22E-008	0.008991	0.2648	0.03369	55	41	12
crblm	cg25900806	2	33807283	33807333	MYADML	151325	-	rs12443751	16	85678902	-52893	LOC730018	730018	0.3611	0.2917	1	1	NA	trans	1.27E-008	0.008991	0.2642	0.03354	57	39	12
crblm	cg23759710	2	42844461	42844511	OXER1	165140	-	rs7019753	9	33638002	-1126	TRBV24OR9-2	6961	0.4167	0.3287	1	1	NA	trans	2.78E-008	0.01399	0.2536	-0.02495	50	45	13
crblm	cg23759710	2	42844461	42844511	OXER1	165140	-	rs10971607	9	33615360	0	ANXA2P2	304	0.4167	0.3287	1	1	NA	trans	2.78E-008	0.01399	0.2536	-0.02495	50	45	13
crblm	cg23759710	2	42844461	42844511	OXER1	165140	-	rs1856193	9	33620008	423	TRBV21OR9-2	6959	0.4167	0.3287	1	1	NA	trans	2.78E-008	0.01399	0.2536	-0.02495	50	45	13
crblm	cg01561916	2	42873623	42873673	HAAO	23498	-	rs4328684	2	42879245	6027	HAAO	23498	0.3519	0.2685	1	1	5572	cis	2.19E-025	0.000999	0.642	0.1113	60	38	10
crblm	cg01561916	2	42873623	42873673	HAAO	23498	-	rs920391	2	42872851	0	HAAO	23498	0.3519	0.2685	1	1	772	cis	2.19E-025	0.000999	0.642	0.1113	60	38	10
crblm	cg01561916	2	42873623	42873673	HAAO	23498	-	rs11681074	2	42986624	78364	LOC100128048	100128048	0.3704	0.2407	1	1	112951	cis	3.84E-011	0.000999	0.339	0.08866	62	40	6
crblm	cg01561916	2	42873623	42873673	HAAO	23498	-	rs10169957	2	42934943	26683	LOC100128048	100128048	0.3426	0.2546	1	1	61270	cis	1.49E-017	0.000999	0.498	0.09999	62	37	9
crblm	cg01561916	2	42873623	42873673	HAAO	23498	-	rs4613335	2	42989296	81036	LOC100128048	100128048	0.3704	0.2407	1	1	115623	cis	3.84E-011	0.000999	0.339	0.08866	62	40	6
crblm	cg01561916	2	42873623	42873673	HAAO	23498	-	rs4332966	2	42937335	29075	LOC100128048	100128048	0.3519	0.2593	1	1	63662	cis	9.40E-018	0.000999	0.5023	0.1005	61	38	9
crblm	cg01561916	2	42873623	42873673	HAAO	23498	-	rs4952909	2	42765885	0	MTA3	57504	0.3981	0.3194	1	1	107738	cis	2.68E-014	0.000999	0.4226	0.08659	52	43	13
crblm	cg01561916	2	42873623	42873673	HAAO	23498	-	rs3937908	2	42615308	-33866	MTA3	57504	0.3611	0.2546	1	1	258315	cis	4.16E-019	0.000999	0.5305	0.1056	61	39	8
crblm	cg01561916	2	42873623	42873673	HAAO	23498	-	rs4528815	2	42930541	22281	LOC100128048	100128048	0.3519	0.2593	1	1	56868	cis	9.40E-018	0.000999	0.5023	0.1005	61	38	9
crblm	cg01561916	2	42873623	42873673	HAAO	23498	-	rs1992284	2	42919059	10799	LOC100128048	100128048	0.3519	0.2593	1	1	45386	cis	9.40E-018	0.000999	0.5023	0.1005	61	38	9
crblm	cg01561916	2	42873623	42873673	HAAO	23498	-	rs893727	2	42909643	1383	LOC100128048	100128048	0.3241	0.2546	1	1	35970	cis	1.11E-021	0.000999	0.5799	0.1056	63	35	10
crblm	cg01561916	2	42873623	42873673	HAAO	23498	-	rs3755540	2	42849344	0	HAAO	23498	0.3889	0.3241	1	1	24279	cis	9.04E-018	0.000999	0.5027	0.09288	52	42	14
crblm	cg01561916	2	42873623	42873673	HAAO	23498	-	rs6749246	2	42933543	25283	LOC100128048	100128048	0.3519	0.2593	1	1	59870	cis	9.40E-018	0.000999	0.5023	0.1005	61	38	9
crblm	cg01561916	2	42873623	42873673	HAAO	23498	-	rs7600439	2	42821367	-21775	OXER1	165140	0.4444	0.4907	1	1	52256	cis	3.83E-009	0.003996	0.2803	-0.06498	31	48	29
crblm	cg01561916	2	42873623	42873673	HAAO	23498	-	rs11890952	2	42931247	22987	LOC100128048	100128048	0.3519	0.2593	1	1	57574	cis	9.40E-018	0.000999	0.5023	0.1005	61	38	9
crblm	cg01561916	2	42873623	42873673	HAAO	23498	-	rs4284880	2	42930696	22436	LOC100128048	100128048	0.3519	0.2593	1	1	57023	cis	9.40E-018	0.000999	0.5023	0.1005	61	38	9
crblm	cg01561916	2	42873623	42873673	HAAO	23498	-	rs10192874	2	43004942	96682	LOC100128048	100128048	0.3889	0.25	1	1	131269	cis	3.92E-012	0.000999	0.3665	0.09213	60	42	6
crblm	cg01561916	2	42873623	42873673	HAAO	23498	-	rs6725631	2	42986996	78736	LOC100128048	100128048	0.3704	0.2407	1	1	113323	cis	3.84E-011	0.000999	0.339	0.08866	62	40	6
crblm	cg01561916	2	42873623	42873673	HAAO	23498	-	rs7569325	2	42978493	70233	LOC100128048	100128048	0.3426	0.2176	1	1	104820	cis	2.29E-012	0.000999	0.3728	0.09599	66	37	5
crblm	cg01561916	2	42873623	42873673	HAAO	23498	-	rs4953688	2	43003119	94859	LOC100128048	100128048	0.3889	0.25	1	1	129446	cis	3.92E-012	0.000999	0.3665	0.09213	60	42	6
crblm	cg01561916	2	42873623	42873673	HAAO	23498	-	rs4953687	2	43002989	94729	LOC100128048	100128048	0.3889	0.25	1	1	129316	cis	3.92E-012	0.000999	0.3665	0.09213	60	42	6
crblm	cg01561916	2	42873623	42873673	HAAO	23498	-	rs4952950	2	43003325	95065	LOC100128048	100128048	0.3889	0.25	1	1	129652	cis	3.92E-012	0.000999	0.3665	0.09213	60	42	6
crblm	cg01561916	2	42873623	42873673	HAAO	23498	-	rs6736894	2	42995273	87013	LOC100128048	100128048	0.3704	0.2407	1	1	121600	cis	3.84E-011	0.000999	0.339	0.08866	62	40	6
crblm	cg01561916	2	42873623	42873673	HAAO	23498	-	rs6715170	2	42941808	33548	LOC100128048	100128048	0.3148	0.2315	1	1	68135	cis	5.73E-016	0.000999	0.4626	0.09874	66	34	8
crblm	cg01561916	2	42873623	42873673	HAAO	23498	-	rs6544610	2	42973754	65494	LOC100128048	100128048	0.3426	0.2176	1	1	100081	cis	2.29E-012	0.000999	0.3728	0.09599	66	37	5
crblm	cg01561916	2	42873623	42873673	HAAO	23498	-	rs4594497	2	42959781	51521	LOC100128048	100128048	0.3611	0.2269	1	1	86108	cis	4.88E-012	0.000999	0.3639	0.09455	64	39	5
crblm	cg01561916	2	42873623	42873673	HAAO	23498	-	rs4952946	2	42959597	51337	LOC100128048	100128048	0.3611	0.2269	1	1	85924	cis	4.88E-012	0.000999	0.3639	0.09455	64	39	5
crblm	cg01561916	2	42873623	42873673	HAAO	23498	-	rs11883440	2	42976693	68433	LOC100128048	100128048	0.3426	0.2176	1	1	103020	cis	2.29E-012	0.000999	0.3728	0.09599	66	37	5
crblm	cg01561916	2	42873623	42873673	HAAO	23498	-	rs6544611	2	42975990	67730	LOC100128048	100128048	0.3426	0.2176	1	1	102317	cis	2.29E-012	0.000999	0.3728	0.09599	66	37	5
crblm	cg01561916	2	42873623	42873673	HAAO	23498	-	rs12468877	2	42695484	0	MTA3	57504	0.3796	0.3102	1	1	178139	cis	9.83E-014	0.000999	0.4085	0.08469	54	41	13
crblm	cg01561916	2	42873623	42873673	HAAO	23498	-	rs895504	2	43006619	98359	LOC100128048	100128048	0.3889	0.25	1	1	132946	cis	3.92E-012	0.000999	0.3665	0.09213	60	42	6
crblm	cg01561916	2	42873623	42873673	HAAO	23498	-	rs6730799	2	42697603	0	MTA3	57504	0.3889	0.3148	1	1	176020	cis	2.72E-014	0.000999	0.4224	0.08634	53	42	13
crblm	cg01561916	2	42873623	42873673	HAAO	23498	-	rs6758124	2	42804921	15065	MTA3	57504	0.4352	0.4769	1	1	68702	cis	1.70E-010	0.001998	0.3206	0.06903	33	47	28
crblm	cg01561916	2	42873623	42873673	HAAO	23498	-	rs2028341	2	42783916	0	MTA3	57504	0.4722	0.4398	1	1	89707	cis	8.58E-011	0.000999	0.3291	0.07323	35	51	22
crblm	cg01561916	2	42873623	42873673	HAAO	23498	-	rs12712841	2	42594928	18904	LOC100130921	100130921	0.3426	0.2454	1	1	278695	cis	2.22E-018	0.000999	0.5156	0.1041	63	37	8
crblm	cg01561916	2	42873623	42873673	HAAO	23498	-	rs4368378	2	42591314	15290	LOC100130921	100130921	0.5327	0.4065	0.991	0.991	282309	cis	6.59E-010	0.001998	0.3057	0.07725	35	57	15
crblm	cg01561916	2	42873623	42873673	HAAO	23498	-	rs1439648	2	42800069	10213	MTA3	57504	0.4722	0.4398	1	1	73554	cis	1.22E-009	0.002997	0.2953	0.06937	35	51	22
crblm	cg01561916	2	42873623	42873673	HAAO	23498	-	rs1561504	2	42806714	16858	MTA3	57504	0.4444	0.5	1	1	66909	cis	1.23E-009	0.002997	0.2952	0.06667	30	48	30
crblm	cg01561916	2	42873623	42873673	HAAO	23498	-	rs13027020	2	42718945	0	MTA3	57504	0.3981	0.3102	1	1	154678	cis	6.69E-014	0.000999	0.4127	0.08684	53	43	12
crblm	cg01561916	2	42873623	42873673	HAAO	23498	-	rs9973454	2	42739115	0	MTA3	57504	0.3889	0.3148	1	1	134508	cis	2.72E-014	0.000999	0.4224	0.08634	53	42	13
crblm	cg01561916	2	42873623	42873673	HAAO	23498	-	rs6724638	2	42748991	0	MTA3	57504	0.3889	0.3148	1	1	124632	cis	2.72E-014	0.000999	0.4224	0.08634	53	42	13
crblm	cg01561916	2	42873623	42873673	HAAO	23498	-	rs7571176	2	42697321	0	MTA3	57504	0.3889	0.3148	1	1	176302	cis	2.72E-014	0.000999	0.4224	0.08634	53	42	13
crblm	cg01561916	2	42873623	42873673	HAAO	23498	-	rs920392	2	42872868	0	HAAO	23498	0.3519	0.2685	1	1	755	cis	2.19E-025	0.000999	0.642	0.1113	60	38	10
crblm	cg01561916	2	42873623	42873673	HAAO	23498	-	rs4952908	2	42765769	0	MTA3	57504	0.3981	0.3194	1	1	107854	cis	2.68E-014	0.000999	0.4226	0.08659	52	43	13
crblm	cg01561916	2	42873623	42873673	HAAO	23498	-	rs10204098	2	42871006	0	HAAO	23498	0.3519	0.2685	1	1	2617	cis	2.19E-025	0.000999	0.642	0.1113	60	38	10
crblm	cg01561916	2	42873623	42873673	HAAO	23498	-	rs1439644	2	42875253	2035	HAAO	23498	0.3519	0.2685	1	1	1580	cis	2.19E-025	0.000999	0.642	0.1113	60	38	10
crblm	cg01561916	2	42873623	42873673	HAAO	23498	-	rs10187451	2	42755327	0	MTA3	57504	0.4537	0.3843	1	1	118296	cis	2.12E-010	0.001998	0.3178	0.07345	42	49	17
crblm	cg01561916	2	42873623	42873673	HAAO	23498	-	rs4953583	2	42794363	4507	MTA3	57504	0.4074	0.3241	1	1	79260	cis	6.19E-012	0.000999	0.3611	0.08026	51	44	13
crblm	cg01561916	2	42873623	42873673	HAAO	23498	-	rs10182499	2	42796047	6191	MTA3	57504	0.4815	0.4444	1	1	77576	cis	4.10E-009	0.004995	0.2794	0.06795	34	52	22
crblm	cg01561916	2	42873623	42873673	HAAO	23498	-	rs4953664	2	42878180	4962	HAAO	23498	0.3519	0.2685	1	1	4507	cis	2.19E-025	0.000999	0.642	0.1113	60	38	10
crblm	cg01561916	2	42873623	42873673	HAAO	23498	-	rs920393	2	42875912	2694	HAAO	23498	0.3519	0.2685	1	1	2239	cis	2.19E-025	0.000999	0.642	0.1113	60	38	10
crblm	cg01561916	2	42873623	42873673	HAAO	23498	-	rs4953667	2	42909309	1049	LOC100128048	100128048	0.3241	0.2546	1	1	35636	cis	1.38E-023	0.000999	0.613	0.1086	63	35	10
crblm	cg01561916	2	42873623	42873673	HAAO	23498	-	rs4952952	2	43003477	95217	LOC100128048	100128048	0.3889	0.25	1	1	129804	cis	3.92E-012	0.000999	0.3665	0.09213	60	42	6
crblm	cg01561916	2	42873623	42873673	HAAO	23498	-	rs2304658	2	42784721	0	MTA3	57504	0.463	0.4352	1	1	88902	cis	6.43E-010	0.001998	0.3036	0.06987	36	50	22
crblm	cg01561916	2	42873623	42873673	HAAO	23498	-	rs7582737	2	42936403	28143	LOC100128048	100128048	0.3426	0.2546	1	1	62730	cis	1.49E-017	0.000999	0.498	0.09999	62	37	9
crblm	cg01561916	2	42873623	42873673	HAAO	23498	-	rs4355164	2	42712366	0	MTA3	57504	0.3981	0.3102	1	1	161257	cis	6.69E-014	0.000999	0.4127	0.08684	53	43	12
crblm	cg01561916	2	42873623	42873673	HAAO	23498	-	rs6544597	2	42867097	0	HAAO	23498	0.3519	0.2685	1	1	6526	cis	2.19E-025	0.000999	0.642	0.1113	60	38	10
crblm	cg01561916	2	42873623	42873673	HAAO	23498	-	rs11901849	2	42713041	0	MTA3	57504	0.3981	0.3102	1	1	160582	cis	6.69E-014	0.000999	0.4127	0.08684	53	43	12
crblm	cg01561916	2	42873623	42873673	HAAO	23498	-	rs6720343	2	42777834	0	MTA3	57504	0.4722	0.4398	1	1	95789	cis	8.58E-011	0.000999	0.3291	0.07323	35	51	22
crblm	cg01561916	2	42873623	42873673	HAAO	23498	-	rs1439645	2	42800389	10533	MTA3	57504	0.4815	0.4444	1	1	73234	cis	1.68E-010	0.001998	0.3207	0.0728	34	52	22
crblm	cg01561916	2	42873623	42873673	HAAO	23498	-	rs3796075	2	42575914	0	LOC100130921	100130921	0.5	0.3796	1	1	297709	cis	8.78E-013	0.000999	0.3838	0.08522	40	54	14
crblm	cg01561916	2	42873623	42873673	HAAO	23498	-	rs7591304	2	42831303	-11839	OXER1	165140	0.4352	0.3843	1	1	42320	cis	2.08E-012	0.000999	0.3739	0.07821	43	47	18
crblm	cg01561916	2	42873623	42873673	HAAO	23498	-	rs6758365	2	42679911	0	MTA3	57504	0.3889	0.3148	1	1	193712	cis	1.10E-013	0.000999	0.4072	0.08477	53	42	13
crblm	cg01561916	2	42873623	42873673	HAAO	23498	-	rs10176547	2	42936783	28523	LOC100128048	100128048	0.3519	0.2593	1	1	63110	cis	9.40E-018	0.000999	0.5023	0.1005	61	38	9
crblm	cg01561916	2	42873623	42873673	HAAO	23498	-	rs12613026	2	42867793	0	HAAO	23498	0.4528	0.4717	0.981	0.981	5830	cis	1.47E-012	0.000999	0.3836	0.07713	32	48	26
crblm	cg01561916	2	42873623	42873673	HAAO	23498	-	rs2278582	2	42842948	-194	OXER1	165140	0.4537	0.4583	1	1	30675	cis	6.48E-010	0.001998	0.3035	0.06861	34	49	25
crblm	cg01561916	2	42873623	42873673	HAAO	23498	-	rs4953602	2	42806625	16769	MTA3	57504	0.4444	0.5	1	1	66998	cis	1.23E-009	0.002997	0.2952	0.06667	30	48	30
crblm	cg01561916	2	42873623	42873673	HAAO	23498	-	rs7578904	2	42837994	-5148	OXER1	165140	0.4352	0.4398	1	1	35629	cis	8.92E-010	0.001998	0.2994	0.06746	37	47	24
crblm	cg01561916	2	42873623	42873673	HAAO	23498	-	rs7607881	2	42638043	-11131	MTA3	57504	0.3889	0.3148	1	1	235580	cis	1.10E-013	0.000999	0.4072	0.08477	53	42	13
crblm	cg01561916	2	42873623	42873673	HAAO	23498	-	rs13023683	2	42762455	0	MTA3	57504	0.3889	0.3148	1	1	111168	cis	3.23E-013	0.000999	0.3952	0.08351	53	42	13
crblm	cg01561916	2	42873623	42873673	HAAO	23498	-	rs7585445	2	42936574	28314	LOC100128048	100128048	0.3426	0.2546	1	1	62901	cis	1.49E-017	0.000999	0.498	0.09999	62	37	9
crblm	cg01561916	2	42873623	42873673	HAAO	23498	-	rs4953529	2	42723944	0	MTA3	57504	0.3981	0.3102	1	1	149679	cis	6.69E-014	0.000999	0.4127	0.08684	53	43	12
crblm	cg01561916	2	42873623	42873673	HAAO	23498	-	rs3816179	2	42868905	0	HAAO	23498	0.3519	0.2685	1	1	4718	cis	2.19E-025	0.000999	0.642	0.1113	60	38	10
crblm	cg01561916	2	42873623	42873673	HAAO	23498	-	rs11891403	2	42866136	0	HAAO	23498	0.4537	0.4676	1	1	7487	cis	1.70E-012	0.000999	0.3762	0.07619	33	49	26
crblm	cg01561916	2	42873623	42873673	HAAO	23498	-	rs1347930	2	42903972	-2993	LOC100128048	100128048	0.3241	0.2546	1	1	30299	cis	1.38E-023	0.000999	0.613	0.1086	63	35	10
crblm	cg01561916	2	42873623	42873673	HAAO	23498	-	rs12712856	2	42722177	0	MTA3	57504	0.3981	0.3102	1	1	151446	cis	6.69E-014	0.000999	0.4127	0.08684	53	43	12
crblm	cg01561916	2	42873623	42873673	HAAO	23498	-	rs4953562	2	42765539	0	MTA3	57504	0.3981	0.3194	1	1	108084	cis	2.68E-014	0.000999	0.4226	0.08659	52	43	13
crblm	cg01561916	2	42873623	42873673	HAAO	23498	-	rs4953564	2	42765997	0	MTA3	57504	0.3981	0.3194	1	1	107626	cis	2.68E-014	0.000999	0.4226	0.08659	52	43	13
crblm	cg01561916	2	42873623	42873673	HAAO	23498	-	rs4952910	2	42766021	0	MTA3	57504	0.3981	0.3194	1	1	107602	cis	2.68E-014	0.000999	0.4226	0.08659	52	43	13
crblm	cg01561916	2	42873623	42873673	HAAO	23498	-	rs8179838	2	42756998	0	MTA3	57504	0.4722	0.3935	1	1	116625	cis	3.01E-010	0.001998	0.3134	0.07371	40	51	17
crblm	cg01561916	2	42873623	42873673	HAAO	23498	-	rs2056801	2	42760484	0	MTA3	57504	0.3981	0.3194	1	1	113139	cis	2.68E-014	0.000999	0.4226	0.08659	52	43	13
crblm	cg01561916	2	42873623	42873673	HAAO	23498	-	rs11690432	2	42764487	0	MTA3	57504	0.3981	0.3194	1	1	109136	cis	2.68E-014	0.000999	0.4226	0.08659	52	43	13
crblm	cg01561916	2	42873623	42873673	HAAO	23498	-	rs4953573	2	42787842	0	MTA3	57504	0.4722	0.4398	1	1	85781	cis	8.58E-011	0.000999	0.3291	0.07323	35	51	22
crblm	cg01561916	2	42873623	42873673	HAAO	23498	-	rs2043912	2	42788985	0	MTA3	57504	0.463	0.4352	1	1	84638	cis	6.43E-010	0.001998	0.3036	0.06987	36	50	22
crblm	cg01561916	2	42873623	42873673	HAAO	23498	-	rs4953575	2	42789061	0	MTA3	57504	0.4722	0.4398	1	1	84562	cis	8.58E-011	0.000999	0.3291	0.07323	35	51	22
crblm	cg01561916	2	42873623	42873673	HAAO	23498	-	rs731205	2	42775403	0	MTA3	57504	0.4722	0.4398	1	1	98220	cis	8.58E-011	0.000999	0.3291	0.07323	35	51	22
crblm	cg01561916	2	42873623	42873673	HAAO	23498	-	rs4411758	2	42778669	0	MTA3	57504	0.3981	0.3194	1	1	94954	cis	2.68E-014	0.000999	0.4226	0.08659	52	43	13
crblm	cg01561916	2	42873623	42873673	HAAO	23498	-	rs12472339	2	42778963	0	MTA3	57504	0.4722	0.4398	1	1	94660	cis	8.58E-011	0.000999	0.3291	0.07323	35	51	22
crblm	cg01561916	2	42873623	42873673	HAAO	23498	-	rs12996750	2	42734275	0	MTA3	57504	0.3981	0.3102	1	1	139348	cis	6.69E-014	0.000999	0.4127	0.08684	53	43	12
crblm	cg01561916	2	42873623	42873673	HAAO	23498	-	rs10195899	2	42735038	0	MTA3	57504	0.3981	0.3102	1	1	138585	cis	6.69E-014	0.000999	0.4127	0.08684	53	43	12
crblm	cg01561916	2	42873623	42873673	HAAO	23498	-	rs10172447	2	42735229	0	MTA3	57504	0.3981	0.3102	1	1	138394	cis	6.69E-014	0.000999	0.4127	0.08684	53	43	12
crblm	cg01561916	2	42873623	42873673	HAAO	23498	-	rs4953528	2	42723660	0	MTA3	57504	0.3981	0.3102	1	1	149963	cis	6.69E-014	0.000999	0.4127	0.08684	53	43	12
crblm	cg01561916	2	42873623	42873673	HAAO	23498	-	rs2272447	2	42724479	0	MTA3	57504	0.3981	0.3102	1	1	149144	cis	6.69E-014	0.000999	0.4127	0.08684	53	43	12
crblm	cg01561916	2	42873623	42873673	HAAO	23498	-	rs6544583	2	42730380	0	MTA3	57504	0.3981	0.3102	1	1	143243	cis	6.69E-014	0.000999	0.4127	0.08684	53	43	12
crblm	cg01561916	2	42873623	42873673	HAAO	23498	-	rs6544585	2	42754268	0	MTA3	57504	0.4444	0.3889	1	1	119355	cis	3.43E-011	0.000999	0.3405	0.075	42	48	18
crblm	cg01561916	2	42873623	42873673	HAAO	23498	-	rs6544586	2	42754495	0	MTA3	57504	0.4444	0.3889	1	1	119128	cis	3.43E-011	0.000999	0.3405	0.075	42	48	18
crblm	cg01561916	2	42873623	42873673	HAAO	23498	-	rs8179836	2	42756743	0	MTA3	57504	0.4537	0.3843	1	1	116880	cis	2.12E-010	0.001998	0.3178	0.07345	42	49	17
crblm	cg01561916	2	42873623	42873673	HAAO	23498	-	rs7572190	2	42742737	0	MTA3	57504	0.3981	0.3194	1	1	130886	cis	1.82E-015	0.000999	0.4508	0.08943	52	43	13
crblm	cg01561916	2	42873623	42873673	HAAO	23498	-	rs6749160	2	42746094	0	MTA3	57504	0.3889	0.3148	1	1	127529	cis	2.72E-014	0.000999	0.4224	0.08634	53	42	13
crblm	cg01561916	2	42873623	42873673	HAAO	23498	-	rs6708408	2	42752419	0	MTA3	57504	0.3889	0.3148	1	1	121204	cis	2.72E-014	0.000999	0.4224	0.08634	53	42	13
crblm	cg01561916	2	42873623	42873673	HAAO	23498	-	rs1574965	2	42815061	25205	MTA3	57504	0.4352	0.4954	1	1	58562	cis	7.53E-009	0.005994	0.2713	0.06339	31	47	30
crblm	cg01561916	2	42873623	42873673	HAAO	23498	-	rs4953631	2	42824494	-18648	OXER1	165140	0.4352	0.3843	1	1	49129	cis	2.08E-012	0.000999	0.3739	0.07821	43	47	18
crblm	cg01561916	2	42873623	42873673	HAAO	23498	-	rs1016607	2	42825191	-17951	OXER1	165140	0.4352	0.3843	1	1	48432	cis	2.08E-012	0.000999	0.3739	0.07821	43	47	18
crblm	cg01561916	2	42873623	42873673	HAAO	23498	-	rs6737540	2	42806868	17012	MTA3	57504	0.4444	0.5	1	1	66755	cis	1.23E-009	0.002997	0.2952	0.06667	30	48	30
crblm	cg01561916	2	42873623	42873673	HAAO	23498	-	rs9653491	2	42807957	18101	MTA3	57504	0.4444	0.5	1	1	65666	cis	1.23E-009	0.002997	0.2952	0.06667	30	48	30
crblm	cg01561916	2	42873623	42873673	HAAO	23498	-	rs13424316	2	42812682	22826	MTA3	57504	0.4352	0.4954	1	1	60941	cis	7.53E-009	0.005994	0.2713	0.06339	31	47	30
crblm	cg01561916	2	42873623	42873673	HAAO	23498	-	rs2289355	2	42835494	-7648	OXER1	165140	0.4722	0.4583	1	1	38129	cis	9.22E-011	0.000999	0.3282	0.0726	33	51	24
crblm	cg01561916	2	42873623	42873673	HAAO	23498	-	rs7566714	2	42838211	-4931	OXER1	165140	0.463	0.4537	1	1	35412	cis	6.97E-010	0.001998	0.3026	0.0692	34	50	24
crblm	cg01561916	2	42873623	42873673	HAAO	23498	-	rs6544568	2	42664910	0	MTA3	57504	0.3889	0.3148	1	1	208713	cis	1.10E-013	0.000999	0.4072	0.08477	53	42	13
crblm	cg01561916	2	42873623	42873673	HAAO	23498	-	rs6544594	2	42831083	-12059	OXER1	165140	0.4352	0.3843	1	1	42540	cis	2.08E-012	0.000999	0.3739	0.07821	43	47	18
crblm	cg01561916	2	42873623	42873673	HAAO	23498	-	rs6544595	2	42831374	-11768	OXER1	165140	0.4352	0.3843	1	1	42249	cis	2.08E-012	0.000999	0.3739	0.07821	43	47	18
crblm	cg01561916	2	42873623	42873673	HAAO	23498	-	rs4953636	2	42833573	-9569	OXER1	165140	0.4537	0.4213	1	1	40050	cis	3.16E-011	0.000999	0.3415	0.074	38	49	21
crblm	cg01561916	2	42873623	42873673	HAAO	23498	-	rs10182264	2	42795609	5753	MTA3	57504	0.4907	0.4491	1	1	78014	cis	6.09E-010	0.001998	0.3043	0.07143	33	53	22
crblm	cg01561916	2	42873623	42873673	HAAO	23498	-	rs4467324	2	42797612	7756	MTA3	57504	0.4815	0.4444	1	1	76011	cis	4.10E-009	0.004995	0.2794	0.06795	34	52	22
crblm	cg01561916	2	42873623	42873673	HAAO	23498	-	rs6544590	2	42798045	8189	MTA3	57504	0.4907	0.4491	1	1	75578	cis	6.09E-010	0.001998	0.3043	0.07143	33	53	22
crblm	cg01561916	2	42873623	42873673	HAAO	23498	-	rs4953577	2	42789465	0	MTA3	57504	0.463	0.4352	1	1	84158	cis	6.43E-010	0.001998	0.3036	0.06987	36	50	22
crblm	cg01561916	2	42873623	42873673	HAAO	23498	-	rs4953578	2	42789483	0	MTA3	57504	0.463	0.4352	1	1	84140	cis	6.43E-010	0.001998	0.3036	0.06987	36	50	22
crblm	cg01561916	2	42873623	42873673	HAAO	23498	-	rs3816186	2	42790051	195	MTA3	57504	0.4815	0.4444	1	1	83572	cis	4.10E-009	0.004995	0.2794	0.06795	34	52	22
crblm	cg01561916	2	42873623	42873673	HAAO	23498	-	rs6729750	2	42805005	15149	MTA3	57504	0.4673	0.4486	0.991	0.991	68618	cis	1.30E-008	0.006993	0.2661	-0.06557	34	50	23
crblm	cg01561916	2	42873623	42873673	HAAO	23498	-	rs6544591	2	42805308	15452	MTA3	57504	0.4444	0.5	1	1	68315	cis	1.23E-009	0.002997	0.2952	0.06667	30	48	30
crblm	cg01561916	2	42873623	42873673	HAAO	23498	-	rs12620658	2	42806389	16533	MTA3	57504	0.4444	0.5	1	1	67234	cis	1.23E-009	0.002997	0.2952	0.06667	30	48	30
crblm	cg01561916	2	42873623	42873673	HAAO	23498	-	rs6704953	2	42798783	8927	MTA3	57504	0.4907	0.4491	1	1	74840	cis	6.09E-010	0.001998	0.3043	0.07143	33	53	22
crblm	cg01561916	2	42873623	42873673	HAAO	23498	-	rs2888840	2	42803309	13453	MTA3	57504	0.463	0.5	1	1	70314	cis	1.14E-009	0.002997	0.2962	-0.06792	29	50	29
crblm	cg01561916	2	42873623	42873673	HAAO	23498	-	rs2119014	2	42804257	14401	MTA3	57504	0.4352	0.4954	1	1	69366	cis	7.53E-009	0.005994	0.2713	0.06339	31	47	30
crblm	cg01561916	2	42873623	42873673	HAAO	23498	-	rs7578653	2	42749709	0	MTA3	57504	0.3889	0.3148	1	1	123914	cis	2.72E-014	0.000999	0.4224	0.08634	53	42	13
crblm	cg01561916	2	42873623	42873673	HAAO	23498	-	rs10865183	2	42735714	0	MTA3	57504	0.3981	0.3102	1	1	137909	cis	6.69E-014	0.000999	0.4127	0.08684	53	43	12
crblm	cg01561916	2	42873623	42873673	HAAO	23498	-	rs12712855	2	42715102	0	MTA3	57504	0.3981	0.3102	1	1	158521	cis	6.69E-014	0.000999	0.4127	0.08684	53	43	12
crblm	cg01561916	2	42873623	42873673	HAAO	23498	-	rs6544579	2	42710205	0	MTA3	57504	0.3889	0.3148	1	1	163418	cis	2.72E-014	0.000999	0.4224	0.08634	53	42	13
crblm	cg01561916	2	42873623	42873673	HAAO	23498	-	rs2304656	2	42873234	16	HAAO	23498	0.3519	0.2685	1	1	389	cis	2.19E-025	0.000999	0.642	0.1113	60	38	10
crblm	cg01561916	2	42873623	42873673	HAAO	23498	-	rs7580766	2	42792855	2999	MTA3	57504	0.4907	0.4491	1	1	80768	cis	6.09E-010	0.001998	0.3043	0.07143	33	53	22
crblm	cg01561916	2	42873623	42873673	HAAO	23498	-	rs4953669	2	42923480	15220	LOC100128048	100128048	0.3519	0.2593	1	1	49807	cis	9.40E-018	0.000999	0.5023	0.1005	61	38	9
crblm	cg01561916	2	42873623	42873673	HAAO	23498	-	rs10170493	2	42905361	-1604	LOC100128048	100128048	0.3889	0.3056	1	1	31688	cis	1.35E-014	0.000999	0.4299	0.08843	54	42	12
crblm	cg01561916	2	42873623	42873673	HAAO	23498	-	rs10190727	2	42564073	0	KCNG3	170850	0.3519	0.2593	1	1	309550	cis	1.61E-018	0.000999	0.5185	0.1021	61	38	9
crblm	cg01561916	2	42873623	42873673	HAAO	23498	-	rs6760754	2	42574955	215	KCNG3	170850	0.5093	0.4028	1	1	298668	cis	9.63E-010	0.002997	0.2984	0.07423	37	55	16
crblm	cg01561916	2	42873623	42873673	HAAO	23498	-	rs6544603	2	42915150	6890	LOC100128048	100128048	0.3519	0.2593	1	1	41477	cis	9.40E-018	0.000999	0.5023	0.1005	61	38	9
crblm	cg01561916	2	42873623	42873673	HAAO	23498	-	rs6544576	2	42704732	0	MTA3	57504	0.3889	0.3148	1	1	168891	cis	2.72E-014	0.000999	0.4224	0.08634	53	42	13
crblm	cg01561916	2	42873623	42873673	HAAO	23498	-	rs1561506	2	42806886	17030	MTA3	57504	0.4444	0.5	1	1	66737	cis	1.23E-009	0.002997	0.2952	0.06667	30	48	30
crblm	cg01561916	2	42873623	42873673	HAAO	23498	-	rs3772061	2	42870445	0	HAAO	23498	0.3519	0.2685	1	1	3178	cis	2.19E-025	0.000999	0.642	0.1113	60	38	10
crblm	cg01561916	2	42873623	42873673	HAAO	23498	-	rs1561505	2	42806849	16993	MTA3	57504	0.4444	0.5	1	1	66774	cis	1.23E-009	0.002997	0.2952	0.06667	30	48	30
crblm	cg01561916	2	42873623	42873673	HAAO	23498	-	rs3816183	2	42869223	0	HAAO	23498	0.3519	0.2685	1	1	4400	cis	2.19E-025	0.000999	0.642	0.1113	60	38	10
crblm	cg01561916	2	42873623	42873673	HAAO	23498	-	rs1561507	2	42791890	2034	MTA3	57504	0.4815	0.4444	1	1	81733	cis	4.10E-009	0.004995	0.2794	0.06795	34	52	22
crblm	cg01561916	2	42873623	42873673	HAAO	23498	-	rs1992286	2	42843840	0	OXER1	165140	0.4722	0.4676	1	1	29783	cis	1.44E-009	0.002997	0.2932	0.06844	32	51	25
crblm	cg01561916	2	42873623	42873673	HAAO	23498	-	rs10200363	2	42937022	28762	LOC100128048	100128048	0.3519	0.2593	1	1	63349	cis	9.40E-018	0.000999	0.5023	0.1005	61	38	9
crblm	cg01561916	2	42873623	42873673	HAAO	23498	-	rs10196492	2	42872038	0	HAAO	23498	0.3519	0.2685	1	1	1585	cis	2.19E-025	0.000999	0.642	0.1113	60	38	10
crblm	cg01561916	2	42873623	42873673	HAAO	23498	-	rs1371404	2	42894081	-12884	LOC100128048	100128048	0.4352	0.4583	1	1	20408	cis	2.60E-009	0.003996	0.2854	-0.06542	35	47	26
crblm	cg01561916	2	42873623	42873673	HAAO	23498	-	rs10208367	2	42734996	0	MTA3	57504	0.4074	0.3148	1	1	138627	cis	6.51E-014	0.000999	0.413	0.08709	52	44	12
crblm	cg01561916	2	42873623	42873673	HAAO	23498	-	rs12712866	2	42931959	23699	LOC100128048	100128048	0.3519	0.2593	1	1	58286	cis	9.40E-018	0.000999	0.5023	0.1005	61	38	9
crblm	cg01561916	2	42873623	42873673	HAAO	23498	-	rs3816185	2	42869406	0	HAAO	23498	0.3519	0.2685	1	1	4217	cis	2.19E-025	0.000999	0.642	0.1113	60	38	10
crblm	cg01561916	2	42873623	42873673	HAAO	23498	-	rs4952948	2	43001991	93731	LOC100128048	100128048	0.537	0.3889	1	1	128318	cis	1.79E-008	0.007992	0.2596	0.07245	37	58	13
crblm	cg01561916	2	42873623	42873673	HAAO	23498	-	rs10199169	2	42696737	0	MTA3	57504	0.3889	0.3148	1	1	176886	cis	2.72E-014	0.000999	0.4224	0.08634	53	42	13
crblm	cg01561916	2	42873623	42873673	HAAO	23498	-	rs7573457	2	42703111	0	MTA3	57504	0.3889	0.3148	1	1	170512	cis	2.72E-014	0.000999	0.4224	0.08634	53	42	13
crblm	cg01561916	2	42873623	42873673	HAAO	23498	-	rs2103338	2	42704089	0	MTA3	57504	0.3889	0.3148	1	1	169534	cis	2.72E-014	0.000999	0.4224	0.08634	53	42	13
crblm	cg01561916	2	42873623	42873673	HAAO	23498	-	rs6544575	2	42688944	0	MTA3	57504	0.3889	0.3148	1	1	184679	cis	1.10E-013	0.000999	0.4072	0.08477	53	42	13
crblm	cg01561916	2	42873623	42873673	HAAO	23498	-	rs4953500	2	42692657	0	MTA3	57504	0.3889	0.3148	1	1	180966	cis	1.10E-013	0.000999	0.4072	0.08477	53	42	13
crblm	cg01561916	2	42873623	42873673	HAAO	23498	-	rs12473172	2	42695491	0	MTA3	57504	0.3796	0.3102	1	1	178132	cis	9.83E-014	0.000999	0.4085	0.08469	54	41	13
crblm	cg01561916	2	42873623	42873673	HAAO	23498	-	rs6742450	2	42713364	0	MTA3	57504	0.3925	0.3084	0.991	0.991	160259	cis	4.14E-014	0.000999	0.4209	0.08761	53	42	12
crblm	cg01561916	2	42873623	42873673	HAAO	23498	-	rs10211285	2	42714671	0	MTA3	57504	0.3981	0.3102	1	1	158952	cis	6.69E-014	0.000999	0.4127	0.08684	53	43	12
crblm	cg01561916	2	42873623	42873673	HAAO	23498	-	rs12712854	2	42714897	0	MTA3	57504	0.3981	0.3102	1	1	158726	cis	6.69E-014	0.000999	0.4127	0.08684	53	43	12
crblm	cg01561916	2	42873623	42873673	HAAO	23498	-	rs6758688	2	42710284	0	MTA3	57504	0.3889	0.3148	1	1	163339	cis	2.72E-014	0.000999	0.4224	0.08634	53	42	13
crblm	cg01561916	2	42873623	42873673	HAAO	23498	-	rs2374435	2	42712260	0	MTA3	57504	0.3981	0.3102	1	1	161363	cis	6.69E-014	0.000999	0.4127	0.08684	53	43	12
crblm	cg01561916	2	42873623	42873673	HAAO	23498	-	rs4953675	2	42974788	66528	LOC100128048	100128048	0.3426	0.2176	1	1	101115	cis	2.29E-012	0.000999	0.3728	0.09599	66	37	5
crblm	cg01561916	2	42873623	42873673	HAAO	23498	-	rs6752377	2	42632886	-16288	MTA3	57504	0.3704	0.2685	1	1	240737	cis	5.68E-018	0.000999	0.507	0.101	59	40	9
crblm	cg01561916	2	42873623	42873673	HAAO	23498	-	rs2132534	2	42656869	0	MTA3	57504	0.3889	0.3148	1	1	216754	cis	1.10E-013	0.000999	0.4072	0.08477	53	42	13
crblm	cg01561916	2	42873623	42873673	HAAO	23498	-	rs752009	2	42656935	0	MTA3	57504	0.3889	0.3148	1	1	216688	cis	1.10E-013	0.000999	0.4072	0.08477	53	42	13
crblm	cg01561916	2	42873623	42873673	HAAO	23498	-	rs7581716	2	42580419	4395	LOC100130921	100130921	0.3426	0.2454	1	1	293204	cis	2.22E-018	0.000999	0.5156	0.1041	63	37	8
crblm	cg01561916	2	42873623	42873673	HAAO	23498	-	rs6544552	2	42582639	6615	LOC100130921	100130921	0.5278	0.4028	1	1	290984	cis	5.61E-010	0.001998	0.3054	0.07668	36	57	15
crblm	cg01561916	2	42873623	42873673	HAAO	23498	-	rs2374432	2	42595418	19394	LOC100130921	100130921	0.3396	0.2453	0.981	0.981	278205	cis	5.78E-018	0.000999	0.5135	0.1017	62	36	8
crblm	cg01561916	2	42873623	42873673	HAAO	23498	-	rs6544569	2	42670433	0	MTA3	57504	0.3889	0.3148	1	1	203190	cis	1.10E-013	0.000999	0.4072	0.08477	53	42	13
crblm	cg01561916	2	42873623	42873673	HAAO	23498	-	rs4953488	2	42674526	0	MTA3	57504	0.3889	0.3148	1	1	199097	cis	1.10E-013	0.000999	0.4072	0.08477	53	42	13
crblm	cg01561916	2	42873623	42873673	HAAO	23498	-	rs6544571	2	42683389	0	MTA3	57504	0.3889	0.3148	1	1	190234	cis	1.10E-013	0.000999	0.4072	0.08477	53	42	13
crblm	cg01561916	2	42873623	42873673	HAAO	23498	-	rs10187433	2	42660242	0	MTA3	57504	0.3889	0.3148	1	1	213381	cis	1.10E-013	0.000999	0.4072	0.08477	53	42	13
crblm	cg01561916	2	42873623	42873673	HAAO	23498	-	rs6719977	2	42839307	-3835	OXER1	165140	0.4537	0.4583	1	1	34316	cis	6.48E-010	0.001998	0.3035	0.06861	34	49	25
crblm	cg01561916	2	42873623	42873673	HAAO	23498	-	rs6732008	2	42668570	0	MTA3	57504	0.3889	0.3148	1	1	205053	cis	1.10E-013	0.000999	0.4072	0.08477	53	42	13
crblm	cg01561916	2	42873623	42873673	HAAO	23498	-	rs4953653	2	42842663	-479	OXER1	165140	0.4537	0.4583	1	1	30960	cis	6.48E-010	0.001998	0.3035	0.06861	34	49	25
crblm	cg01561916	2	42873623	42873673	HAAO	23498	-	rs3772062	2	42870549	0	HAAO	23498	0.3519	0.2685	1	1	3074	cis	2.19E-025	0.000999	0.642	0.1113	60	38	10
crblm	cg01561916	2	42873623	42873673	HAAO	23498	-	rs12998043	2	42871558	0	HAAO	23498	0.3519	0.2685	1	1	2065	cis	2.19E-025	0.000999	0.642	0.1113	60	38	10
crblm	cg01561916	2	42873623	42873673	HAAO	23498	-	rs13026205	2	42871591	0	HAAO	23498	0.3519	0.2685	1	1	2032	cis	2.19E-025	0.000999	0.642	0.1113	60	38	10
crblm	cg01561916	2	42873623	42873673	HAAO	23498	-	rs965374	2	42846670	-1063	HAAO	23498	0.463	0.4074	1	1	26953	cis	4.11E-012	0.000999	0.3659	0.07802	39	50	19
crblm	cg01561916	2	42873623	42873673	HAAO	23498	-	rs3772063	2	42870599	0	HAAO	23498	0.3519	0.2685	1	1	3024	cis	2.19E-025	0.000999	0.642	0.1113	60	38	10
crblm	cg01561916	2	42873623	42873673	HAAO	23498	-	rs10193013	2	42870920	0	HAAO	23498	0.3519	0.2685	1	1	2703	cis	2.19E-025	0.000999	0.642	0.1113	60	38	10
crblm	cg01561916	2	42873623	42873673	HAAO	23498	-	rs10204105	2	42871024	0	HAAO	23498	0.3519	0.2685	1	1	2599	cis	2.19E-025	0.000999	0.642	0.1113	60	38	10
crblm	cg01561916	2	42873623	42873673	HAAO	23498	-	rs920390	2	42872648	0	HAAO	23498	0.3519	0.2685	1	1	975	cis	2.19E-025	0.000999	0.642	0.1113	60	38	10
crblm	cg01561916	2	42873623	42873673	HAAO	23498	-	rs2278581	2	42874418	1200	HAAO	23498	0.3519	0.2685	1	1	745	cis	2.19E-025	0.000999	0.642	0.1113	60	38	10
crblm	cg01561916	2	42873623	42873673	HAAO	23498	-	rs4953576	2	42789160	0	MTA3	57504	0.3889	0.3148	1	1	84463	cis	3.23E-013	0.000999	0.3952	0.08351	53	42	13
crblm	cg01561916	2	42873623	42873673	HAAO	23498	-	rs2278584	2	42843248	0	OXER1	165140	0.4722	0.4676	1	1	30375	cis	1.44E-009	0.002997	0.2932	0.06844	32	51	25
crblm	cg01561916	2	42873623	42873673	HAAO	23498	-	rs2374444	2	42872148	0	HAAO	23498	0.3519	0.2685	1	1	1475	cis	2.19E-025	0.000999	0.642	0.1113	60	38	10
crblm	cg01561916	2	42873623	42873673	HAAO	23498	-	rs1821981	2	42872420	0	HAAO	23498	0.3519	0.2685	1	1	1203	cis	2.19E-025	0.000999	0.642	0.1113	60	38	10
crblm	cg01561916	2	42873623	42873673	HAAO	23498	-	rs3755541	2	42849352	0	HAAO	23498	0.3889	0.3241	1	1	24271	cis	9.04E-018	0.000999	0.5027	0.09288	52	42	14
crblm	cg01561916	2	42873623	42873673	HAAO	23498	-	rs12617051	2	42867276	0	HAAO	23498	0.4352	0.3935	1	1	6347	cis	1.19E-016	0.000999	0.4781	0.08774	42	47	19
crblm	cg01561916	2	42873623	42873673	HAAO	23498	-	rs11124892	2	42867808	0	HAAO	23498	0.3519	0.2685	1	1	5815	cis	2.19E-025	0.000999	0.642	0.1113	60	38	10
crblm	cg01561916	2	42873623	42873673	HAAO	23498	-	rs893729	2	42868728	0	HAAO	23498	0.3519	0.2685	1	1	4895	cis	2.19E-025	0.000999	0.642	0.1113	60	38	10
crblm	cg01561916	2	42873623	42873673	HAAO	23498	-	rs4953658	2	42849992	0	HAAO	23498	0.3889	0.3241	1	1	23631	cis	9.04E-018	0.000999	0.5027	0.09288	52	42	14
crblm	cg01561916	2	42873623	42873673	HAAO	23498	-	rs2374442	2	42856434	0	HAAO	23498	0.3333	0.2593	1	1	17189	cis	2.68E-024	0.000999	0.6247	0.1096	62	36	10
crblm	cg01561916	2	42873623	42873673	HAAO	23498	-	rs6717616	2	42866841	0	HAAO	23498	0.3519	0.2685	1	1	6782	cis	2.19E-025	0.000999	0.642	0.1113	60	38	10
crblm	cg01561916	2	42873623	42873673	HAAO	23498	-	rs7422835	2	42869511	0	HAAO	23498	0.3519	0.2685	1	1	4112	cis	2.19E-025	0.000999	0.642	0.1113	60	38	10
crblm	cg01561916	2	42873623	42873673	HAAO	23498	-	rs10174617	2	42869569	0	HAAO	23498	0.3611	0.2917	1	1	4054	cis	3.77E-022	0.000999	0.5882	0.1028	57	39	12
crblm	cg01561916	2	42873623	42873673	HAAO	23498	-	rs893733	2	42870342	0	HAAO	23498	0.3519	0.2685	1	1	3281	cis	2.19E-025	0.000999	0.642	0.1113	60	38	10
crblm	cg01561916	2	42873623	42873673	HAAO	23498	-	rs893730	2	42868870	0	HAAO	23498	0.3519	0.2685	1	1	4753	cis	2.19E-025	0.000999	0.642	0.1113	60	38	10
crblm	cg01561916	2	42873623	42873673	HAAO	23498	-	rs893731	2	42868936	0	HAAO	23498	0.3519	0.2685	1	1	4687	cis	2.19E-025	0.000999	0.642	0.1113	60	38	10
crblm	cg01561916	2	42873623	42873673	HAAO	23498	-	rs6544601	2	42896812	-10153	LOC100128048	100128048	0.4537	0.3843	1	1	23139	cis	1.72E-009	0.002997	0.2909	0.07027	42	49	17
crblm	cg01561916	2	42873623	42873673	HAAO	23498	-	rs7582883	2	42876508	3290	HAAO	23498	0.3519	0.2685	1	1	2835	cis	2.19E-025	0.000999	0.642	0.1113	60	38	10
crblm	cg01561916	2	42873623	42873673	HAAO	23498	-	rs7583085	2	42876472	3254	HAAO	23498	0.3519	0.2685	1	1	2799	cis	2.19E-025	0.000999	0.642	0.1113	60	38	10
crblm	cg01561916	2	42873623	42873673	HAAO	23498	-	rs6544600	2	42886849	13631	HAAO	23498	0.3241	0.2546	1	1	13176	cis	1.38E-023	0.000999	0.613	0.1086	63	35	10
crblm	cg01561916	2	42873623	42873673	HAAO	23498	-	rs11124894	2	42885745	12527	HAAO	23498	0.3241	0.2546	1	1	12072	cis	1.38E-023	0.000999	0.613	0.1086	63	35	10
crblm	cg01561916	2	42873623	42873673	HAAO	23498	-	rs3816184	2	42869261	0	HAAO	23498	0.3519	0.2685	1	1	4362	cis	2.19E-025	0.000999	0.642	0.1113	60	38	10
crblm	cg21493583	2	46696412	46696462	CRIPT	9419	+	rs13000706	2	46691751	0	PIGF	5281	0.5093	0.4398	1	1	4661	cis	1.79E-008	0.00999	0.2595	0.01536	33	55	20
crblm	cg21493583	2	46696412	46696462	CRIPT	9419	+	rs1531133	2	46697135	0	PIGF	5281	0.5093	0.4398	1	1	673	cis	1.79E-008	0.00999	0.2595	0.01536	33	55	20
crblm	cg20843052	2	61147179	61147229	KIAA1841	84542	+	rs11727001	4	24211916	16635	DHX15	1665	0.1296	0.09259	1	1	NA	trans	1.67E-008	0.01099	0.2605	0.006531	91	14	3
crblm	cg13877895	2	69054513	69054563	GKN1	56287	+	rs4072127	2	69054715	-493	GKN1	56287	0.4537	0.3657	1	1	152	cis	1.26E-008	0.008991	0.2644	0.008492	44	49	15
crblm	cg13877895	2	69054513	69054563	GKN1	56287	+	rs4417751	2	69055398	0	GKN1	56287	0.463	0.3889	1	1	835	cis	2.32E-009	0.001998	0.2869	0.008724	41	50	17
crblm	cg13877895	2	69054513	69054563	GKN1	56287	+	rs6752867	2	69056899	0	GKN1	56287	0.4537	0.3935	1	1	2336	cis	2.68E-009	0.001998	0.285	0.008579	41	49	18
crblm	cg13877895	2	69054513	69054563	GKN1	56287	+	rs4610084	2	69055765	0	GKN1	56287	0.4537	0.3935	1	1	1202	cis	2.68E-009	0.001998	0.285	0.008579	41	49	18
crblm	cg13877895	2	69054513	69054563	GKN1	56287	+	rs4575760	2	69055005	-203	GKN1	56287	0.463	0.3611	1	1	442	cis	1.60E-008	0.01199	0.2611	0.00857	44	50	14
crblm	cg10373645	2	73860773	73860823	DUSP11	8446	-	rs1434595	17	28956361	0	ACCN1	40	0.2222	0.1389	1	1	NA	trans	3.68E-009	0.02597	0.2808	0.006365	81	24	3
crblm	cg10373645	2	73860773	73860823	DUSP11	8446	-	rs17192100	17	28961700	0	ACCN1	40	0.2407	0.1481	1	1	NA	trans	2.08E-009	0.01998	0.2884	0.006353	79	26	3
crblm	cg10373645	2	73860773	73860823	DUSP11	8446	-	rs1369111	17	28955884	0	ACCN1	40	0.2222	0.1389	1	1	NA	trans	3.68E-009	0.02597	0.2808	0.006365	81	24	3
crblm	cg10373645	2	73860773	73860823	DUSP11	8446	-	rs1369112	17	28955705	0	ACCN1	40	0.2222	0.1389	1	1	NA	trans	3.68E-009	0.02597	0.2808	0.006365	81	24	3
crblm	cg10373645	2	73860773	73860823	DUSP11	8446	-	rs1434596	17	28956313	0	ACCN1	40	0.2222	0.1389	1	1	NA	trans	3.68E-009	0.02597	0.2808	0.006365	81	24	3
crblm	cg22996555	2	74545691	74545741	GCS1	7841	-	rs2448424	5	55953958	117266	LOC441073	441073	0.463	0.4259	1	1	NA	trans	1.41E-008	0.005994	0.2629	0.002281	37	50	21
crblm	cg00954003	2	84985853	84985903	TMSB10	9168	+	rs994431	18	44316091	-3333	KIAA0427	9811	0.1019	0.0787	1	1	NA	trans	1.04E-008	0.02498	0.2669	0.004508	94	11	3
crblm	cg04881903	2	85490577	85490627	CAPG	822	-	rs239550	6	80739826	19381	GAPDHL8	442231	0.3426	0.1991	1	1	NA	trans	2.25E-008	0.02597	0.2564	-0.01943	68	37	3
crblm	cg24977027	2	88250412	88250462	FLJ10916	55258	+	rs4490185	2	88249049	-1900	THNSL2	55258	0.4537	0.3194	1	1	1363	cis	3.53E-008	0.02498	0.2503	0.02906	49	49	10
crblm	cg24977027	2	88250412	88250462	FLJ10916	55258	+	rs6727043	2	88242627	-8322	THNSL2	55258	0.4537	0.3194	1	1	7785	cis	3.53E-008	0.02498	0.2503	0.02906	49	49	10
crblm	cg24977027	2	88250412	88250462	FLJ10916	55258	+	rs10865489	2	88228007	19315	FABP1	2168	0.4537	0.3194	1	1	22405	cis	3.53E-008	0.02498	0.2503	0.02906	49	49	10
crblm	cg24977027	2	88250412	88250462	FLJ10916	55258	+	rs10469888	2	88248691	-2258	THNSL2	55258	0.4537	0.3194	1	1	1721	cis	3.53E-008	0.02498	0.2503	0.02906	49	49	10
crblm	cg24977027	2	88250412	88250462	FLJ10916	55258	+	rs10173112	2	88244270	-6679	THNSL2	55258	0.4537	0.3194	1	1	6142	cis	3.53E-008	0.02498	0.2503	0.02906	49	49	10
crblm	cg24977027	2	88250412	88250462	FLJ10916	55258	+	rs4359651	2	88245955	-4994	THNSL2	55258	0.4537	0.3194	1	1	4457	cis	3.53E-008	0.02498	0.2503	0.02906	49	49	10
crblm	cg24977027	2	88250412	88250462	FLJ10916	55258	+	rs6547752	2	88228552	19860	FABP1	2168	0.4537	0.3194	1	1	21860	cis	3.53E-008	0.02498	0.2503	0.02906	49	49	10
crblm	cg24977027	2	88250412	88250462	FLJ10916	55258	+	rs7582011	2	88233855	-17094	THNSL2	55258	0.4537	0.3194	1	1	16557	cis	3.53E-008	0.02498	0.2503	0.02906	49	49	10
crblm	cg01895214	2	91211593	91211643	LOC654342	654342	-	rs1630304	3	159474048	0	RSRC1	51319	0.4444	0.3426	1	1	NA	trans	1.89E-008	0.01099	0.2588	0.05154	47	48	13
crblm	cg01895214	2	91211593	91211643	LOC654342	654342	-	rs6791431	3	159577051	0	RSRC1	51319	0.4815	0.3889	1	1	NA	trans	2.01E-008	0.01199	0.258	0.05075	40	52	16
crblm	cg01895214	2	91211593	91211643	LOC654342	654342	-	rs1095642	3	159541713	0	RSRC1	51319	0.4444	0.3426	1	1	NA	trans	1.89E-008	0.01099	0.2588	0.05154	47	48	13
crblm	cg01895214	2	91211593	91211643	LOC654342	654342	-	rs13066362	3	159492171	0	RSRC1	51319	0.4444	0.3426	1	1	NA	trans	1.89E-008	0.01099	0.2588	0.05154	47	48	13
crblm	cg01895214	2	91211593	91211643	LOC654342	654342	-	rs2362969	3	159611051	0	RSRC1	51319	0.4537	0.3472	1	1	NA	trans	1.03E-008	0.004995	0.2671	0.05256	46	49	13
crblm	cg01895214	2	91211593	91211643	LOC654342	654342	-	rs6778370	3	159577116	0	RSRC1	51319	0.4815	0.3889	1	1	NA	trans	2.01E-008	0.01199	0.258	0.05075	40	52	16
crblm	cg01895214	2	91211593	91211643	LOC654342	654342	-	rs827179	3	159448083	0	RSRC1	51319	0.4444	0.3426	1	1	NA	trans	1.89E-008	0.01099	0.2588	0.05154	47	48	13
crblm	cg01895214	2	91211593	91211643	LOC654342	654342	-	rs827113	3	159462398	0	RSRC1	51319	0.4444	0.3426	1	1	NA	trans	1.89E-008	0.01099	0.2588	0.05154	47	48	13
crblm	cg01895214	2	91211593	91211643	LOC654342	654342	-	rs827094	3	159467104	0	RSRC1	51319	0.4444	0.3426	1	1	NA	trans	1.89E-008	0.01099	0.2588	0.05154	47	48	13
crblm	cg01895214	2	91211593	91211643	LOC654342	654342	-	rs7626909	3	159371596	0	RSRC1	51319	0.4444	0.3426	1	1	NA	trans	2.27E-008	0.01399	0.2563	0.05128	47	48	13
crblm	cg01895214	2	91211593	91211643	LOC654342	654342	-	rs4679822	3	159372469	0	RSRC1	51319	0.4537	0.3472	1	1	NA	trans	1.21E-008	0.006993	0.2649	0.05233	46	49	13
crblm	cg01895214	2	91211593	91211643	LOC654342	654342	-	rs827154	3	159390406	0	RSRC1	51319	0.4537	0.3472	1	1	NA	trans	1.21E-008	0.006993	0.2649	0.05233	46	49	13
crblm	cg01895214	2	91211593	91211643	LOC654342	654342	-	rs827177	3	159447970	0	RSRC1	51319	0.4444	0.3426	1	1	NA	trans	1.89E-008	0.01099	0.2588	0.05154	47	48	13
crblm	cg01895214	2	91211593	91211643	LOC654342	654342	-	rs10936133	3	159572667	0	RSRC1	51319	0.4815	0.3889	1	1	NA	trans	2.01E-008	0.01199	0.258	0.05075	40	52	16
crblm	cg01895214	2	91211593	91211643	LOC654342	654342	-	rs1193506	3	159476165	0	RSRC1	51319	0.4444	0.3426	1	1	NA	trans	1.89E-008	0.01099	0.2588	0.05154	47	48	13
crblm	cg01895214	2	91211593	91211643	LOC654342	654342	-	rs827134	3	159551891	0	RSRC1	51319	0.4444	0.3426	1	1	NA	trans	1.89E-008	0.01099	0.2588	0.05154	47	48	13
crblm	cg01895214	2	91211593	91211643	LOC654342	654342	-	rs7610713	3	159554951	0	RSRC1	51319	0.4815	0.3889	1	1	NA	trans	2.01E-008	0.01199	0.258	0.05075	40	52	16
crblm	cg01895214	2	91211593	91211643	LOC654342	654342	-	rs827131	3	159497291	0	RSRC1	51319	0.4444	0.3426	1	1	NA	trans	1.89E-008	0.01099	0.2588	0.05154	47	48	13
crblm	cg01895214	2	91211593	91211643	LOC654342	654342	-	rs7641954	3	159645690	0	RSRC1	51319	0.4815	0.3889	1	1	NA	trans	2.01E-008	0.01199	0.258	0.05075	40	52	16
crblm	cg01895214	2	91211593	91211643	LOC654342	654342	-	rs2693542	3	159509673	0	RSRC1	51319	0.4444	0.3426	1	1	NA	trans	1.89E-008	0.01099	0.2588	0.05154	47	48	13
crblm	cg01895214	2	91211593	91211643	LOC654342	654342	-	rs827176	3	159447363	0	RSRC1	51319	0.4444	0.3426	1	1	NA	trans	1.89E-008	0.01099	0.2588	0.05154	47	48	13
crblm	cg01895214	2	91211593	91211643	LOC654342	654342	-	rs1193521	3	159471994	0	RSRC1	51319	0.4444	0.3426	1	1	NA	trans	1.89E-008	0.01099	0.2588	0.05154	47	48	13
crblm	cg01895214	2	91211593	91211643	LOC654342	654342	-	rs6767008	3	159583754	0	RSRC1	51319	0.4815	0.3889	1	1	NA	trans	2.01E-008	0.01199	0.258	0.05075	40	52	16
crblm	cg01895214	2	91211593	91211643	LOC654342	654342	-	rs827108	3	159465691	0	RSRC1	51319	0.4444	0.3426	1	1	NA	trans	1.89E-008	0.01099	0.2588	0.05154	47	48	13
crblm	cg01895214	2	91211593	91211643	LOC654342	654342	-	rs12629125	3	159615964	0	RSRC1	51319	0.4815	0.3889	1	1	NA	trans	2.01E-008	0.01199	0.258	0.05075	40	52	16
crblm	cg01895214	2	91211593	91211643	LOC654342	654342	-	rs7610691	3	159633537	0	RSRC1	51319	0.4815	0.3889	1	1	NA	trans	2.01E-008	0.01199	0.258	0.05075	40	52	16
crblm	cg01895214	2	91211593	91211643	LOC654342	654342	-	rs11709804	3	159572427	0	RSRC1	51319	0.4815	0.3889	1	1	NA	trans	2.01E-008	0.01199	0.258	0.05075	40	52	16
crblm	cg01895214	2	91211593	91211643	LOC654342	654342	-	rs9857883	3	159369966	0	RSRC1	51319	0.4444	0.3426	1	1	NA	trans	2.27E-008	0.01399	0.2563	0.05128	47	48	13
crblm	cg01895214	2	91211593	91211643	LOC654342	654342	-	rs12107104	3	159609021	0	RSRC1	51319	0.4815	0.3889	1	1	NA	trans	2.01E-008	0.01199	0.258	0.05075	40	52	16
crblm	cg01895214	2	91211593	91211643	LOC654342	654342	-	rs9880806	3	159599147	0	RSRC1	51319	0.4815	0.3889	1	1	NA	trans	2.01E-008	0.01199	0.258	0.05075	40	52	16
crblm	cg01895214	2	91211593	91211643	LOC654342	654342	-	rs939114	3	159597947	0	RSRC1	51319	0.4815	0.3889	1	1	NA	trans	2.01E-008	0.01199	0.258	0.05075	40	52	16
crblm	cg01895214	2	91211593	91211643	LOC654342	654342	-	rs2362965	3	159592073	0	RSRC1	51319	0.4815	0.3889	1	1	NA	trans	2.01E-008	0.01199	0.258	0.05075	40	52	16
crblm	cg01895214	2	91211593	91211643	LOC654342	654342	-	rs12633594	3	159607638	0	RSRC1	51319	0.4815	0.3889	1	1	NA	trans	2.01E-008	0.01199	0.258	0.05075	40	52	16
crblm	cg01895214	2	91211593	91211643	LOC654342	654342	-	rs9882274	3	159603127	0	RSRC1	51319	0.4815	0.3889	1	1	NA	trans	2.01E-008	0.01199	0.258	0.05075	40	52	16
crblm	cg01895214	2	91211593	91211643	LOC654342	654342	-	rs9811217	3	159600394	0	RSRC1	51319	0.4815	0.3889	1	1	NA	trans	2.01E-008	0.01199	0.258	0.05075	40	52	16
crblm	cg01895214	2	91211593	91211643	LOC654342	654342	-	rs1193510	3	159512910	0	RSRC1	51319	0.4444	0.3426	1	1	NA	trans	1.89E-008	0.01099	0.2588	0.05154	47	48	13
crblm	cg01895214	2	91211593	91211643	LOC654342	654342	-	rs7648196	3	159587400	0	RSRC1	51319	0.4815	0.3889	1	1	NA	trans	2.01E-008	0.01199	0.258	0.05075	40	52	16
crblm	cg01895214	2	91211593	91211643	LOC654342	654342	-	rs9867617	3	159560038	0	RSRC1	51319	0.4815	0.3889	1	1	NA	trans	2.01E-008	0.01199	0.258	0.05075	40	52	16
crblm	cg01895214	2	91211593	91211643	LOC654342	654342	-	rs12629587	3	159591626	0	RSRC1	51319	0.4815	0.3889	1	1	NA	trans	2.01E-008	0.01199	0.258	0.05075	40	52	16
crblm	cg01895214	2	91211593	91211643	LOC654342	654342	-	rs7430565	3	159589874	0	RSRC1	51319	0.4444	0.3426	1	1	NA	trans	1.89E-008	0.01099	0.2588	0.05154	47	48	13
crblm	cg01895214	2	91211593	91211643	LOC654342	654342	-	rs11719188	3	159589458	0	RSRC1	51319	0.4815	0.3889	1	1	NA	trans	2.01E-008	0.01199	0.258	0.05075	40	52	16
crblm	cg01895214	2	91211593	91211643	LOC654342	654342	-	rs12496767	3	159661931	0	RSRC1	51319	0.4352	0.4306	1	1	NA	trans	4.09E-008	0.02398	0.2483	0.04617	38	47	23
crblm	cg01895214	2	91211593	91211643	LOC654342	654342	-	rs4289388	3	159646982	0	RSRC1	51319	0.4815	0.3889	1	1	NA	trans	2.01E-008	0.01199	0.258	0.05075	40	52	16
crblm	cg01895214	2	91211593	91211643	LOC654342	654342	-	rs6800887	3	159646322	0	RSRC1	51319	0.4815	0.3889	1	1	NA	trans	2.01E-008	0.01199	0.258	0.05075	40	52	16
crblm	cg01895214	2	91211593	91211643	LOC654342	654342	-	rs4680436	3	159642011	0	RSRC1	51319	0.4815	0.3889	1	1	NA	trans	2.01E-008	0.01199	0.258	0.05075	40	52	16
crblm	cg01895214	2	91211593	91211643	LOC654342	654342	-	rs6441201	3	159661018	0	RSRC1	51319	0.4352	0.4306	1	1	NA	trans	4.09E-008	0.02398	0.2483	0.04617	38	47	23
crblm	cg01895214	2	91211593	91211643	LOC654342	654342	-	rs4680437	3	159652816	0	RSRC1	51319	0.4815	0.3889	1	1	NA	trans	2.01E-008	0.01199	0.258	0.05075	40	52	16
crblm	cg01895214	2	91211593	91211643	LOC654342	654342	-	rs6774461	3	159575495	0	RSRC1	51319	0.4444	0.3426	1	1	NA	trans	1.89E-008	0.01099	0.2588	0.05154	47	48	13
crblm	cg01895214	2	91211593	91211643	LOC654342	654342	-	rs4680433	3	159619542	0	RSRC1	51319	0.4815	0.3889	1	1	NA	trans	2.01E-008	0.01199	0.258	0.05075	40	52	16
crblm	cg01895214	2	91211593	91211643	LOC654342	654342	-	rs11717725	3	159617614	0	RSRC1	51319	0.4815	0.3889	1	1	NA	trans	2.01E-008	0.01199	0.258	0.05075	40	52	16
crblm	cg01895214	2	91211593	91211643	LOC654342	654342	-	rs7632059	3	159616001	0	RSRC1	51319	0.4815	0.3889	1	1	NA	trans	2.01E-008	0.01199	0.258	0.05075	40	52	16
crblm	cg01895214	2	91211593	91211643	LOC654342	654342	-	rs9823076	3	159636254	0	RSRC1	51319	0.4815	0.3889	1	1	NA	trans	2.01E-008	0.01199	0.258	0.05075	40	52	16
crblm	cg01895214	2	91211593	91211643	LOC654342	654342	-	rs6441195	3	159634440	0	RSRC1	51319	0.4815	0.3889	1	1	NA	trans	2.01E-008	0.01199	0.258	0.05075	40	52	16
crblm	cg01895214	2	91211593	91211643	LOC654342	654342	-	rs9870802	3	159630863	0	RSRC1	51319	0.4815	0.3889	1	1	NA	trans	2.01E-008	0.01199	0.258	0.05075	40	52	16
crblm	cg01895214	2	91211593	91211643	LOC654342	654342	-	rs1193509	3	159512937	0	RSRC1	51319	0.4444	0.3426	1	1	NA	trans	1.89E-008	0.01099	0.2588	0.05154	47	48	13
crblm	cg01895214	2	91211593	91211643	LOC654342	654342	-	rs827129	3	159495943	0	RSRC1	51319	0.4444	0.3426	1	1	NA	trans	1.89E-008	0.01099	0.2588	0.05154	47	48	13
crblm	cg01895214	2	91211593	91211643	LOC654342	654342	-	rs827127	3	159494703	0	RSRC1	51319	0.4444	0.3426	1	1	NA	trans	1.89E-008	0.01099	0.2588	0.05154	47	48	13
crblm	cg01895214	2	91211593	91211643	LOC654342	654342	-	rs865455	3	159490695	0	RSRC1	51319	0.4444	0.3426	1	1	NA	trans	1.89E-008	0.01099	0.2588	0.05154	47	48	13
crblm	cg01895214	2	91211593	91211643	LOC654342	654342	-	rs2682406	3	159509183	0	RSRC1	51319	0.4259	0.3519	1	1	NA	trans	7.54E-009	0.004995	0.2713	0.05111	47	46	15
crblm	cg01895214	2	91211593	91211643	LOC654342	654342	-	rs827164	3	159503530	0	RSRC1	51319	0.4444	0.3426	1	1	NA	trans	1.89E-008	0.01099	0.2588	0.05154	47	48	13
crblm	cg01895214	2	91211593	91211643	LOC654342	654342	-	rs864332	3	159503072	0	RSRC1	51319	0.4444	0.3426	1	1	NA	trans	1.89E-008	0.01099	0.2588	0.05154	47	48	13
crblm	cg01895214	2	91211593	91211643	LOC654342	654342	-	rs1213048	3	159472673	0	RSRC1	51319	0.4444	0.3426	1	1	NA	trans	1.89E-008	0.01099	0.2588	0.05154	47	48	13
crblm	cg01895214	2	91211593	91211643	LOC654342	654342	-	rs9876322	3	159601932	0	RSRC1	51319	0.4815	0.3889	1	1	NA	trans	2.01E-008	0.01199	0.258	0.05075	40	52	16
crblm	cg01895214	2	91211593	91211643	LOC654342	654342	-	rs827093	3	159467437	0	RSRC1	51319	0.4444	0.3426	1	1	NA	trans	1.89E-008	0.01099	0.2588	0.05154	47	48	13
crblm	cg01895214	2	91211593	91211643	LOC654342	654342	-	rs1730020	3	159486543	0	RSRC1	51319	0.4444	0.3426	1	1	NA	trans	1.89E-008	0.01099	0.2588	0.05154	47	48	13
crblm	cg01895214	2	91211593	91211643	LOC654342	654342	-	rs827099	3	159479461	0	RSRC1	51319	0.4444	0.3426	1	1	NA	trans	1.89E-008	0.01099	0.2588	0.05154	47	48	13
crblm	cg01895214	2	91211593	91211643	LOC654342	654342	-	rs1852285	3	159474971	0	RSRC1	51319	0.4444	0.3426	1	1	NA	trans	1.89E-008	0.01099	0.2588	0.05154	47	48	13
crblm	cg01895214	2	91211593	91211643	LOC654342	654342	-	rs7639867	3	159581870	0	RSRC1	51319	0.4815	0.3889	1	1	NA	trans	2.01E-008	0.01199	0.258	0.05075	40	52	16
crblm	cg01895214	2	91211593	91211643	LOC654342	654342	-	rs3845981	3	159565200	0	RSRC1	51319	0.4815	0.3889	1	1	NA	trans	2.01E-008	0.01199	0.258	0.05075	40	52	16
crblm	cg01895214	2	91211593	91211643	LOC654342	654342	-	rs827106	3	159560757	0	RSRC1	51319	0.4444	0.3426	1	1	NA	trans	1.89E-008	0.01099	0.2588	0.05154	47	48	13
crblm	cg01895214	2	91211593	91211643	LOC654342	654342	-	rs1730007	3	159499691	0	RSRC1	51319	0.4444	0.3426	1	1	NA	trans	1.89E-008	0.01099	0.2588	0.05154	47	48	13
crblm	cg01895214	2	91211593	91211643	LOC654342	654342	-	rs12632998	3	159579507	0	RSRC1	51319	0.4815	0.3889	1	1	NA	trans	2.01E-008	0.01199	0.258	0.05075	40	52	16
crblm	cg01895214	2	91211593	91211643	LOC654342	654342	-	rs10936134	3	159572817	0	RSRC1	51319	0.4815	0.3889	1	1	NA	trans	2.01E-008	0.01199	0.258	0.05075	40	52	16
crblm	cg01895214	2	91211593	91211643	LOC654342	654342	-	rs12494098	3	159571290	0	RSRC1	51319	0.4815	0.3889	1	1	NA	trans	2.01E-008	0.01199	0.258	0.05075	40	52	16
crblm	cg01895214	2	91211593	91211643	LOC654342	654342	-	rs4309677	3	159536497	0	RSRC1	51319	0.4815	0.3889	1	1	NA	trans	2.01E-008	0.01199	0.258	0.05075	40	52	16
crblm	cg01895214	2	91211593	91211643	LOC654342	654342	-	rs9827781	3	159532890	0	RSRC1	51319	0.4815	0.3889	1	1	NA	trans	2.01E-008	0.01199	0.258	0.05075	40	52	16
crblm	cg01895214	2	91211593	91211643	LOC654342	654342	-	rs1730040	3	159513656	0	RSRC1	51319	0.4444	0.3426	1	1	NA	trans	1.89E-008	0.01099	0.2588	0.05154	47	48	13
crblm	cg01895214	2	91211593	91211643	LOC654342	654342	-	rs6441188	3	159551801	0	RSRC1	51319	0.4815	0.3889	1	1	NA	trans	2.01E-008	0.01199	0.258	0.05075	40	52	16
crblm	cg01895214	2	91211593	91211643	LOC654342	654342	-	rs6788703	3	159549931	0	RSRC1	51319	0.4815	0.3889	1	1	NA	trans	2.01E-008	0.01199	0.258	0.05075	40	52	16
crblm	cg01895214	2	91211593	91211643	LOC654342	654342	-	rs827135	3	159547603	0	RSRC1	51319	0.4444	0.3426	1	1	NA	trans	1.89E-008	0.01099	0.2588	0.05154	47	48	13
crblm	cg01895214	2	91211593	91211643	LOC654342	654342	-	rs827092	3	159467876	0	RSRC1	51319	0.4444	0.3426	1	1	NA	trans	1.89E-008	0.01099	0.2588	0.05154	47	48	13
crblm	cg01895214	2	91211593	91211643	LOC654342	654342	-	rs2222326	3	159551226	0	RSRC1	51319	0.4815	0.3889	1	1	NA	trans	2.01E-008	0.01199	0.258	0.05075	40	52	16
crblm	cg01895214	2	91211593	91211643	LOC654342	654342	-	rs9809952	3	159581138	0	RSRC1	51319	0.4815	0.3889	1	1	NA	trans	2.01E-008	0.01199	0.258	0.05075	40	52	16
crblm	cg06668300	2	95055432	95055482	MAL	4118	+	rs10799362	1	224864951	5026	C1orf95	375057	0.4907	0.3009	1	1	NA	trans	3.47E-008	0.01998	0.2505	0.004352	49	53	6
crblm	cg06668300	2	95055432	95055482	MAL	4118	+	rs6697883	1	224864356	4431	C1orf95	375057	0.4815	0.2963	1	1	NA	trans	1.38E-008	0.007992	0.2631	0.004448	50	52	6
crblm	cg06668300	2	95055432	95055482	MAL	4118	+	rs6663978	1	224863957	4032	C1orf95	375057	0.4815	0.2963	1	1	NA	trans	1.38E-008	0.007992	0.2631	0.004448	50	52	6
crblm	cg06668300	2	95055432	95055482	MAL	4118	+	rs6667555	1	224865089	5164	C1orf95	375057	0.4815	0.2963	1	1	NA	trans	1.38E-008	0.007992	0.2631	0.004448	50	52	6
crblm	cg01568335	2	97628677	97628727	COX5B	1329	+	rs4998520	11	3205191	-425	MRGPRE	116534	0.1296	0.09259	1	1	NA	trans	4.89E-009	0.01199	0.2771	0.009309	91	14	3
crblm	cg22797169	2	102169839	102169889	IL1RL2	8808	+	rs2310238	2	102190521	0	IL1RL2	8808	0.4815	0.3519	1	1	20632	cis	4.62E-008	0.02597	0.2465	0.02623	44	52	12
crblm	cg22797169	2	102169839	102169889	IL1RL2	8808	+	rs4851001	2	102199988	0	IL1RL2	8808	0.4815	0.3519	1	1	30099	cis	4.62E-008	0.02597	0.2465	0.02623	44	52	12
crblm	cg22797169	2	102169839	102169889	IL1RL2	8808	+	rs2310241	2	102208381	0	IL1RL2	8808	0.537	0.4722	1	1	38492	cis	2.04E-008	0.01598	0.2578	0.02596	28	58	22
crblm	cg22797169	2	102169839	102169889	IL1RL2	8808	+	rs2041753	2	102203958	0	IL1RL2	8808	0.4815	0.3519	1	1	34069	cis	4.62E-008	0.02597	0.2465	0.02623	44	52	12
crblm	cg22797169	2	102169839	102169889	IL1RL2	8808	+	rs11696062	2	102203384	0	IL1RL2	8808	0.4815	0.3519	1	1	33495	cis	4.62E-008	0.02597	0.2465	0.02623	44	52	12
crblm	cg22797169	2	102169839	102169889	IL1RL2	8808	+	rs17637748	2	102208147	0	IL1RL2	8808	0.537	0.4722	1	1	38258	cis	2.04E-008	0.01598	0.2578	0.02596	28	58	22
crblm	cg22797169	2	102169839	102169889	IL1RL2	8808	+	rs7605715	2	102191629	0	IL1RL2	8808	0.4815	0.3519	1	1	21740	cis	4.62E-008	0.02597	0.2465	0.02623	44	52	12
crblm	cg22797169	2	102169839	102169889	IL1RL2	8808	+	rs17020717	2	102192571	0	IL1RL2	8808	0.4815	0.3519	1	1	22682	cis	4.62E-008	0.02597	0.2465	0.02623	44	52	12
crblm	cg22797169	2	102169839	102169889	IL1RL2	8808	+	rs3771200	2	102155206	0	IL1R1	3554	0.5278	0.3843	1	1	14633	cis	2.10E-010	0.000999	0.3179	0.03021	38	57	13
crblm	cg22797169	2	102169839	102169889	IL1RL2	8808	+	rs2110726	2	102160714	0	IL1R1	3554	0.5278	0.3843	1	1	9125	cis	2.10E-010	0.000999	0.3179	0.03021	38	57	13
crblm	cg22797169	2	102169839	102169889	IL1RL2	8808	+	rs1922293	2	102206187	0	IL1RL2	8808	0.4815	0.3519	1	1	36298	cis	4.62E-008	0.02597	0.2465	0.02623	44	52	12
crblm	cg22797169	2	102169839	102169889	IL1RL2	8808	+	rs3729564	2	102206487	0	IL1RL2	8808	0.4815	0.3519	1	1	36598	cis	4.62E-008	0.02597	0.2465	0.02623	44	52	12
crblm	cg22797169	2	102169839	102169889	IL1RL2	8808	+	rs2310237	2	102190500	0	IL1RL2	8808	0.4815	0.3519	1	1	20611	cis	4.62E-008	0.02597	0.2465	0.02623	44	52	12
crblm	cg22797169	2	102169839	102169889	IL1RL2	8808	+	rs997049	2	102148865	0	IL1R1	3554	0.5278	0.3843	1	1	20974	cis	2.10E-010	0.000999	0.3179	0.03021	38	57	13
crblm	cg22797169	2	102169839	102169889	IL1RL2	8808	+	rs12473710	2	102207411	0	IL1RL2	8808	0.537	0.4722	1	1	37522	cis	2.04E-008	0.01598	0.2578	0.02596	28	58	22
crblm	cg22797169	2	102169839	102169889	IL1RL2	8808	+	rs1922295	2	102202243	0	IL1RL2	8808	0.4815	0.3519	1	1	32354	cis	4.62E-008	0.02597	0.2465	0.02623	44	52	12
crblm	cg22797169	2	102169839	102169889	IL1RL2	8808	+	rs1465326	2	102191268	0	IL1RL2	8808	0.4815	0.3519	1	1	21379	cis	4.62E-008	0.02597	0.2465	0.02623	44	52	12
crblm	cg22797169	2	102169839	102169889	IL1RL2	8808	+	rs3771199	2	102173045	0	IL1RL2	8808	0.4722	0.3565	1	1	3156	cis	4.50E-008	0.02597	0.2469	0.02581	44	51	13
crblm	cg22797169	2	102169839	102169889	IL1RL2	8808	+	rs6733727	2	102205651	0	IL1RL2	8808	0.4815	0.3519	1	1	35762	cis	4.62E-008	0.02597	0.2465	0.02623	44	52	12
crblm	cg22797169	2	102169839	102169889	IL1RL2	8808	+	rs2310239	2	102190633	0	IL1RL2	8808	0.4815	0.3519	1	1	20744	cis	4.62E-008	0.02597	0.2465	0.02623	44	52	12
crblm	cg22797169	2	102169839	102169889	IL1RL2	8808	+	rs6715919	2	102205631	0	IL1RL2	8808	0.4815	0.3519	1	1	35742	cis	4.62E-008	0.02597	0.2465	0.02623	44	52	12
crblm	cg22797169	2	102169839	102169889	IL1RL2	8808	+	rs1960461	2	102186743	0	IL1RL2	8808	0.4815	0.3519	1	1	16854	cis	4.62E-008	0.02597	0.2465	0.02623	44	52	12
crblm	cg22797169	2	102169839	102169889	IL1RL2	8808	+	rs3755290	2	102183878	0	IL1RL2	8808	0.4815	0.3519	1	1	13989	cis	4.62E-008	0.02597	0.2465	0.02623	44	52	12
crblm	cg22797169	2	102169839	102169889	IL1RL2	8808	+	rs1922290	2	102195200	0	IL1RL2	8808	0.4815	0.3519	1	1	25311	cis	4.62E-008	0.02597	0.2465	0.02623	44	52	12
crblm	cg22797169	2	102169839	102169889	IL1RL2	8808	+	rs1922296	2	102189311	0	IL1RL2	8808	0.4815	0.3519	1	1	19422	cis	4.62E-008	0.02597	0.2465	0.02623	44	52	12
crblm	cg22797169	2	102169839	102169889	IL1RL2	8808	+	rs11686153	2	102193928	0	IL1RL2	8808	0.4815	0.3519	1	1	24039	cis	4.62E-008	0.02597	0.2465	0.02623	44	52	12
crblm	cg22797169	2	102169839	102169889	IL1RL2	8808	+	rs11677606	2	102190910	0	IL1RL2	8808	0.4815	0.3519	1	1	21021	cis	4.62E-008	0.02597	0.2465	0.02623	44	52	12
crblm	cg22797169	2	102169839	102169889	IL1RL2	8808	+	rs2141864	2	102189930	0	IL1RL2	8808	0.4815	0.3519	1	1	20041	cis	4.62E-008	0.02597	0.2465	0.02623	44	52	12
crblm	cg22797169	2	102169839	102169889	IL1RL2	8808	+	rs2041752	2	102204123	0	IL1RL2	8808	0.4815	0.3519	1	1	34234	cis	4.62E-008	0.02597	0.2465	0.02623	44	52	12
crblm	cg22797169	2	102169839	102169889	IL1RL2	8808	+	rs3821207	2	102182205	0	IL1RL2	8808	0.4815	0.3519	1	1	12316	cis	4.62E-008	0.02597	0.2465	0.02623	44	52	12
crblm	cg22797169	2	102169839	102169889	IL1RL2	8808	+	rs870684	2	102181374	0	IL1RL2	8808	0.4815	0.3519	1	1	11485	cis	4.62E-008	0.02597	0.2465	0.02623	44	52	12
crblm	cg22797169	2	102169839	102169889	IL1RL2	8808	+	rs2871458	2	102191516	0	IL1RL2	8808	0.4815	0.3519	1	1	21627	cis	4.62E-008	0.02597	0.2465	0.02623	44	52	12
crblm	cg22797169	2	102169839	102169889	IL1RL2	8808	+	rs995515	2	102205814	0	IL1RL2	8808	0.4815	0.3519	1	1	35925	cis	4.62E-008	0.02597	0.2465	0.02623	44	52	12
crblm	cg22797169	2	102169839	102169889	IL1RL2	8808	+	rs1558646	2	102179710	0	IL1RL2	8808	0.4815	0.3519	1	1	9821	cis	4.62E-008	0.02597	0.2465	0.02623	44	52	12
crblm	cg22797169	2	102169839	102169889	IL1RL2	8808	+	rs3771194	2	102182534	0	IL1RL2	8808	0.4815	0.3519	1	1	12645	cis	4.62E-008	0.02597	0.2465	0.02623	44	52	12
crblm	cg22797169	2	102169839	102169889	IL1RL2	8808	+	rs1882514	2	102180238	0	IL1RL2	8808	0.4815	0.3519	1	1	10349	cis	4.62E-008	0.02597	0.2465	0.02623	44	52	12
crblm	cg22797169	2	102169839	102169889	IL1RL2	8808	+	rs11678651	2	102183586	0	IL1RL2	8808	0.4815	0.3519	1	1	13697	cis	4.62E-008	0.02597	0.2465	0.02623	44	52	12
crblm	cg22797169	2	102169839	102169889	IL1RL2	8808	+	rs1922289	2	102193675	0	IL1RL2	8808	0.4815	0.3519	1	1	23786	cis	4.62E-008	0.02597	0.2465	0.02623	44	52	12
crblm	cg22797169	2	102169839	102169889	IL1RL2	8808	+	rs2302623	2	102184386	0	IL1RL2	8808	0.4815	0.3519	1	1	14497	cis	4.62E-008	0.02597	0.2465	0.02623	44	52	12
crblm	cg22797169	2	102169839	102169889	IL1RL2	8808	+	rs4851002	2	102201400	0	IL1RL2	8808	0.4815	0.3519	1	1	31511	cis	4.62E-008	0.02597	0.2465	0.02623	44	52	12
crblm	cg22797169	2	102169839	102169889	IL1RL2	8808	+	rs11673864	2	102192979	0	IL1RL2	8808	0.4815	0.3519	1	1	23090	cis	4.62E-008	0.02597	0.2465	0.02623	44	52	12
crblm	cg22797169	2	102169839	102169889	IL1RL2	8808	+	rs11678722	2	102196239	0	IL1RL2	8808	0.4815	0.3519	1	1	26350	cis	4.62E-008	0.02597	0.2465	0.02623	44	52	12
crblm	cg22797169	2	102169839	102169889	IL1RL2	8808	+	rs6543110	2	102190986	0	IL1RL2	8808	0.463	0.3704	1	1	21097	cis	4.11E-008	0.02398	0.2482	0.0252	43	50	15
crblm	cg22797169	2	102169839	102169889	IL1RL2	8808	+	rs3771192	2	102182572	0	IL1RL2	8808	0.4815	0.3519	1	1	12683	cis	4.62E-008	0.02597	0.2465	0.02623	44	52	12
crblm	cg22797169	2	102169839	102169889	IL1RL2	8808	+	rs3771197	2	102181981	0	IL1RL2	8808	0.4815	0.3519	1	1	12092	cis	4.62E-008	0.02597	0.2465	0.02623	44	52	12
crblm	cg22797169	2	102169839	102169889	IL1RL2	8808	+	rs2310236	2	102190329	0	IL1RL2	8808	0.4815	0.3519	1	1	20440	cis	4.62E-008	0.02597	0.2465	0.02623	44	52	12
crblm	cg22797169	2	102169839	102169889	IL1RL2	8808	+	rs3771196	2	102182159	0	IL1RL2	8808	0.4815	0.3519	1	1	12270	cis	4.62E-008	0.02597	0.2465	0.02623	44	52	12
crblm	cg22797169	2	102169839	102169889	IL1RL2	8808	+	rs2141865	2	102189918	0	IL1RL2	8808	0.4815	0.3519	1	1	20029	cis	4.62E-008	0.02597	0.2465	0.02623	44	52	12
crblm	cg22797169	2	102169839	102169889	IL1RL2	8808	+	rs12472862	2	102207426	0	IL1RL2	8808	0.537	0.4722	1	1	37537	cis	2.04E-008	0.01598	0.2578	0.02596	28	58	22
crblm	cg22797169	2	102169839	102169889	IL1RL2	8808	+	rs867770	2	102180807	0	IL1RL2	8808	0.4815	0.3519	1	1	10918	cis	4.62E-008	0.02597	0.2465	0.02623	44	52	12
crblm	cg22797169	2	102169839	102169889	IL1RL2	8808	+	rs3917265	2	102144893	0	IL1R1	3554	0.5865	0.4952	0.963	0.963	24946	cis	6.61E-009	0.004995	0.2821	-0.02891	22	61	21
crblm	cg22797169	2	102169839	102169889	IL1RL2	8808	+	rs4851558	2	102189528	0	IL1RL2	8808	0.4815	0.3519	1	1	19639	cis	4.62E-008	0.02597	0.2465	0.02623	44	52	12
crblm	cg22797169	2	102169839	102169889	IL1RL2	8808	+	rs3755289	2	102184978	0	IL1RL2	8808	0.4815	0.3519	1	1	15089	cis	4.62E-008	0.02597	0.2465	0.02623	44	52	12
crblm	cg22797169	2	102169839	102169889	IL1RL2	8808	+	rs7558154	2	102188110	0	IL1RL2	8808	0.4815	0.3519	1	1	18221	cis	4.62E-008	0.02597	0.2465	0.02623	44	52	12
crblm	cg22797169	2	102169839	102169889	IL1RL2	8808	+	rs7566395	2	102191621	0	IL1RL2	8808	0.4815	0.3519	1	1	21732	cis	4.62E-008	0.02597	0.2465	0.02623	44	52	12
crblm	cg22797169	2	102169839	102169889	IL1RL2	8808	+	rs1922297	2	102189281	0	IL1RL2	8808	0.4815	0.3519	1	1	19392	cis	4.62E-008	0.02597	0.2465	0.02623	44	52	12
crblm	cg22797169	2	102169839	102169889	IL1RL2	8808	+	rs3917239	2	102139980	0	IL1R1	3554	0.5278	0.4306	1	1	29859	cis	4.42E-008	0.02498	0.2472	0.02561	33	57	18
crblm	cg22797169	2	102169839	102169889	IL1RL2	8808	+	rs11687459	2	102205123	0	IL1RL2	8808	0.4815	0.3519	1	1	35234	cis	4.62E-008	0.02597	0.2465	0.02623	44	52	12
crblm	cg22797169	2	102169839	102169889	IL1RL2	8808	+	rs2871457	2	102190567	0	IL1RL2	8808	0.4815	0.3519	1	1	20678	cis	4.62E-008	0.02597	0.2465	0.02623	44	52	12
crblm	cg22797169	2	102169839	102169889	IL1RL2	8808	+	rs2178675	2	102190226	0	IL1RL2	8808	0.4815	0.3519	1	1	20337	cis	4.62E-008	0.02597	0.2465	0.02623	44	52	12
crblm	cg22797169	2	102169839	102169889	IL1RL2	8808	+	rs3771195	2	102182454	0	IL1RL2	8808	0.4815	0.3519	1	1	12565	cis	4.62E-008	0.02597	0.2465	0.02623	44	52	12
crblm	cg22797169	2	102169839	102169889	IL1RL2	8808	+	rs2080310	2	102193396	0	IL1RL2	8808	0.4815	0.3519	1	1	23507	cis	4.62E-008	0.02597	0.2465	0.02623	44	52	12
crblm	cg22797169	2	102169839	102169889	IL1RL2	8808	+	rs1922292	2	102195445	0	IL1RL2	8808	0.4722	0.3565	1	1	25556	cis	4.50E-008	0.02597	0.2469	0.02581	44	51	13
crblm	cg22797169	2	102169839	102169889	IL1RL2	8808	+	rs2160226	2	102204716	0	IL1RL2	8808	0.4815	0.3519	1	1	34827	cis	4.62E-008	0.02597	0.2465	0.02623	44	52	12
crblm	cg27223827	2	105421352	105421402	FHL2	2274	-	rs7859250	9	36612549	0	MELK	9833	0.1389	0.09722	1	1	NA	trans	1.61E-008	0.01898	0.2611	-0.05981	90	15	3
crblm	cg27223827	2	105421352	105421402	FHL2	2274	-	rs12238648	9	36581792	0	MELK	9833	0.1389	0.09722	1	1	NA	trans	1.61E-008	0.01898	0.2611	-0.05981	90	15	3
crblm	cg27223827	2	105421352	105421402	FHL2	2274	-	rs10972978	9	36566847	0	MELK	9833	0.1389	0.09722	1	1	NA	trans	1.61E-008	0.01898	0.2611	-0.05981	90	15	3
crblm	cg27223827	2	105421352	105421402	FHL2	2274	-	rs10972987	9	36587142	0	MELK	9833	0.1389	0.09722	1	1	NA	trans	1.61E-008	0.01898	0.2611	-0.05981	90	15	3
crblm	cg27223827	2	105421352	105421402	FHL2	2274	-	rs7046277	9	36575988	0	MELK	9833	0.1389	0.09722	1	1	NA	trans	1.61E-008	0.01898	0.2611	-0.05981	90	15	3
crblm	cg27223827	2	105421352	105421402	FHL2	2274	-	rs10814413	9	36598426	0	MELK	9833	0.1389	0.09722	1	1	NA	trans	1.61E-008	0.01898	0.2611	-0.05981	90	15	3
crblm	cg27223827	2	105421352	105421402	FHL2	2274	-	rs12379201	9	36572893	0	MELK	9833	0.1389	0.09722	1	1	NA	trans	1.61E-008	0.01898	0.2611	-0.05981	90	15	3
crblm	cg27223827	2	105421352	105421402	FHL2	2274	-	rs10972989	9	36591501	0	MELK	9833	0.1389	0.09722	1	1	NA	trans	1.61E-008	0.01898	0.2611	-0.05981	90	15	3
crblm	cg27223827	2	105421352	105421402	FHL2	2274	-	rs7045471	9	36603003	0	MELK	9833	0.1389	0.09722	1	1	NA	trans	1.61E-008	0.01898	0.2611	-0.05981	90	15	3
crblm	cg27223827	2	105421352	105421402	FHL2	2274	-	rs7043983	9	36566476	0	MELK	9833	0.1389	0.09722	1	1	NA	trans	1.61E-008	0.01898	0.2611	-0.05981	90	15	3
crblm	cg27223827	2	105421352	105421402	FHL2	2274	-	rs6476565	9	36580588	0	MELK	9833	0.1389	0.09722	1	1	NA	trans	1.61E-008	0.01898	0.2611	-0.05981	90	15	3
crblm	cg27223827	2	105421352	105421402	FHL2	2274	-	rs10814418	9	36608443	0	MELK	9833	0.1389	0.09722	1	1	NA	trans	1.61E-008	0.01898	0.2611	-0.05981	90	15	3
crblm	cg27223827	2	105421352	105421402	FHL2	2274	-	rs7875139	9	36588356	0	MELK	9833	0.1389	0.09722	1	1	NA	trans	1.61E-008	0.01898	0.2611	-0.05981	90	15	3
crblm	cg27223827	2	105421352	105421402	FHL2	2274	-	rs3780352	9	36584291	0	MELK	9833	0.1389	0.09722	1	1	NA	trans	1.61E-008	0.01898	0.2611	-0.05981	90	15	3
crblm	cg25725843	2	106870551	106870601	ST6GAL2	84620	-	rs7148897	14	20077897	10939	LOC100133314	100133314	0.1389	0.09722	1	1	NA	trans	1.08E-009	0.000999	0.297	0.02247	90	15	3
crblm	cg25725843	2	106870551	106870601	ST6GAL2	84620	-	rs17242692	14	20078055	11097	LOC100133314	100133314	0.1389	0.09722	1	1	NA	trans	1.08E-009	0.000999	0.297	0.02247	90	15	3
crblm	cg12433691	2	108431746	108431796	GCC2	9648	+	rs2718724	2	108558709	-12489	LIMS1	3987	0.4352	0.338	1	1	126913	cis	6.74E-009	0.003996	0.2728	-0.01996	48	47	13
crblm	cg12433691	2	108431746	108431796	GCC2	9648	+	rs2243888	2	108455836	0	GCC2	9648	0.5185	0.3889	1	1	24040	cis	1.35E-011	0.000999	0.3517	-0.02338	38	56	14
crblm	cg12433691	2	108431746	108431796	GCC2	9648	+	rs2577613	2	108465909	0	GCC2	9648	0.5094	0.3868	0.981	0.981	34113	cis	3.41E-011	0.000999	0.3458	-0.02311	38	54	14
crblm	cg12433691	2	108431746	108431796	GCC2	9648	+	rs826590	2	108667506	186	LIMS1	3987	0.5	0.3796	1	1	235710	cis	2.57E-011	0.000999	0.3439	-0.02286	40	54	14
crblm	cg12433691	2	108431746	108431796	GCC2	9648	+	rs1474220	2	108433231	0	GCC2	9648	0.5185	0.3889	1	1	1435	cis	1.35E-011	0.000999	0.3517	-0.02338	38	56	14
crblm	cg12433691	2	108431746	108431796	GCC2	9648	+	rs12468000	2	108534348	17271	MGC10701	84744	0.5	0.3796	1	1	102552	cis	2.57E-011	0.000999	0.3439	-0.02286	40	54	14
crblm	cg12433691	2	108431746	108431796	GCC2	9648	+	rs4676202	2	108591153	0	LIMS1	3987	0.5093	0.3843	1	1	159357	cis	1.95E-010	0.000999	0.3189	-0.02214	39	55	14
crblm	cg12433691	2	108431746	108431796	GCC2	9648	+	rs2718738	2	108593572	0	LIMS1	3987	0.5	0.3796	1	1	161776	cis	2.57E-011	0.000999	0.3439	-0.02286	40	54	14
crblm	cg12433691	2	108431746	108431796	GCC2	9648	+	rs2718725	2	108556459	-14739	LIMS1	3987	0.5	0.3796	1	1	124663	cis	2.57E-011	0.000999	0.3439	-0.02286	40	54	14
crblm	cg12433691	2	108431746	108431796	GCC2	9648	+	rs2683808	2	108424551	-7516	GCC2	9648	0.5185	0.3889	1	1	7195	cis	1.35E-011	0.000999	0.3517	-0.02338	38	56	14
crblm	cg12433691	2	108431746	108431796	GCC2	9648	+	rs2683806	2	108427412	-4655	GCC2	9648	0.537	0.4074	1	1	4334	cis	1.13E-010	0.000999	0.3257	-0.02259	35	58	15
crblm	cg12433691	2	108431746	108431796	GCC2	9648	+	rs7596199	2	108411441	-20626	GCC2	9648	0.5278	0.412	1	1	20305	cis	2.21E-010	0.000999	0.3173	-0.02198	35	57	16
crblm	cg12433691	2	108431746	108431796	GCC2	9648	+	rs826683	2	108603721	0	LIMS1	3987	0.5	0.3796	1	1	171925	cis	2.57E-011	0.000999	0.3439	-0.02286	40	54	14
crblm	cg12433691	2	108431746	108431796	GCC2	9648	+	rs2460944	2	108432776	0	GCC2	9648	0.5185	0.3889	1	1	980	cis	1.35E-011	0.000999	0.3517	-0.02338	38	56	14
crblm	cg12433691	2	108431746	108431796	GCC2	9648	+	rs4271731	2	108410393	-21674	GCC2	9648	0.5093	0.3935	1	1	21353	cis	2.99E-011	0.000999	0.3421	-0.02272	38	55	15
crblm	cg12433691	2	108431746	108431796	GCC2	9648	+	rs2718755	2	108429125	-2942	GCC2	9648	0.537	0.4074	1	1	2621	cis	1.13E-010	0.000999	0.3257	-0.02259	35	58	15
crblm	cg12433691	2	108431746	108431796	GCC2	9648	+	rs920264	2	108537271	20194	MGC10701	84744	0.5	0.3796	1	1	105475	cis	2.57E-011	0.000999	0.3439	-0.02286	40	54	14
crblm	cg12433691	2	108431746	108431796	GCC2	9648	+	rs2577601	2	108595155	0	LIMS1	3987	0.5	0.3796	1	1	163359	cis	2.57E-011	0.000999	0.3439	-0.02286	40	54	14
crblm	cg12433691	2	108431746	108431796	GCC2	9648	+	rs1469966	2	108536738	19661	MGC10701	84744	0.5185	0.3981	1	1	104942	cis	2.17E-010	0.000999	0.3175	-0.02202	37	56	15
crblm	cg12433691	2	108431746	108431796	GCC2	9648	+	rs826588	2	108665050	0	LIMS1	3987	0.4953	0.3785	0.991	0.991	233254	cis	3.41E-011	0.000999	0.3431	-0.02281	40	53	14
crblm	cg12433691	2	108431746	108431796	GCC2	9648	+	rs1370592	2	108577392	0	LIMS1	3987	0.5	0.3796	1	1	145596	cis	2.57E-011	0.000999	0.3439	-0.02286	40	54	14
crblm	cg12433691	2	108431746	108431796	GCC2	9648	+	rs2718721	2	108564288	-6910	LIMS1	3987	0.5	0.3796	1	1	132492	cis	2.57E-011	0.000999	0.3439	-0.02286	40	54	14
crblm	cg12433691	2	108431746	108431796	GCC2	9648	+	rs1915487	2	108410440	-21627	GCC2	9648	0.5093	0.3935	1	1	21306	cis	2.99E-011	0.000999	0.3421	-0.02272	38	55	15
crblm	cg12433691	2	108431746	108431796	GCC2	9648	+	rs2164829	2	108575149	0	LIMS1	3987	0.5	0.3796	1	1	143353	cis	2.57E-011	0.000999	0.3439	-0.02286	40	54	14
crblm	cg12433691	2	108431746	108431796	GCC2	9648	+	rs1898557	2	108455300	0	GCC2	9648	0.5185	0.3889	1	1	23504	cis	1.35E-011	0.000999	0.3517	-0.02338	38	56	14
crblm	cg12433691	2	108431746	108431796	GCC2	9648	+	rs2577600	2	108596792	0	LIMS1	3987	0.5	0.3796	1	1	164996	cis	2.57E-011	0.000999	0.3439	-0.02286	40	54	14
crblm	cg12433691	2	108431746	108431796	GCC2	9648	+	rs2438238	2	108506652	0	MGC10701	84744	0.5	0.3796	1	1	74856	cis	2.57E-011	0.000999	0.3439	-0.02286	40	54	14
crblm	cg12433691	2	108431746	108431796	GCC2	9648	+	rs2577599	2	108474892	0	GCC2	9648	0.5093	0.3843	1	1	43096	cis	1.44E-011	0.000999	0.351	-0.02322	39	55	14
crblm	cg12433691	2	108431746	108431796	GCC2	9648	+	rs826678	2	108646415	0	LIMS1	3987	0.5	0.3796	1	1	214619	cis	2.57E-011	0.000999	0.3439	-0.02286	40	54	14
crblm	cg12433691	2	108431746	108431796	GCC2	9648	+	rs2718729	2	108581380	0	LIMS1	3987	0.4907	0.3843	1	1	149584	cis	1.91E-010	0.000999	0.3191	-0.02169	40	53	15
crblm	cg12433691	2	108431746	108431796	GCC2	9648	+	rs893403	2	108589168	0	LIMS1	3987	0.5	0.3796	1	1	157372	cis	2.57E-011	0.000999	0.3439	-0.02286	40	54	14
crblm	cg12433691	2	108431746	108431796	GCC2	9648	+	rs700879	2	108668119	799	LIMS1	3987	0.5	0.3796	1	1	236323	cis	2.57E-011	0.000999	0.3439	-0.02286	40	54	14
crblm	cg12433691	2	108431746	108431796	GCC2	9648	+	rs2718740	2	108524669	7592	MGC10701	84744	0.4444	0.3426	1	1	92873	cis	3.69E-008	0.01798	0.2497	-0.01917	47	48	13
crblm	cg12433691	2	108431746	108431796	GCC2	9648	+	rs826691	2	108615931	0	LIMS1	3987	0.5	0.3796	1	1	184135	cis	2.57E-011	0.000999	0.3439	-0.02286	40	54	14
crblm	cg12433691	2	108431746	108431796	GCC2	9648	+	rs1464406	2	108428722	-3345	GCC2	9648	0.5185	0.3889	1	1	3024	cis	1.35E-011	0.000999	0.3517	-0.02338	38	56	14
crblm	cg12433691	2	108431746	108431796	GCC2	9648	+	rs826677	2	108644831	0	LIMS1	3987	0.5	0.3796	1	1	213035	cis	2.57E-011	0.000999	0.3439	-0.02286	40	54	14
crblm	cg12433691	2	108431746	108431796	GCC2	9648	+	rs826699	2	108633306	0	LIMS1	3987	0.5	0.3796	1	1	201510	cis	2.57E-011	0.000999	0.3439	-0.02286	40	54	14
crblm	cg12433691	2	108431746	108431796	GCC2	9648	+	rs826690	2	108613391	0	LIMS1	3987	0.5	0.3796	1	1	181595	cis	2.57E-011	0.000999	0.3439	-0.02286	40	54	14
crblm	cg12433691	2	108431746	108431796	GCC2	9648	+	rs2577625	2	108567088	-4110	LIMS1	3987	0.4952	0.381	0.972	0.972	135292	cis	1.66E-011	0.000999	0.3574	-0.02328	39	52	14
crblm	cg12433691	2	108431746	108431796	GCC2	9648	+	rs700878	2	108668820	1500	LIMS1	3987	0.5	0.3796	1	1	237024	cis	2.57E-011	0.000999	0.3439	-0.02286	40	54	14
crblm	cg00839584	2	113258512	113258562	IL1A	3552	-	rs11084906	19	1646176	44900	TCF3	6929	0.4537	0.2546	1	1	NA	trans	4.62E-009	0.001998	0.2778	-0.04209	56	49	3
crblm	cg02229946	2	113386383	113386433	IL1F7	27178	+	rs12056521	8	17867579	0	PCM1	5108	0.3704	0.2315	0.991	1	NA	trans	1.80E-008	0.01998	0.2617	-0.0254	62	40	5
crblm	cg02229946	2	113386383	113386433	IL1F7	27178	+	rs17635461	8	17878606	0	PCM1	5108	0.3704	0.2315	0.991	1	NA	trans	1.80E-008	0.01998	0.2617	-0.0254	62	40	5
crblm	cg02229946	2	113386383	113386433	IL1F7	27178	+	rs3739401	8	17879965	0	PCM1	5108	0.3611	0.2269	0.991	1	NA	trans	2.13E-008	0.02398	0.2593	-0.02531	63	39	5
crblm	cg02229946	2	113386383	113386433	IL1F7	27178	+	rs17692021	8	17878765	0	PCM1	5108	0.3704	0.2315	0.991	1	NA	trans	1.80E-008	0.01998	0.2617	-0.0254	62	40	5
crblm	cg10479672	2	113527062	113527112	IL1F8	27177	-	rs2977003	8	52449594	0	PXDNL	137902	0.25	0.1806	1	1	NA	trans	5.09E-008	0.02597	0.2452	-0.04387	75	27	6
crblm	cg10479672	2	113527062	113527112	IL1F8	27177	-	rs3097702	8	52450309	0	PXDNL	137902	0.25	0.1806	1	1	NA	trans	5.09E-008	0.02597	0.2452	-0.04387	75	27	6
crblm	cg10479672	2	113527062	113527112	IL1F8	27177	-	rs2915505	8	52455571	0	PXDNL	137902	0.25	0.1806	1	1	NA	trans	5.09E-008	0.02597	0.2452	-0.04387	75	27	6
crblm	cg10479672	2	113527062	113527112	IL1F8	27177	-	rs2977000	8	52437946	0	PXDNL	137902	0.25	0.1806	1	1	NA	trans	5.09E-008	0.02597	0.2452	-0.04387	75	27	6
crblm	cg10479672	2	113527062	113527112	IL1F8	27177	-	rs2915493	8	52441094	0	PXDNL	137902	0.25	0.1806	1	1	NA	trans	5.09E-008	0.02597	0.2452	-0.04387	75	27	6
crblm	cg10479672	2	113527062	113527112	IL1F8	27177	-	rs2976999	8	52437753	0	PXDNL	137902	0.2407	0.1759	1	1	NA	trans	3.16E-008	0.01399	0.2518	-0.04463	76	26	6
crblm	cg10479672	2	113527062	113527112	IL1F8	27177	-	rs2977002	8	52448516	0	PXDNL	137902	0.25	0.1806	1	1	NA	trans	5.09E-008	0.02597	0.2452	-0.04387	75	27	6
crblm	cg10479672	2	113527062	113527112	IL1F8	27177	-	rs961353	8	52449065	0	PXDNL	137902	0.25	0.1806	1	1	NA	trans	5.09E-008	0.02597	0.2452	-0.04387	75	27	6
crblm	cg10479672	2	113527062	113527112	IL1F8	27177	-	rs2976998	8	52437693	0	PXDNL	137902	0.2407	0.1759	1	1	NA	trans	3.16E-008	0.01399	0.2518	-0.04463	76	26	6
crblm	cg05949173	2	113542303	113542353	IL1F10	84639	+	rs7640727	3	110066561	10158	TRAT1	50852	0.2685	0.1713	0.981	1	NA	trans	1.33E-009	0.002997	0.2989	-0.06176	73	29	4
crblm	cg15733266	2	118491775	118491825	FLJ10996	54520	-	rs4543586	8	1818335	0	ARHGEF10	9639	0.3611	0.375	1	1	NA	trans	1.52E-008	0.02498	0.2618	-0.01338	48	39	21
crblm	cg22854546	2	128284616	128284666	WDR33	55339	-	rs17296379	10	86869452	-479839	GRID1	2894	0.1296	0.1019	1	1	NA	trans	3.68E-009	0.007992	0.2808	0.003768	90	14	4
crblm	cg26216632	2	132195789	132195839	C2orf27	29798	+	rs12903682	15	36903368	123838	C15orf53	400359	0.287	0.1713	1	1	NA	trans	3.01E-008	0.02298	0.2525	0.02477	74	31	3
crblm	cg26216632	2	132195789	132195839	C2orf27	29798	+	rs964879	15	36905814	126284	C15orf53	400359	0.287	0.1713	1	1	NA	trans	3.01E-008	0.02298	0.2525	0.02477	74	31	3
crblm	cg26216632	2	132195789	132195839	C2orf27	29798	+	rs8182091	15	36921410	141880	C15orf53	400359	0.3981	0.2454	1	1	NA	trans	3.58E-008	0.02398	0.2501	0.02232	60	43	5
crblm	cg18312807	2	135526163	135526213	RAB3GAP1	22930	+	rs3884523	2	192434794	14569	SDPR	8436	0.5093	0.4491	1	1	NA	trans	2.48E-008	0.02098	0.2551	0.004697	32	55	21
crblm	cg14689355	2	148318869	148318919	ACVR2A	92	+	rs11910635	21	32344912	46665	HUNK	30811	0.213	0.1435	1	1	NA	trans	2.91E-008	0.02098	0.2529	0.009333	81	23	4
crblm	cg14689355	2	148318869	148318919	ACVR2A	92	+	rs762166	21	32345301	47054	HUNK	30811	0.213	0.1435	1	1	NA	trans	2.91E-008	0.02098	0.2529	0.009333	81	23	4
crblm	cg14689355	2	148318869	148318919	ACVR2A	92	+	rs11911741	21	32346403	48156	HUNK	30811	0.213	0.1435	1	1	NA	trans	2.91E-008	0.02098	0.2529	0.009333	81	23	4
crblm	cg14689355	2	148318869	148318919	ACVR2A	92	+	rs11910446	21	32344927	46680	HUNK	30811	0.213	0.1435	1	1	NA	trans	2.91E-008	0.02098	0.2529	0.009333	81	23	4
crblm	cg14689355	2	148318869	148318919	ACVR2A	92	+	rs8130494	21	32346775	48528	HUNK	30811	0.213	0.1435	1	1	NA	trans	2.91E-008	0.02098	0.2529	0.009333	81	23	4
crblm	cg24576425	2	157822600	157822650	GALNT5	11227	+	rs1568886	11	27934446	-64292	KIF18A	81930	0.2315	0.1435	1	1	NA	trans	2.80E-009	0.001998	0.2844	0.01457	80	25	3
crblm	cg24576425	2	157822600	157822650	GALNT5	11227	+	rs7120914	11	27926741	57427	HSP90AA2	3324	0.2315	0.1435	1	1	NA	trans	2.80E-009	0.001998	0.2844	0.01457	80	25	3
crblm	cg24576425	2	157822600	157822650	GALNT5	11227	+	rs1949876	11	27937457	-61281	KIF18A	81930	0.2315	0.1435	1	1	NA	trans	2.80E-009	0.001998	0.2844	0.01457	80	25	3
crblm	cg24576425	2	157822600	157822650	GALNT5	11227	+	rs12791796	11	27944751	-53987	KIF18A	81930	0.2315	0.1435	1	1	NA	trans	2.80E-009	0.001998	0.2844	0.01457	80	25	3
crblm	cg24576425	2	157822600	157822650	GALNT5	11227	+	rs1404950	11	27927432	58118	HSP90AA2	3324	0.2315	0.1435	1	1	NA	trans	2.80E-009	0.001998	0.2844	0.01457	80	25	3
crblm	cg24576425	2	157822600	157822650	GALNT5	11227	+	rs12799489	11	27940721	-58017	KIF18A	81930	0.2315	0.1435	1	1	NA	trans	2.80E-009	0.001998	0.2844	0.01457	80	25	3
crblm	cg24576425	2	157822600	157822650	GALNT5	11227	+	rs4923515	11	27949296	-49442	KIF18A	81930	0.2315	0.1435	1	1	NA	trans	2.80E-009	0.001998	0.2844	0.01457	80	25	3
crblm	cg24576425	2	157822600	157822650	GALNT5	11227	+	rs7105879	11	27912619	43305	HSP90AA2	3324	0.2315	0.1435	1	1	NA	trans	2.80E-009	0.001998	0.2844	0.01457	80	25	3
crblm	cg24576425	2	157822600	157822650	GALNT5	11227	+	rs4923507	11	27888856	19542	HSP90AA2	3324	0.25	0.1528	1	1	NA	trans	3.82E-008	0.02298	0.2492	0.01344	78	27	3
crblm	cg24576425	2	157822600	157822650	GALNT5	11227	+	rs7126958	11	27915995	46681	HSP90AA2	3324	0.2315	0.1435	1	1	NA	trans	2.80E-009	0.001998	0.2844	0.01457	80	25	3
crblm	cg15352315	2	160363232	160363282	CD302	9936	-	rs10460301	2	160343323	0	CD302	9936	0.4352	0.4861	1	1	19909	cis	2.15E-008	0.01898	0.2571	0.05404	32	47	29
crblm	cg15352315	2	160363232	160363282	CD302	9936	-	rs1549386	2	160122772	0	BAZ2B	29994	0.4167	0.4398	1	1	240460	cis	1.17E-009	0.003996	0.2959	0.05774	38	45	25
crblm	cg15352315	2	160363232	160363282	CD302	9936	-	rs10185155	2	160261474	5793	LOC100129742	100129742	0.4167	0.3843	1	1	101758	cis	9.12E-010	0.003996	0.2991	-0.06015	44	45	19
crblm	cg15352315	2	160363232	160363282	CD302	9936	-	rs6720948	2	160382902	0	LY75	4065	0.4815	0.3333	1	1	19620	cis	2.58E-012	0.000999	0.3714	-0.07643	46	52	10
crblm	cg15352315	2	160363232	160363282	CD302	9936	-	rs7579206	2	160280749	0	03/07/09	64844	0.4815	0.3426	1	1	82483	cis	7.02E-012	0.000999	0.3596	-0.07412	45	52	11
crblm	cg15352315	2	160363232	160363282	CD302	9936	-	rs3903306	2	160156928	0	BAZ2B	29994	0.4074	0.4259	1	1	206304	cis	6.23E-009	0.00999	0.2738	0.05545	40	44	24
crblm	cg15352315	2	160363232	160363282	CD302	9936	-	rs1365800	2	160263869	8188	LOC100129742	100129742	0.4167	0.3843	1	1	99363	cis	9.12E-010	0.003996	0.2991	-0.06015	44	45	19
crblm	cg15352315	2	160363232	160363282	CD302	9936	-	rs12386214	2	160239769	-14202	LOC100129742	100129742	0.4167	0.3843	1	1	123463	cis	9.12E-010	0.003996	0.2991	-0.06015	44	45	19
crblm	cg15352315	2	160363232	160363282	CD302	9936	-	rs3821299	2	160293986	0	03/07/09	64844	0.4722	0.338	1	1	69246	cis	1.96E-012	0.000999	0.3746	-0.07535	46	51	11
crblm	cg15352315	2	160363232	160363282	CD302	9936	-	rs12470808	2	160256746	1065	LOC100129742	100129742	0.4074	0.3981	1	1	106486	cis	1.29E-008	0.01698	0.264	0.05541	43	44	21
crblm	cg15352315	2	160363232	160363282	CD302	9936	-	rs6432553	2	160285256	0	03/07/09	64844	0.4815	0.3426	1	1	77976	cis	7.02E-012	0.000999	0.3596	-0.07412	45	52	11
crblm	cg15352315	2	160363232	160363282	CD302	9936	-	rs12469374	2	160285150	0	03/07/09	64844	0.4259	0.4352	1	1	78082	cis	3.39E-008	0.02398	0.2508	0.05371	38	46	24
crblm	cg15352315	2	160363232	160363282	CD302	9936	-	rs2114631	2	160380611	0	LY75	4065	0.4444	0.4444	1	1	17329	cis	7.75E-009	0.00999	0.2709	0.05653	36	48	24
crblm	cg15352315	2	160363232	160363282	CD302	9936	-	rs2357527	2	160259389	3708	LOC100129742	100129742	0.4057	0.4292	0.981	0.981	103843	cis	2.42E-009	0.004995	0.291	0.05726	39	43	24
crblm	cg15352315	2	160363232	160363282	CD302	9936	-	rs2059698	2	160350662	0	CD302	9936	0.463	0.3426	1	1	12570	cis	1.81E-011	0.000999	0.3482	-0.07138	46	50	12
crblm	cg15352315	2	160363232	160363282	CD302	9936	-	rs1427329	2	160313058	0	03/07/09	64844	0.463	0.3426	1	1	50174	cis	1.81E-011	0.000999	0.3482	-0.07138	46	50	12
crblm	cg15352315	2	160363232	160363282	CD302	9936	-	rs7577691	2	160380481	0	LY75	4065	0.4444	0.4444	1	1	17199	cis	7.75E-009	0.00999	0.2709	0.05653	36	48	24
crblm	cg15352315	2	160363232	160363282	CD302	9936	-	rs4665083	2	160138373	0	BAZ2B	29994	0.4259	0.3796	1	1	224859	cis	1.99E-010	0.001998	0.3186	-0.0629	44	46	18
crblm	cg15352315	2	160363232	160363282	CD302	9936	-	rs3771718	2	160345154	0	CD302	9936	0.463	0.3426	1	1	18078	cis	1.81E-011	0.000999	0.3482	-0.07138	46	50	12
crblm	cg15352315	2	160363232	160363282	CD302	9936	-	rs7607143	2	160293007	0	03/07/09	64844	0.463	0.3611	1	1	70225	cis	7.03E-012	0.000999	0.3596	-0.07078	44	50	14
crblm	cg15352315	2	160363232	160363282	CD302	9936	-	rs7563417	2	160292519	0	03/07/09	64844	0.4815	0.3426	1	1	70713	cis	7.02E-012	0.000999	0.3596	-0.07412	45	52	11
crblm	cg15352315	2	160363232	160363282	CD302	9936	-	rs6761145	2	160290430	0	03/07/09	64844	0.4815	0.3426	1	1	72802	cis	7.02E-012	0.000999	0.3596	-0.07412	45	52	11
crblm	cg15352315	2	160363232	160363282	CD302	9936	-	rs7582124	2	160281083	0	03/07/09	64844	0.4815	0.3426	1	1	82149	cis	7.02E-012	0.000999	0.3596	-0.07412	45	52	11
crblm	cg15352315	2	160363232	160363282	CD302	9936	-	rs1834761	2	160310035	0	03/07/09	64844	0.4722	0.338	1	1	53197	cis	1.96E-012	0.000999	0.3746	-0.07535	46	51	11
crblm	cg15352315	2	160363232	160363282	CD302	9936	-	rs2357529	2	160303679	0	03/07/09	64844	0.4722	0.338	1	1	59553	cis	1.96E-012	0.000999	0.3746	-0.07535	46	51	11
crblm	cg15352315	2	160363232	160363282	CD302	9936	-	rs17814581	2	160324478	0	03/07/09	64844	0.4167	0.4398	1	1	38754	cis	1.94E-008	0.01898	0.2585	0.05396	38	45	25
crblm	cg15352315	2	160363232	160363282	CD302	9936	-	rs13307	2	160368242	0	LY75	4065	0.4206	0.4533	0.991	0.991	4960	cis	1.01E-008	0.01099	0.2695	0.0552	36	45	26
crblm	cg15352315	2	160363232	160363282	CD302	9936	-	rs6432554	2	160287330	0	03/07/09	64844	0.4815	0.3426	1	1	75902	cis	7.02E-012	0.000999	0.3596	-0.07412	45	52	11
crblm	cg15352315	2	160363232	160363282	CD302	9936	-	rs7606046	2	160284404	0	03/07/09	64844	0.4815	0.3426	1	1	78828	cis	7.02E-012	0.000999	0.3596	-0.07412	45	52	11
crblm	cg15352315	2	160363232	160363282	CD302	9936	-	rs7602234	2	160378475	0	LY75	4065	0.4352	0.4583	1	1	15193	cis	3.28E-009	0.005994	0.2824	0.05695	35	47	26
crblm	cg15352315	2	160363232	160363282	CD302	9936	-	rs7575950	2	160378461	0	LY75	4065	0.4352	0.4583	1	1	15179	cis	3.28E-009	0.005994	0.2824	0.05695	35	47	26
crblm	cg15352315	2	160363232	160363282	CD302	9936	-	rs10193402	2	160216028	34024	LOC643072	643072	0.4167	0.3843	1	1	147204	cis	9.12E-010	0.003996	0.2991	-0.06015	44	45	19
crblm	cg15352315	2	160363232	160363282	CD302	9936	-	rs12464577	2	160381078	0	LY75	4065	0.5	0.3889	1	1	17796	cis	1.78E-012	0.000999	0.3757	-0.07309	39	54	15
crblm	cg15352315	2	160363232	160363282	CD302	9936	-	rs2113861	2	160149990	0	BAZ2B	29994	0.4074	0.4259	1	1	213242	cis	6.23E-009	0.00999	0.2738	0.05545	40	44	24
crblm	cg15352315	2	160363232	160363282	CD302	9936	-	rs7563368	2	160165321	0	BAZ2B	29994	0.4167	0.3843	1	1	197911	cis	9.12E-010	0.003996	0.2991	-0.06015	44	45	19
crblm	cg15352315	2	160363232	160363282	CD302	9936	-	rs7604482	2	160222072	-31899	LOC100129742	100129742	0.4167	0.3843	1	1	141160	cis	9.12E-010	0.003996	0.2991	-0.06015	44	45	19
crblm	cg15352315	2	160363232	160363282	CD302	9936	-	rs1549579	2	160376907	0	LY75	4065	0.5	0.3889	1	1	13625	cis	8.27E-013	0.000999	0.3845	-0.07395	39	54	15
crblm	cg15352315	2	160363232	160363282	CD302	9936	-	rs7566584	2	160293041	0	03/07/09	64844	0.4815	0.3426	1	1	70191	cis	7.02E-012	0.000999	0.3596	-0.07412	45	52	11
crblm	cg15352315	2	160363232	160363282	CD302	9936	-	rs12469866	2	160330876	0	03/07/09	64844	0.4352	0.4861	1	1	32356	cis	2.15E-008	0.01898	0.2571	0.05404	32	47	29
crblm	cg15352315	2	160363232	160363282	CD302	9936	-	rs10176307	2	160119500	0	BAZ2B	29994	0.3611	0.2824	1	1	243732	cis	3.57E-008	0.02498	0.2501	-0.05971	58	39	11
crblm	cg15352315	2	160363232	160363282	CD302	9936	-	rs12991516	2	160150311	0	BAZ2B	29994	0.4352	0.4769	1	1	212921	cis	3.83E-008	0.02597	0.2491	0.05327	33	47	28
crblm	cg15352315	2	160363232	160363282	CD302	9936	-	rs10165197	2	160101894	0	BAZ2B	29994	0.4259	0.4259	1	1	261338	cis	4.83E-009	0.006993	0.2772	-0.05672	39	46	23
crblm	cg15352315	2	160363232	160363282	CD302	9936	-	rs6432565	2	160378670	0	LY75	4065	0.4537	0.4491	1	1	15388	cis	3.19E-009	0.005994	0.2827	0.05814	35	49	24
crblm	cg15352315	2	160363232	160363282	CD302	9936	-	rs1030328	2	160094506	0	BAZ2B	29994	0.4815	0.463	1	1	268726	cis	1.10E-009	0.003996	0.2967	-0.06087	32	52	24
crblm	cg15352315	2	160363232	160363282	CD302	9936	-	rs2729726	2	160376354	0	LY75	4065	0.4722	0.3472	1	1	13072	cis	1.33E-013	0.000999	0.4051	-0.07731	45	51	12
crblm	cg15352315	2	160363232	160363282	CD302	9936	-	rs3771719	2	160339210	0	CD302	9936	0.4722	0.338	1	1	24022	cis	1.96E-012	0.000999	0.3746	-0.07535	46	51	11
crblm	cg15352315	2	160363232	160363282	CD302	9936	-	rs4477859	2	160303373	0	03/07/09	64844	0.463	0.4074	1	1	59859	cis	6.16E-011	0.001998	0.3332	-0.06517	39	50	19
crblm	cg15352315	2	160363232	160363282	CD302	9936	-	rs2884206	2	160337507	0	CD302	9936	0.4167	0.4398	1	1	25725	cis	1.94E-008	0.01898	0.2585	0.05396	38	45	25
crblm	cg15352315	2	160363232	160363282	CD302	9936	-	rs4380179	2	160249821	-4150	LOC100129742	100129742	0.4167	0.3843	1	1	113411	cis	9.12E-010	0.003996	0.2991	-0.06015	44	45	19
crblm	cg15352315	2	160363232	160363282	CD302	9936	-	rs3764968	2	160355336	0	CD302	9936	0.463	0.3426	1	1	7896	cis	1.81E-011	0.000999	0.3482	-0.07138	46	50	12
crblm	cg15352315	2	160363232	160363282	CD302	9936	-	rs10170336	2	160297589	0	03/07/09	64844	0.4537	0.3565	1	1	65643	cis	2.16E-012	0.000999	0.3735	-0.07182	45	49	14
crblm	cg15352315	2	160363232	160363282	CD302	9936	-	rs4665077	2	160111015	0	BAZ2B	29994	0.4537	0.4213	1	1	252217	cis	4.23E-008	0.02697	0.2478	0.05518	38	49	21
crblm	cg15352315	2	160363232	160363282	CD302	9936	-	rs1365798	2	160360610	0	CD302	9936	0.4537	0.3565	1	1	2622	cis	2.16E-012	0.000999	0.3735	-0.07182	45	49	14
crblm	cg15352315	2	160363232	160363282	CD302	9936	-	rs2357526	2	160232842	-21129	LOC100129742	100129742	0.4167	0.3843	1	1	130390	cis	9.12E-010	0.003996	0.2991	-0.06015	44	45	19
crblm	cg15352315	2	160363232	160363282	CD302	9936	-	rs10803758	2	160256465	784	LOC100129742	100129742	0.4167	0.3843	1	1	106767	cis	9.12E-010	0.003996	0.2991	-0.06015	44	45	19
crblm	cg15352315	2	160363232	160363282	CD302	9936	-	rs7556888	2	160248507	-5464	LOC100129742	100129742	0.4352	0.4769	1	1	114725	cis	3.83E-008	0.02597	0.2491	0.05327	33	47	28
crblm	cg15352315	2	160363232	160363282	CD302	9936	-	rs7566802	2	160293237	0	03/07/09	64844	0.4815	0.3426	1	1	69995	cis	7.02E-012	0.000999	0.3596	-0.07412	45	52	11
crblm	cg15352315	2	160363232	160363282	CD302	9936	-	rs1549580	2	160376934	0	LY75	4065	0.4722	0.3472	1	1	13652	cis	1.33E-013	0.000999	0.4051	-0.07731	45	51	12
crblm	cg15352315	2	160363232	160363282	CD302	9936	-	rs7589771	2	160292378	0	03/07/09	64844	0.463	0.3611	1	1	70854	cis	7.03E-012	0.000999	0.3596	-0.07078	44	50	14
crblm	cg15352315	2	160363232	160363282	CD302	9936	-	rs12617546	2	160331836	0	03/07/09	64844	0.463	0.3426	1	1	31396	cis	1.81E-011	0.000999	0.3482	-0.07138	46	50	12
crblm	cg15352315	2	160363232	160363282	CD302	9936	-	rs17815029	2	160335144	0	CD302	9936	0.4167	0.4398	1	1	28088	cis	1.94E-008	0.01898	0.2585	0.05396	38	45	25
crblm	cg15352315	2	160363232	160363282	CD302	9936	-	rs6432558	2	160310154	0	03/07/09	64844	0.4722	0.338	1	1	53078	cis	1.96E-012	0.000999	0.3746	-0.07535	46	51	11
crblm	cg15352315	2	160363232	160363282	CD302	9936	-	rs4664300	2	160308684	0	03/07/09	64844	0.4722	0.338	1	1	54548	cis	1.96E-012	0.000999	0.3746	-0.07535	46	51	11
crblm	cg15352315	2	160363232	160363282	CD302	9936	-	rs13432	2	160333973	0	CD302	9936	0.463	0.3426	1	1	29259	cis	1.81E-011	0.000999	0.3482	-0.07138	46	50	12
crblm	cg15352315	2	160363232	160363282	CD302	9936	-	rs10489997	2	160113744	0	BAZ2B	29994	0.4537	0.4213	1	1	249488	cis	4.23E-008	0.02697	0.2478	0.05518	38	49	21
crblm	cg15352315	2	160363232	160363282	CD302	9936	-	rs6432559	2	160315406	0	03/07/09	64844	0.463	0.3426	1	1	47826	cis	1.81E-011	0.000999	0.3482	-0.07138	46	50	12
crblm	cg15352315	2	160363232	160363282	CD302	9936	-	rs7603274	2	160300936	0	03/07/09	64844	0.4722	0.338	1	1	62296	cis	1.96E-012	0.000999	0.3746	-0.07535	46	51	11
crblm	cg15352315	2	160363232	160363282	CD302	9936	-	rs13022404	2	160297738	0	03/07/09	64844	0.4722	0.338	1	1	65494	cis	1.96E-012	0.000999	0.3746	-0.07535	46	51	11
crblm	cg15352315	2	160363232	160363282	CD302	9936	-	rs1425047	2	160082703	0	BAZ2B	29994	0.4907	0.4491	1	1	280529	cis	1.10E-008	0.01399	0.2662	-0.05847	33	53	22
crblm	cg15352315	2	160363232	160363282	CD302	9936	-	rs12998291	2	160304149	0	03/07/09	64844	0.4722	0.338	1	1	59083	cis	1.96E-012	0.000999	0.3746	-0.07535	46	51	11
crblm	cg15352315	2	160363232	160363282	CD302	9936	-	rs12469519	2	160255461	0	LOC100129742	100129742	0.4074	0.4259	1	1	107771	cis	6.23E-009	0.00999	0.2738	0.05545	40	44	24
crblm	cg15352315	2	160363232	160363282	CD302	9936	-	rs13403371	2	160301360	0	03/07/09	64844	0.4722	0.338	1	1	61872	cis	1.96E-012	0.000999	0.3746	-0.07535	46	51	11
crblm	cg15352315	2	160363232	160363282	CD302	9936	-	rs10929952	2	160331207	0	03/07/09	64844	0.4167	0.4398	1	1	32025	cis	1.94E-008	0.01898	0.2585	0.05396	38	45	25
crblm	cg15352315	2	160363232	160363282	CD302	9936	-	rs3764969	2	160329094	0	03/07/09	64844	0.4722	0.3565	1	1	34138	cis	1.01E-010	0.001998	0.3271	-0.06861	44	51	13
crblm	cg15352315	2	160363232	160363282	CD302	9936	-	rs2556102	2	160363368	370	CD302	9936	0.4722	0.338	1	1	86	cis	1.21E-011	0.000999	0.3531	-0.07316	46	51	11
crblm	cg15352315	2	160363232	160363282	CD302	9936	-	rs13397722	2	160223897	-30074	LOC100129742	100129742	0.4167	0.3843	1	1	139335	cis	9.12E-010	0.003996	0.2991	-0.06015	44	45	19
crblm	cg15352315	2	160363232	160363282	CD302	9936	-	rs4664301	2	160331612	0	03/07/09	64844	0.463	0.3426	1	1	31620	cis	1.81E-011	0.000999	0.3482	-0.07138	46	50	12
crblm	cg15352315	2	160363232	160363282	CD302	9936	-	rs3940435	2	160203029	21025	LOC643072	643072	0.4167	0.3843	1	1	160203	cis	9.12E-010	0.003996	0.2991	-0.06015	44	45	19
crblm	cg15352315	2	160363232	160363282	CD302	9936	-	rs1042666	2	160334868	0	CD302	9936	0.4167	0.4398	1	1	28364	cis	1.94E-008	0.01898	0.2585	0.05396	38	45	25
crblm	cg15352315	2	160363232	160363282	CD302	9936	-	rs2042777	2	160236772	-17199	LOC100129742	100129742	0.4074	0.4259	1	1	126460	cis	6.23E-009	0.00999	0.2738	0.05545	40	44	24
crblm	cg15352315	2	160363232	160363282	CD302	9936	-	rs12692564	2	160326083	0	03/07/09	64844	0.463	0.3426	1	1	37149	cis	1.81E-011	0.000999	0.3482	-0.07138	46	50	12
crblm	cg15352315	2	160363232	160363282	CD302	9936	-	rs10171236	2	160294509	0	03/07/09	64844	0.4537	0.3565	1	1	68723	cis	2.16E-012	0.000999	0.3735	-0.07182	45	49	14
crblm	cg15352315	2	160363232	160363282	CD302	9936	-	rs1427328	2	160326821	0	03/07/09	64844	0.4722	0.3472	1	1	36411	cis	6.20E-011	0.001998	0.3332	-0.0701	45	51	12
crblm	cg15352315	2	160363232	160363282	CD302	9936	-	rs17605928	2	160141065	0	BAZ2B	29994	0.4167	0.4028	1	1	222167	cis	5.03E-009	0.007992	0.2767	0.05701	42	45	21
crblm	cg15352315	2	160363232	160363282	CD302	9936	-	rs2114626	2	160348216	0	CD302	9936	0.463	0.3426	1	1	15016	cis	1.81E-011	0.000999	0.3482	-0.07138	46	50	12
crblm	cg15352315	2	160363232	160363282	CD302	9936	-	rs1896269	2	160245815	-8156	LOC100129742	100129742	0.4167	0.3843	1	1	117417	cis	9.12E-010	0.003996	0.2991	-0.06015	44	45	19
crblm	cg15352315	2	160363232	160363282	CD302	9936	-	rs3732289	2	160293644	0	03/07/09	64844	0.4722	0.338	1	1	69588	cis	1.96E-012	0.000999	0.3746	-0.07535	46	51	11
crblm	cg15352315	2	160363232	160363282	CD302	9936	-	rs13019325	2	160337236	0	CD302	9936	0.4352	0.4861	1	1	25996	cis	2.15E-008	0.01898	0.2571	0.05404	32	47	29
crblm	cg15352315	2	160363232	160363282	CD302	9936	-	rs13415025	2	160294556	0	03/07/09	64844	0.4722	0.338	1	1	68676	cis	1.96E-012	0.000999	0.3746	-0.07535	46	51	11
crblm	cg15352315	2	160363232	160363282	CD302	9936	-	rs13389662	2	160294683	0	03/07/09	64844	0.4722	0.338	1	1	68549	cis	1.96E-012	0.000999	0.3746	-0.07535	46	51	11
crblm	cg15352315	2	160363232	160363282	CD302	9936	-	rs7562060	2	160295375	0	03/07/09	64844	0.4722	0.338	1	1	67857	cis	1.96E-012	0.000999	0.3746	-0.07535	46	51	11
crblm	cg15352315	2	160363232	160363282	CD302	9936	-	rs13415100	2	160294473	0	03/07/09	64844	0.4722	0.338	1	1	68759	cis	1.96E-012	0.000999	0.3746	-0.07535	46	51	11
crblm	cg23995753	2	160468978	160469028	LY75	4065	-	rs12617388	2	160462696	0	LY75	4065	0.2685	0.1713	1	1	6282	cis	1.76E-010	0.000999	0.3201	0.07828	75	29	4
crblm	cg23995753	2	160468978	160469028	LY75	4065	-	rs6711770	2	160401007	0	LY75	4065	0.5185	0.3981	1	1	67971	cis	5.16E-011	0.000999	0.3354	0.06608	37	56	15
crblm	cg23995753	2	160468978	160469028	LY75	4065	-	rs9789367	2	160442260	0	LY75	4065	0.25	0.1528	1	1	26718	cis	4.82E-009	0.00999	0.2773	0.07702	78	27	3
crblm	cg23995753	2	160468978	160469028	LY75	4065	-	rs7601374	2	160462296	0	LY75	4065	0.5278	0.4213	1	1	6682	cis	1.47E-014	0.000999	0.4291	0.07412	34	57	17
crblm	cg23995753	2	160468978	160469028	LY75	4065	-	rs979129	2	160548397	0	PLA2R1	22925	0.5278	0.4676	1	1	79369	cis	4.64E-010	0.000999	0.3078	0.06138	29	57	22
crblm	cg23995753	2	160468978	160469028	LY75	4065	-	rs2292391	2	160467414	0	LY75	4065	0.3241	0.2269	1	1	1564	cis	2.57E-018	0.000999	0.5142	0.08834	66	35	7
crblm	cg23995753	2	160468978	160469028	LY75	4065	-	rs16822581	2	160446923	0	LY75	4065	0.2593	0.1667	1	1	22055	cis	4.36E-010	0.000999	0.3086	0.07725	76	28	4
crblm	cg23995753	2	160468978	160469028	LY75	4065	-	rs6744553	2	160469045	0	LY75	4065	0.3241	0.2269	1	1	17	cis	2.57E-018	0.000999	0.5142	0.08834	66	35	7
crblm	cg23995753	2	160468978	160469028	LY75	4065	-	rs2357691	2	160433385	0	LY75	4065	0.537	0.3981	1	1	35593	cis	3.65E-013	0.000999	0.3938	0.07316	36	58	14
crblm	cg23995753	2	160468978	160469028	LY75	4065	-	rs10176387	2	160489576	-16681	PLA2R1	22925	0.3241	0.2269	1	1	20548	cis	1.77E-017	0.000999	0.4964	0.08679	66	35	7
crblm	cg23995753	2	160468978	160469028	LY75	4065	-	rs1511221	2	160487778	18271	LY75	4065	0.3241	0.2269	1	1	18750	cis	1.77E-017	0.000999	0.4964	0.08679	66	35	7
crblm	cg23995753	2	160468978	160469028	LY75	4065	-	rs12470907	2	160486971	17464	LY75	4065	0.3241	0.2269	1	1	17943	cis	1.77E-017	0.000999	0.4964	0.08679	66	35	7
crblm	cg23995753	2	160468978	160469028	LY75	4065	-	rs3792192	2	160595121	0	PLA2R1	22925	0.4907	0.4676	1	1	126093	cis	2.36E-010	0.000999	0.3165	0.05991	31	53	24
crblm	cg23995753	2	160468978	160469028	LY75	4065	-	rs12692572	2	160452039	0	LY75	4065	0.5185	0.4074	1	1	16939	cis	4.38E-012	0.000999	0.3652	0.06839	36	56	16
crblm	cg23995753	2	160468978	160469028	LY75	4065	-	rs6735923	2	160477834	8327	LY75	4065	0.5185	0.4167	1	1	8806	cis	1.68E-014	0.000999	0.4276	0.07348	35	56	17
crblm	cg23995753	2	160468978	160469028	LY75	4065	-	rs12692569	2	160431825	0	LY75	4065	0.537	0.3981	1	1	37153	cis	3.65E-013	0.000999	0.3938	0.07316	36	58	14
crblm	cg23995753	2	160468978	160469028	LY75	4065	-	rs1877195	2	160490930	-15327	PLA2R1	22925	0.3241	0.2269	1	1	21902	cis	1.77E-017	0.000999	0.4964	0.08679	66	35	7
crblm	cg23995753	2	160468978	160469028	LY75	4065	-	rs10929956	2	160422861	0	LY75	4065	0.537	0.3981	1	1	46117	cis	3.65E-013	0.000999	0.3938	0.07316	36	58	14
crblm	cg23995753	2	160468978	160469028	LY75	4065	-	rs17830307	2	160580045	0	PLA2R1	22925	0.5	0.4444	1	1	111017	cis	2.57E-010	0.000999	0.3154	0.06087	33	54	21
crblm	cg23995753	2	160468978	160469028	LY75	4065	-	rs12692570	2	160434845	0	LY75	4065	0.5278	0.4028	1	1	34133	cis	5.04E-013	0.000999	0.3902	0.07173	36	57	15
crblm	cg23995753	2	160468978	160469028	LY75	4065	-	rs2271383	2	160451108	0	LY75	4065	0.2685	0.1713	1	1	17870	cis	1.76E-010	0.000999	0.3201	0.07828	75	29	4
crblm	cg23995753	2	160468978	160469028	LY75	4065	-	rs2667012	2	160575799	0	PLA2R1	22925	0.5	0.3981	1	1	106771	cis	3.96E-010	0.000999	0.3099	0.06222	38	54	16
crblm	cg23995753	2	160468978	160469028	LY75	4065	-	rs3792202	2	160447446	0	LY75	4065	0.2593	0.1667	1	1	21532	cis	4.36E-010	0.000999	0.3086	0.07725	76	28	4
crblm	cg23995753	2	160468978	160469028	LY75	4065	-	rs17231342	2	160434790	0	LY75	4065	0.537	0.4907	1	1	34188	cis	2.36E-010	0.000999	0.3165	0.0626	26	58	24
crblm	cg23995753	2	160468978	160469028	LY75	4065	-	rs12996861	2	160577287	0	PLA2R1	22925	0.2963	0.2037	1	1	108259	cis	6.76E-011	0.000999	0.3321	0.07346	70	32	6
crblm	cg23995753	2	160468978	160469028	LY75	4065	-	rs10168271	2	160437432	0	LY75	4065	0.537	0.3981	1	1	31546	cis	3.65E-013	0.000999	0.3938	0.07316	36	58	14
crblm	cg23995753	2	160468978	160469028	LY75	4065	-	rs7606988	2	160573628	0	PLA2R1	22925	0.2963	0.2037	1	1	104600	cis	6.76E-011	0.000999	0.3321	0.07346	70	32	6
crblm	cg23995753	2	160468978	160469028	LY75	4065	-	rs2162500	2	160416891	0	LY75	4065	0.5463	0.4306	1	1	52087	cis	3.45E-013	0.000999	0.3945	0.07212	32	59	17
crblm	cg23995753	2	160468978	160469028	LY75	4065	-	rs3749117	2	160593688	0	PLA2R1	22925	0.4907	0.4676	1	1	124660	cis	2.36E-010	0.000999	0.3165	0.05991	31	53	24
crblm	cg23995753	2	160468978	160469028	LY75	4065	-	rs4665138	2	160598673	0	PLA2R1	22925	0.4907	0.4676	1	1	129645	cis	2.36E-010	0.000999	0.3165	0.05991	31	53	24
crblm	cg23995753	2	160468978	160469028	LY75	4065	-	rs4665140	2	160598956	0	PLA2R1	22925	0.4907	0.4676	1	1	129928	cis	2.36E-010	0.000999	0.3165	0.05991	31	53	24
crblm	cg23995753	2	160468978	160469028	LY75	4065	-	rs11690685	2	160454324	0	LY75	4065	0.2685	0.1713	1	1	14654	cis	1.76E-010	0.000999	0.3201	0.07828	75	29	4
crblm	cg23995753	2	160468978	160469028	LY75	4065	-	rs3828323	2	160516321	0	PLA2R1	22925	0.537	0.4537	1	1	47293	cis	3.07E-013	0.000999	0.3958	0.07064	30	58	20
crblm	cg23995753	2	160468978	160469028	LY75	4065	-	rs7586325	2	160446700	0	LY75	4065	0.2593	0.1667	1	1	22278	cis	4.36E-010	0.000999	0.3086	0.07725	76	28	4
crblm	cg23995753	2	160468978	160469028	LY75	4065	-	rs2292388	2	160443254	0	LY75	4065	0.2593	0.1667	1	1	25724	cis	4.36E-010	0.000999	0.3086	0.07725	76	28	4
crblm	cg23995753	2	160468978	160469028	LY75	4065	-	rs3792173	2	160569728	0	PLA2R1	22925	0.3241	0.2361	1	1	100700	cis	4.93E-014	0.000999	0.416	0.07744	65	35	8
crblm	cg23995753	2	160468978	160469028	LY75	4065	-	rs10183731	2	160449235	0	LY75	4065	0.5185	0.4074	1	1	19743	cis	4.38E-012	0.000999	0.3652	0.06839	36	56	16
crblm	cg23995753	2	160468978	160469028	LY75	4065	-	rs7597243	2	160500155	-6102	PLA2R1	22925	0.3519	0.2407	1	1	31127	cis	1.67E-016	0.000999	0.4748	0.08468	63	38	7
crblm	cg23995753	2	160468978	160469028	LY75	4065	-	rs11687309	2	160568634	0	PLA2R1	22925	0.3241	0.2361	1	1	99606	cis	4.93E-014	0.000999	0.416	0.07744	65	35	8
crblm	cg23995753	2	160468978	160469028	LY75	4065	-	rs10176317	2	160489688	-16569	PLA2R1	22925	0.3241	0.2269	1	1	20660	cis	1.77E-017	0.000999	0.4964	0.08679	66	35	7
crblm	cg23995753	2	160468978	160469028	LY75	4065	-	rs6432570	2	160516560	0	PLA2R1	22925	0.5463	0.4583	1	1	47532	cis	9.56E-014	0.000999	0.4088	0.0724	29	59	20
crblm	cg23995753	2	160468978	160469028	LY75	4065	-	rs3792167	2	160553828	0	PLA2R1	22925	0.3056	0.2269	1	1	84800	cis	1.97E-014	0.000999	0.4259	0.07849	67	33	8
crblm	cg23995753	2	160468978	160469028	LY75	4065	-	rs2556086	2	160416692	0	LY75	4065	0.5278	0.4028	1	1	52286	cis	1.80E-012	0.000999	0.3756	0.07037	36	57	15
crblm	cg23995753	2	160468978	160469028	LY75	4065	-	rs3806603	2	160470054	547	LY75	4065	0.5185	0.4167	1	1	1026	cis	1.68E-014	0.000999	0.4276	0.07348	35	56	17
crblm	cg23995753	2	160468978	160469028	LY75	4065	-	rs2667004	2	160570340	0	PLA2R1	22925	0.5093	0.4028	1	1	101312	cis	1.09E-010	0.000999	0.3262	0.06423	37	55	16
crblm	cg23995753	2	160468978	160469028	LY75	4065	-	rs3828324	2	160543237	0	PLA2R1	22925	0.5093	0.4861	1	1	74209	cis	1.10E-008	0.01598	0.2662	0.05579	28	55	25
crblm	cg23995753	2	160468978	160469028	LY75	4065	-	rs12692579	2	160549385	0	PLA2R1	22925	0.3056	0.2269	1	1	80357	cis	1.97E-014	0.000999	0.4259	0.07849	67	33	8
crblm	cg23995753	2	160468978	160469028	LY75	4065	-	rs6724314	2	160478439	8932	LY75	4065	0.3241	0.2269	1	1	9411	cis	1.77E-017	0.000999	0.4964	0.08679	66	35	7
crblm	cg23995753	2	160468978	160469028	LY75	4065	-	rs2292387	2	160442968	0	LY75	4065	0.2593	0.1667	1	1	26010	cis	4.36E-010	0.000999	0.3086	0.07725	76	28	4
crblm	cg23995753	2	160468978	160469028	LY75	4065	-	rs4664304	2	160502254	-4003	PLA2R1	22925	0.5185	0.4167	1	1	33226	cis	1.68E-014	0.000999	0.4276	0.07348	35	56	17
crblm	cg23995753	2	160468978	160469028	LY75	4065	-	rs6757188	2	160551869	0	PLA2R1	22925	0.3056	0.2269	1	1	82841	cis	1.97E-014	0.000999	0.4259	0.07849	67	33	8
crblm	cg23995753	2	160468978	160469028	LY75	4065	-	rs12692580	2	160562145	0	PLA2R1	22925	0.3056	0.2269	1	1	93117	cis	1.97E-014	0.000999	0.4259	0.07849	67	33	8
crblm	cg23995753	2	160468978	160469028	LY75	4065	-	rs3792168	2	160554718	0	PLA2R1	22925	0.5093	0.4861	1	1	85690	cis	1.10E-008	0.01598	0.2662	0.05579	28	55	25
crblm	cg23995753	2	160468978	160469028	LY75	4065	-	rs6722275	2	160601506	0	PLA2R1	22925	0.4907	0.4676	1	1	132478	cis	2.36E-010	0.000999	0.3165	0.05991	31	53	24
crblm	cg23995753	2	160468978	160469028	LY75	4065	-	rs10173701	2	160528844	0	PLA2R1	22925	0.3241	0.2269	1	1	59816	cis	1.77E-017	0.000999	0.4964	0.08679	66	35	7
crblm	cg23995753	2	160468978	160469028	LY75	4065	-	rs17241282	2	160599255	0	PLA2R1	22925	0.5093	0.4583	1	1	130227	cis	3.41E-009	0.006993	0.2819	-0.05777	31	55	22
crblm	cg23995753	2	160468978	160469028	LY75	4065	-	rs1511224	2	160459107	0	LY75	4065	0.5185	0.4074	1	1	9871	cis	4.38E-012	0.000999	0.3652	0.06839	36	56	16
crblm	cg23995753	2	160468978	160469028	LY75	4065	-	rs17830904	2	160599934	0	PLA2R1	22925	0.4907	0.4676	1	1	130906	cis	2.36E-010	0.000999	0.3165	0.05991	31	53	24
crblm	cg23995753	2	160468978	160469028	LY75	4065	-	rs7566824	2	160499020	-7237	PLA2R1	22925	0.3241	0.2269	1	1	29992	cis	1.77E-017	0.000999	0.4964	0.08679	66	35	7
crblm	cg23995753	2	160468978	160469028	LY75	4065	-	rs2357769	2	160574130	0	PLA2R1	22925	0.2963	0.2037	1	1	105102	cis	6.76E-011	0.000999	0.3321	0.07346	70	32	6
crblm	cg23995753	2	160468978	160469028	LY75	4065	-	rs12997701	2	160501240	-5017	PLA2R1	22925	0.3241	0.2269	1	1	32212	cis	1.77E-017	0.000999	0.4964	0.08679	66	35	7
crblm	cg23995753	2	160468978	160469028	LY75	4065	-	rs12692577	2	160490442	-15815	PLA2R1	22925	0.3241	0.2269	1	1	21414	cis	1.77E-017	0.000999	0.4964	0.08679	66	35	7
crblm	cg23995753	2	160468978	160469028	LY75	4065	-	rs4665141	2	160599041	0	PLA2R1	22925	0.4907	0.4676	1	1	130013	cis	2.36E-010	0.000999	0.3165	0.05991	31	53	24
crblm	cg23995753	2	160468978	160469028	LY75	4065	-	rs1828480	2	160428630	0	LY75	4065	0.537	0.3981	1	1	40348	cis	3.65E-013	0.000999	0.3938	0.07316	36	58	14
crblm	cg23995753	2	160468978	160469028	LY75	4065	-	rs3792175	2	160571050	0	PLA2R1	22925	0.5	0.4444	1	1	102022	cis	2.57E-010	0.000999	0.3154	0.06087	33	54	21
crblm	cg23995753	2	160468978	160469028	LY75	4065	-	rs2136977	2	160431096	0	LY75	4065	0.537	0.3981	1	1	37882	cis	3.65E-013	0.000999	0.3938	0.07316	36	58	14
crblm	cg23995753	2	160468978	160469028	LY75	4065	-	rs12692578	2	160537749	0	PLA2R1	22925	0.3519	0.2407	1	1	68721	cis	3.35E-014	0.000999	0.4202	0.07966	63	38	7
crblm	cg23995753	2	160468978	160469028	LY75	4065	-	rs16844411	2	160411695	0	LY75	4065	0.1759	0.125	1	1	57283	cis	4.22E-010	0.000999	0.3091	0.08227	85	19	4
crblm	cg23995753	2	160468978	160469028	LY75	4065	-	rs3749114	2	160541242	0	PLA2R1	22925	0.5093	0.4491	1	1	72214	cis	2.05E-010	0.000999	0.3182	0.0616	32	55	21
crblm	cg23995753	2	160468978	160469028	LY75	4065	-	rs2729705	2	160419168	0	LY75	4065	0.5278	0.4028	1	1	49810	cis	1.80E-012	0.000999	0.3756	0.07037	36	57	15
crblm	cg23995753	2	160468978	160469028	LY75	4065	-	rs1397711	2	160569340	0	PLA2R1	22925	0.3426	0.2731	1	1	100312	cis	2.78E-010	0.000999	0.3144	0.06315	60	37	11
crblm	cg23995753	2	160468978	160469028	LY75	4065	-	rs10929957	2	160424754	0	LY75	4065	0.537	0.3981	1	1	44224	cis	3.65E-013	0.000999	0.3938	0.07316	36	58	14
crblm	cg23995753	2	160468978	160469028	LY75	4065	-	rs769370	2	160503522	-2735	PLA2R1	22925	0.3241	0.2269	1	1	34494	cis	1.77E-017	0.000999	0.4964	0.08679	66	35	7
crblm	cg23995753	2	160468978	160469028	LY75	4065	-	rs769369	2	160503502	-2755	PLA2R1	22925	0.3241	0.2269	1	1	34474	cis	1.77E-017	0.000999	0.4964	0.08679	66	35	7
crblm	cg10107725	2	160469752	160469802	LY75	4065	-	rs12692570	2	160434845	0	LY75	4065	0.5278	0.4028	1	1	34907	cis	4.85E-013	0.000999	0.3906	0.04275	36	57	15
crblm	cg10107725	2	160469752	160469802	LY75	4065	-	rs7601374	2	160462296	0	LY75	4065	0.5278	0.4213	1	1	7456	cis	3.85E-012	0.000999	0.3667	0.04081	34	57	17
crblm	cg10107725	2	160469752	160469802	LY75	4065	-	rs1397711	2	160569340	0	PLA2R1	22925	0.3426	0.2731	1	1	99538	cis	9.62E-010	0.000999	0.2984	0.03665	60	37	11
crblm	cg10107725	2	160469752	160469802	LY75	4065	-	rs3828324	2	160543237	0	PLA2R1	22925	0.5093	0.4861	1	1	73435	cis	3.08E-009	0.002997	0.2832	0.03427	28	55	25
crblm	cg10107725	2	160469752	160469802	LY75	4065	-	rs2292391	2	160467414	0	LY75	4065	0.3241	0.2269	1	1	2338	cis	4.67E-012	0.000999	0.3644	0.04429	66	35	7
crblm	cg10107725	2	160469752	160469802	LY75	4065	-	rs17830307	2	160580045	0	PLA2R1	22925	0.5	0.4444	1	1	110243	cis	8.14E-010	0.000999	0.3006	0.0354	33	54	21
crblm	cg10107725	2	160469752	160469802	LY75	4065	-	rs4665141	2	160599041	0	PLA2R1	22925	0.4907	0.4676	1	1	129239	cis	1.71E-008	0.01099	0.2602	0.03236	31	53	24
crblm	cg10107725	2	160469752	160469802	LY75	4065	-	rs769369	2	160503502	-2755	PLA2R1	22925	0.3241	0.2269	1	1	33700	cis	1.95E-011	0.000999	0.3473	0.04324	66	35	7
crblm	cg10107725	2	160469752	160469802	LY75	4065	-	rs10176317	2	160489688	-16569	PLA2R1	22925	0.3241	0.2269	1	1	19886	cis	1.95E-011	0.000999	0.3473	0.04324	66	35	7
crblm	cg10107725	2	160469752	160469802	LY75	4065	-	rs979129	2	160548397	0	PLA2R1	22925	0.5278	0.4676	1	1	78595	cis	1.52E-008	0.00999	0.2618	0.03372	29	57	22
crblm	cg10107725	2	160469752	160469802	LY75	4065	-	rs3749114	2	160541242	0	PLA2R1	22925	0.5093	0.4491	1	1	71440	cis	1.24E-009	0.000999	0.2952	0.03534	32	55	21
crblm	cg10107725	2	160469752	160469802	LY75	4065	-	rs3828323	2	160516321	0	PLA2R1	22925	0.537	0.4537	1	1	46519	cis	8.35E-012	0.000999	0.3575	0.03999	30	58	20
crblm	cg10107725	2	160469752	160469802	LY75	4065	-	rs10176387	2	160489576	-16681	PLA2R1	22925	0.3241	0.2269	1	1	19774	cis	1.95E-011	0.000999	0.3473	0.04324	66	35	7
crblm	cg10107725	2	160469752	160469802	LY75	4065	-	rs1511221	2	160487778	18271	LY75	4065	0.3241	0.2269	1	1	17976	cis	1.95E-011	0.000999	0.3473	0.04324	66	35	7
crblm	cg10107725	2	160469752	160469802	LY75	4065	-	rs12997701	2	160501240	-5017	PLA2R1	22925	0.3241	0.2269	1	1	31438	cis	1.95E-011	0.000999	0.3473	0.04324	66	35	7
crblm	cg10107725	2	160469752	160469802	LY75	4065	-	rs7597243	2	160500155	-6102	PLA2R1	22925	0.3519	0.2407	1	1	30353	cis	3.55E-010	0.000999	0.3113	0.04084	63	38	7
crblm	cg10107725	2	160469752	160469802	LY75	4065	-	rs1877195	2	160490930	-15327	PLA2R1	22925	0.3241	0.2269	1	1	21128	cis	1.95E-011	0.000999	0.3473	0.04324	66	35	7
crblm	cg10107725	2	160469752	160469802	LY75	4065	-	rs7606988	2	160573628	0	PLA2R1	22925	0.2963	0.2037	1	1	103826	cis	1.82E-010	0.000999	0.3198	0.04293	70	32	6
crblm	cg10107725	2	160469752	160469802	LY75	4065	-	rs12692577	2	160490442	-15815	PLA2R1	22925	0.3241	0.2269	1	1	20640	cis	1.95E-011	0.000999	0.3473	0.04324	66	35	7
crblm	cg10107725	2	160469752	160469802	LY75	4065	-	rs3792168	2	160554718	0	PLA2R1	22925	0.5093	0.4861	1	1	84916	cis	3.08E-009	0.002997	0.2832	0.03427	28	55	25
crblm	cg10107725	2	160469752	160469802	LY75	4065	-	rs4665135	2	160580643	0	PLA2R1	22925	0.2685	0.162	1	1	110841	cis	2.02E-009	0.000999	0.2888	0.04623	76	29	3
crblm	cg10107725	2	160469752	160469802	LY75	4065	-	rs12996861	2	160577287	0	PLA2R1	22925	0.2963	0.2037	1	1	107485	cis	1.82E-010	0.000999	0.3198	0.04293	70	32	6
crblm	cg10107725	2	160469752	160469802	LY75	4065	-	rs2357769	2	160574130	0	PLA2R1	22925	0.2963	0.2037	1	1	104328	cis	1.82E-010	0.000999	0.3198	0.04293	70	32	6
crblm	cg10107725	2	160469752	160469802	LY75	4065	-	rs3792167	2	160553828	0	PLA2R1	22925	0.3056	0.2269	1	1	84026	cis	2.63E-011	0.000999	0.3437	0.042	67	33	8
crblm	cg10107725	2	160469752	160469802	LY75	4065	-	rs6757188	2	160551869	0	PLA2R1	22925	0.3056	0.2269	1	1	82067	cis	2.63E-011	0.000999	0.3437	0.042	67	33	8
crblm	cg10107725	2	160469752	160469802	LY75	4065	-	rs3792175	2	160571050	0	PLA2R1	22925	0.5	0.4444	1	1	101248	cis	8.14E-010	0.000999	0.3006	0.0354	33	54	21
crblm	cg10107725	2	160469752	160469802	LY75	4065	-	rs3792173	2	160569728	0	PLA2R1	22925	0.3241	0.2361	1	1	99926	cis	2.06E-011	0.000999	0.3466	0.0421	65	35	8
crblm	cg10107725	2	160469752	160469802	LY75	4065	-	rs10929957	2	160424754	0	LY75	4065	0.537	0.3981	1	1	44998	cis	2.88E-014	0.000999	0.4218	0.0451	36	58	14
crblm	cg10107725	2	160469752	160469802	LY75	4065	-	rs2556086	2	160416692	0	LY75	4065	0.5278	0.4028	1	1	53060	cis	2.03E-013	0.000999	0.4004	0.04328	36	57	15
crblm	cg10107725	2	160469752	160469802	LY75	4065	-	rs6711770	2	160401007	0	LY75	4065	0.5185	0.3981	1	1	68745	cis	1.25E-008	0.008991	0.2644	0.03495	37	56	15
crblm	cg10107725	2	160469752	160469802	LY75	4065	-	rs3749117	2	160593688	0	PLA2R1	22925	0.4907	0.4676	1	1	123886	cis	1.71E-008	0.01099	0.2602	0.03236	31	53	24
crblm	cg10107725	2	160469752	160469802	LY75	4065	-	rs10929956	2	160422861	0	LY75	4065	0.537	0.3981	1	1	46891	cis	2.88E-014	0.000999	0.4218	0.0451	36	58	14
crblm	cg10107725	2	160469752	160469802	LY75	4065	-	rs2729705	2	160419168	0	LY75	4065	0.5278	0.4028	1	1	50584	cis	2.03E-013	0.000999	0.4004	0.04328	36	57	15
crblm	cg10107725	2	160469752	160469802	LY75	4065	-	rs2162500	2	160416891	0	LY75	4065	0.5463	0.4306	1	1	52861	cis	9.20E-013	0.000999	0.3833	0.04235	32	59	17
crblm	cg10107725	2	160469752	160469802	LY75	4065	-	rs12692580	2	160562145	0	PLA2R1	22925	0.3056	0.2269	1	1	92343	cis	2.63E-011	0.000999	0.3437	0.042	67	33	8
crblm	cg10107725	2	160469752	160469802	LY75	4065	-	rs10173701	2	160528844	0	PLA2R1	22925	0.3241	0.2269	1	1	59042	cis	1.95E-011	0.000999	0.3473	0.04324	66	35	7
crblm	cg10107725	2	160469752	160469802	LY75	4065	-	rs12692569	2	160431825	0	LY75	4065	0.537	0.3981	1	1	37927	cis	2.88E-014	0.000999	0.4218	0.0451	36	58	14
crblm	cg10107725	2	160469752	160469802	LY75	4065	-	rs12692578	2	160537749	0	PLA2R1	22925	0.3519	0.2407	1	1	67947	cis	3.96E-008	0.02597	0.2487	0.0365	63	38	7
crblm	cg10107725	2	160469752	160469802	LY75	4065	-	rs6432570	2	160516560	0	PLA2R1	22925	0.5463	0.4583	1	1	46758	cis	5.99E-012	0.000999	0.3615	0.04055	29	59	20
crblm	cg10107725	2	160469752	160469802	LY75	4065	-	rs1511224	2	160459107	0	LY75	4065	0.5185	0.4074	1	1	10645	cis	4.13E-011	0.000999	0.3382	0.0392	36	56	16
crblm	cg10107725	2	160469752	160469802	LY75	4065	-	rs12692572	2	160452039	0	LY75	4065	0.5185	0.4074	1	1	17713	cis	4.13E-011	0.000999	0.3382	0.0392	36	56	16
crblm	cg10107725	2	160469752	160469802	LY75	4065	-	rs17231342	2	160434790	0	LY75	4065	0.537	0.4907	1	1	34962	cis	1.32E-011	0.000999	0.352	0.03932	26	58	24
crblm	cg10107725	2	160469752	160469802	LY75	4065	-	rs6735923	2	160477834	8327	LY75	4065	0.5185	0.4167	1	1	8032	cis	9.80E-012	0.000999	0.3556	0.03991	35	56	17
crblm	cg10107725	2	160469752	160469802	LY75	4065	-	rs3806603	2	160470054	547	LY75	4065	0.5185	0.4167	1	1	252	cis	9.80E-012	0.000999	0.3556	0.03991	35	56	17
crblm	cg10107725	2	160469752	160469802	LY75	4065	-	rs6744553	2	160469045	0	LY75	4065	0.3241	0.2269	1	1	707	cis	4.67E-012	0.000999	0.3644	0.04429	66	35	7
crblm	cg10107725	2	160469752	160469802	LY75	4065	-	rs2357691	2	160433385	0	LY75	4065	0.537	0.3981	1	1	36367	cis	2.88E-014	0.000999	0.4218	0.0451	36	58	14
crblm	cg10107725	2	160469752	160469802	LY75	4065	-	rs1828480	2	160428630	0	LY75	4065	0.537	0.3981	1	1	41122	cis	2.88E-014	0.000999	0.4218	0.0451	36	58	14
crblm	cg10107725	2	160469752	160469802	LY75	4065	-	rs10183731	2	160449235	0	LY75	4065	0.5185	0.4074	1	1	20517	cis	4.13E-011	0.000999	0.3382	0.0392	36	56	16
crblm	cg10107725	2	160469752	160469802	LY75	4065	-	rs2667004	2	160570340	0	PLA2R1	22925	0.5093	0.4028	1	1	100538	cis	7.94E-012	0.000999	0.3581	0.04009	37	55	16
crblm	cg10107725	2	160469752	160469802	LY75	4065	-	rs10168271	2	160437432	0	LY75	4065	0.537	0.3981	1	1	32320	cis	2.88E-014	0.000999	0.4218	0.0451	36	58	14
crblm	cg10107725	2	160469752	160469802	LY75	4065	-	rs7566824	2	160499020	-7237	PLA2R1	22925	0.3241	0.2269	1	1	29218	cis	1.95E-011	0.000999	0.3473	0.04324	66	35	7
crblm	cg10107725	2	160469752	160469802	LY75	4065	-	rs11687309	2	160568634	0	PLA2R1	22925	0.3241	0.2361	1	1	98832	cis	2.06E-011	0.000999	0.3466	0.0421	65	35	8
crblm	cg10107725	2	160469752	160469802	LY75	4065	-	rs2136977	2	160431096	0	LY75	4065	0.537	0.3981	1	1	38656	cis	2.88E-014	0.000999	0.4218	0.0451	36	58	14
crblm	cg10107725	2	160469752	160469802	LY75	4065	-	rs769370	2	160503522	-2735	PLA2R1	22925	0.3241	0.2269	1	1	33720	cis	1.95E-011	0.000999	0.3473	0.04324	66	35	7
crblm	cg10107725	2	160469752	160469802	LY75	4065	-	rs12470907	2	160486971	17464	LY75	4065	0.3241	0.2269	1	1	17169	cis	1.95E-011	0.000999	0.3473	0.04324	66	35	7
crblm	cg10107725	2	160469752	160469802	LY75	4065	-	rs4664304	2	160502254	-4003	PLA2R1	22925	0.5185	0.4167	1	1	32452	cis	9.80E-012	0.000999	0.3556	0.03991	35	56	17
crblm	cg10107725	2	160469752	160469802	LY75	4065	-	rs12692579	2	160549385	0	PLA2R1	22925	0.3056	0.2269	1	1	79583	cis	2.63E-011	0.000999	0.3437	0.042	67	33	8
crblm	cg10107725	2	160469752	160469802	LY75	4065	-	rs2667012	2	160575799	0	PLA2R1	22925	0.5	0.3981	1	1	105997	cis	2.28E-011	0.000999	0.3454	0.03913	38	54	16
crblm	cg10107725	2	160469752	160469802	LY75	4065	-	rs6724314	2	160478439	8932	LY75	4065	0.3241	0.2269	1	1	8637	cis	1.95E-011	0.000999	0.3473	0.04324	66	35	7
crblm	cg10107725	2	160469752	160469802	LY75	4065	-	rs17830904	2	160599934	0	PLA2R1	22925	0.4907	0.4676	1	1	130132	cis	1.71E-008	0.01099	0.2602	0.03236	31	53	24
crblm	cg10107725	2	160469752	160469802	LY75	4065	-	rs4665140	2	160598956	0	PLA2R1	22925	0.4907	0.4676	1	1	129154	cis	1.71E-008	0.01099	0.2602	0.03236	31	53	24
crblm	cg10107725	2	160469752	160469802	LY75	4065	-	rs4665138	2	160598673	0	PLA2R1	22925	0.4907	0.4676	1	1	128871	cis	1.71E-008	0.01099	0.2602	0.03236	31	53	24
crblm	cg10107725	2	160469752	160469802	LY75	4065	-	rs3792192	2	160595121	0	PLA2R1	22925	0.4907	0.4676	1	1	125319	cis	1.71E-008	0.01099	0.2602	0.03236	31	53	24
crblm	cg10107725	2	160469752	160469802	LY75	4065	-	rs6722275	2	160601506	0	PLA2R1	22925	0.4907	0.4676	1	1	131704	cis	1.71E-008	0.01099	0.2602	0.03236	31	53	24
crblm	cg19723473	2	168383236	168383286	B3GALT1	8708	+	rs12476221	2	168406039	0	B3GALT1	8708	0.3796	0.3009	1	1	22753	cis	4.53E-015	0.000999	0.4414	-0.1293	55	41	12
crblm	cg19723473	2	168383236	168383286	B3GALT1	8708	+	rs836701	2	168397783	0	B3GALT1	8708	0.3796	0.3009	1	1	14497	cis	1.98E-015	0.000999	0.45	-0.1306	55	41	12
crblm	cg19723473	2	168383236	168383286	B3GALT1	8708	+	rs16854287	2	168426808	0	B3GALT1	8708	0.2222	0.1481	1	1	43522	cis	9.76E-013	0.000999	0.3826	-0.1539	80	24	4
crblm	cg19723473	2	168383236	168383286	B3GALT1	8708	+	rs836708	2	168438228	2617	B3GALT1	8708	0.4259	0.3241	1	1	54942	cis	8.41E-011	0.000999	0.3294	-0.1131	50	46	12
crblm	cg19723473	2	168383236	168383286	B3GALT1	8708	+	rs12614700	2	168379555	-3872	B3GALT1	8708	0.2037	0.1389	1	1	3681	cis	3.59E-011	0.000999	0.3399	-0.1471	82	22	4
crblm	cg19723473	2	168383236	168383286	B3GALT1	8708	+	rs4667985	2	168391936	0	B3GALT1	8708	0.2037	0.1389	1	1	8650	cis	3.35E-013	0.000999	0.3948	-0.1586	82	22	4
crblm	cg19723473	2	168383236	168383286	B3GALT1	8708	+	rs6718868	2	168388046	0	B3GALT1	8708	0.2593	0.1759	1	1	4760	cis	2.64E-009	0.000999	0.2852	-0.1248	75	28	5
crblm	cg19723473	2	168383236	168383286	B3GALT1	8708	+	rs836696	2	168395399	0	B3GALT1	8708	0.3426	0.2824	1	1	12113	cis	2.14E-014	0.000999	0.425	-0.1261	59	37	12
crblm	cg19723473	2	168383236	168383286	B3GALT1	8708	+	rs7577431	2	168443063	7452	B3GALT1	8708	0.2778	0.1852	1	1	59777	cis	9.21E-011	0.000999	0.3283	-0.1328	73	30	5
crblm	cg19723473	2	168383236	168383286	B3GALT1	8708	+	rs13427223	2	168367028	-16399	B3GALT1	8708	0.2222	0.1481	1	1	16208	cis	1.20E-011	0.000999	0.3531	-0.1479	80	24	4
crblm	cg19723473	2	168383236	168383286	B3GALT1	8708	+	rs13398306	2	168444966	9355	B3GALT1	8708	0.4537	0.3102	1	1	61680	cis	7.18E-015	0.000999	0.4366	-0.1378	50	49	9
crblm	cg19723473	2	168383236	168383286	B3GALT1	8708	+	rs4667977	2	168367608	-15819	B3GALT1	8708	0.2685	0.1898	1	1	15628	cis	5.49E-009	0.002997	0.2755	-0.1179	73	29	6
crblm	cg19723473	2	168383236	168383286	B3GALT1	8708	+	rs16854315	2	168446497	10886	B3GALT1	8708	0.2407	0.1574	1	1	63211	cis	2.64E-013	0.000999	0.3975	-0.1549	78	26	4
crblm	cg19723473	2	168383236	168383286	B3GALT1	8708	+	rs1374276	2	168445994	10383	B3GALT1	8708	0.4537	0.3102	1	1	62708	cis	7.18E-015	0.000999	0.4366	-0.1378	50	49	9
crblm	cg19723473	2	168383236	168383286	B3GALT1	8708	+	rs7603606	2	168443193	7582	B3GALT1	8708	0.287	0.1898	1	1	59907	cis	5.01E-010	0.000999	0.3068	-0.1279	72	31	5
crblm	cg19723473	2	168383236	168383286	B3GALT1	8708	+	rs1446507	2	168441663	6052	B3GALT1	8708	0.2315	0.162	1	1	58377	cis	6.73E-012	0.000999	0.3601	-0.1422	78	25	5
crblm	cg19723473	2	168383236	168383286	B3GALT1	8708	+	rs836722	2	168383434	0	B3GALT1	8708	0.3333	0.2315	1	1	148	cis	3.26E-022	0.000999	0.5894	-0.1651	65	36	7
crblm	cg19723473	2	168383236	168383286	B3GALT1	8708	+	rs836709	2	168438826	3215	B3GALT1	8708	0.4537	0.338	1	1	55540	cis	1.77E-011	0.000999	0.3485	-0.1176	47	49	12
crblm	cg19723473	2	168383236	168383286	B3GALT1	8708	+	rs7576736	2	168365653	-17774	B3GALT1	8708	0.2222	0.1481	1	1	17583	cis	1.20E-011	0.000999	0.3531	-0.1479	80	24	4
crblm	cg19723473	2	168383236	168383286	B3GALT1	8708	+	rs2034258	2	168409417	0	B3GALT1	8708	0.4444	0.3796	1	1	26131	cis	2.53E-009	0.000999	0.2858	-0.1002	43	48	17
crblm	cg19723473	2	168383236	168383286	B3GALT1	8708	+	rs7609396	2	168363245	-20182	B3GALT1	8708	0.2685	0.1806	1	1	19991	cis	1.26E-008	0.007992	0.2643	-0.1196	74	29	5
crblm	cg19723473	2	168383236	168383286	B3GALT1	8708	+	rs1374277	2	168446365	10754	B3GALT1	8708	0.4537	0.3102	1	1	63079	cis	7.18E-015	0.000999	0.4366	-0.1378	50	49	9
crblm	cg19723473	2	168383236	168383286	B3GALT1	8708	+	rs10196543	2	168364181	-19246	B3GALT1	8708	0.2222	0.1481	1	1	19055	cis	1.20E-011	0.000999	0.3531	-0.1479	80	24	4
crblm	cg19723473	2	168383236	168383286	B3GALT1	8708	+	rs836690	2	168354237	-29190	B3GALT1	8708	0.4352	0.3009	1	1	28999	cis	3.00E-009	0.000999	0.2836	-0.1105	52	47	9
crblm	cg19723473	2	168383236	168383286	B3GALT1	8708	+	rs836702	2	168433267	0	B3GALT1	8708	0.3704	0.2407	1	1	49981	cis	7.66E-012	0.000999	0.3585	-0.1319	62	40	6
crblm	cg19723473	2	168383236	168383286	B3GALT1	8708	+	rs836673	2	168363323	-20104	B3GALT1	8708	0.4074	0.3148	1	1	19913	cis	7.28E-010	0.000999	0.302	-0.1077	52	44	12
crblm	cg19723473	2	168383236	168383286	B3GALT1	8708	+	rs836692	2	168353652	-29775	B3GALT1	8708	0.4352	0.3009	1	1	29584	cis	3.00E-009	0.000999	0.2836	-0.1105	52	47	9
crblm	cg19723473	2	168383236	168383286	B3GALT1	8708	+	rs1374279	2	168360449	-22978	B3GALT1	8708	0.2222	0.1481	1	1	22787	cis	1.20E-011	0.000999	0.3531	-0.1479	80	24	4
crblm	cg19723473	2	168383236	168383286	B3GALT1	8708	+	rs836720	2	168383008	-419	B3GALT1	8708	0.3333	0.2315	1	1	228	cis	3.26E-022	0.000999	0.5894	-0.1651	65	36	7
crblm	cg19723473	2	168383236	168383286	B3GALT1	8708	+	rs836715	2	168379654	-3773	B3GALT1	8708	0.4167	0.2917	1	1	3582	cis	1.21E-012	0.000999	0.3802	-0.1274	54	45	9
crblm	cg19723473	2	168383236	168383286	B3GALT1	8708	+	rs4996971	2	168388270	0	B3GALT1	8708	0.2593	0.1759	1	1	4984	cis	2.64E-009	0.000999	0.2852	-0.1248	75	28	5
crblm	cg19723473	2	168383236	168383286	B3GALT1	8708	+	rs836699	2	168386114	0	B3GALT1	8708	0.3333	0.2315	1	1	2828	cis	3.26E-022	0.000999	0.5894	-0.1651	65	36	7
crblm	cg19723473	2	168383236	168383286	B3GALT1	8708	+	rs12479257	2	168309981	14959	LOC401018	401018	0.4444	0.3056	1	1	73255	cis	3.03E-008	0.01499	0.2524	-0.1045	51	48	9
crblm	cg19723473	2	168383236	168383286	B3GALT1	8708	+	rs10196226	2	168363838	-19589	B3GALT1	8708	0.2222	0.1481	1	1	19398	cis	1.20E-011	0.000999	0.3531	-0.1479	80	24	4
crblm	cg19723473	2	168383236	168383286	B3GALT1	8708	+	rs4667975	2	168366721	-16706	B3GALT1	8708	0.2222	0.1481	1	1	16515	cis	1.20E-011	0.000999	0.3531	-0.1479	80	24	4
crblm	cg19723473	2	168383236	168383286	B3GALT1	8708	+	rs836717	2	168382203	-1224	B3GALT1	8708	0.3333	0.2315	1	1	1033	cis	3.26E-022	0.000999	0.5894	-0.1651	65	36	7
crblm	cg19723473	2	168383236	168383286	B3GALT1	8708	+	rs836681	2	168367164	-16263	B3GALT1	8708	0.4352	0.338	1	1	16072	cis	1.98E-008	0.01099	0.2582	-0.09913	48	47	13
crblm	cg25427580	2	168383553	168383603	B3GALT1	8708	+	rs1374276	2	168445994	10383	B3GALT1	8708	0.4537	0.3102	0.991	1	62391	cis	1.39E-015	0.000999	0.4568	-0.1997	49	49	9
crblm	cg25427580	2	168383553	168383603	B3GALT1	8708	+	rs836692	2	168353652	-29775	B3GALT1	8708	0.4352	0.3009	0.991	1	29901	cis	1.08E-011	0.000999	0.3571	-0.1756	51	47	9
crblm	cg25427580	2	168383553	168383603	B3GALT1	8708	+	rs4667975	2	168366721	-16706	B3GALT1	8708	0.2222	0.1481	0.991	1	16832	cis	3.96E-014	0.000999	0.4214	-0.2281	79	24	4
crblm	cg25427580	2	168383553	168383603	B3GALT1	8708	+	rs836702	2	168433267	0	B3GALT1	8708	0.3704	0.2407	0.991	1	49664	cis	5.51E-012	0.000999	0.3652	-0.1883	61	40	6
crblm	cg25427580	2	168383553	168383603	B3GALT1	8708	+	rs10196543	2	168364181	-19246	B3GALT1	8708	0.2222	0.1481	0.991	1	19372	cis	3.96E-014	0.000999	0.4214	-0.2281	79	24	4
crblm	cg25427580	2	168383553	168383603	B3GALT1	8708	+	rs836696	2	168395399	0	B3GALT1	8708	0.3426	0.2824	0.991	1	11796	cis	4.59E-018	0.000999	0.5123	-0.1958	58	37	12
crblm	cg25427580	2	168383553	168383603	B3GALT1	8708	+	rs12476221	2	168406039	0	B3GALT1	8708	0.3796	0.3009	0.991	1	22436	cis	3.21E-018	0.000999	0.5156	-0.1978	54	41	12
crblm	cg25427580	2	168383553	168383603	B3GALT1	8708	+	rs2034258	2	168409417	0	B3GALT1	8708	0.4444	0.3796	0.991	1	25814	cis	9.46E-011	0.000999	0.3305	-0.1529	42	48	17
crblm	cg25427580	2	168383553	168383603	B3GALT1	8708	+	rs7603606	2	168443193	7582	B3GALT1	8708	0.287	0.1898	0.991	1	59590	cis	9.00E-011	0.000999	0.3311	-0.1878	71	31	5
crblm	cg25427580	2	168383553	168383603	B3GALT1	8708	+	rs836715	2	168379654	-3773	B3GALT1	8708	0.4167	0.2917	0.991	1	3899	cis	4.42E-015	0.000999	0.4448	-0.1951	53	45	9
crblm	cg25427580	2	168383553	168383603	B3GALT1	8708	+	rs836717	2	168382203	-1224	B3GALT1	8708	0.3333	0.2315	0.991	1	1350	cis	2.69E-027	0.000999	0.6738	-0.2497	64	36	7
crblm	cg25427580	2	168383553	168383603	B3GALT1	8708	+	rs836720	2	168383008	-419	B3GALT1	8708	0.3333	0.2315	0.991	1	545	cis	2.69E-027	0.000999	0.6738	-0.2497	64	36	7
crblm	cg25427580	2	168383553	168383603	B3GALT1	8708	+	rs836699	2	168386114	0	B3GALT1	8708	0.3333	0.2315	0.991	1	2511	cis	2.69E-027	0.000999	0.6738	-0.2497	64	36	7
crblm	cg25427580	2	168383553	168383603	B3GALT1	8708	+	rs1374277	2	168446365	10754	B3GALT1	8708	0.4537	0.3102	0.991	1	62762	cis	1.39E-015	0.000999	0.4568	-0.1997	49	49	9
crblm	cg25427580	2	168383553	168383603	B3GALT1	8708	+	rs16854315	2	168446497	10886	B3GALT1	8708	0.2407	0.1574	0.991	1	62894	cis	1.07E-014	0.000999	0.4355	-0.2291	77	26	4
crblm	cg25427580	2	168383553	168383603	B3GALT1	8708	+	rs836722	2	168383434	0	B3GALT1	8708	0.3333	0.2315	0.991	1	119	cis	2.69E-027	0.000999	0.6738	-0.2497	64	36	7
crblm	cg25427580	2	168383553	168383603	B3GALT1	8708	+	rs16854287	2	168426808	0	B3GALT1	8708	0.2222	0.1481	0.991	1	43205	cis	3.15E-014	0.000999	0.4239	-0.2288	79	24	4
crblm	cg25427580	2	168383553	168383603	B3GALT1	8708	+	rs836708	2	168438228	2617	B3GALT1	8708	0.4259	0.3241	0.991	1	54625	cis	1.67E-010	0.000999	0.3233	-0.1588	49	46	12
crblm	cg25427580	2	168383553	168383603	B3GALT1	8708	+	rs836709	2	168438826	3215	B3GALT1	8708	0.4537	0.338	0.991	1	55223	cis	3.61E-011	0.000999	0.3424	-0.1651	46	49	12
crblm	cg25427580	2	168383553	168383603	B3GALT1	8708	+	rs1446507	2	168441663	6052	B3GALT1	8708	0.2315	0.162	0.991	1	58060	cis	9.52E-013	0.000999	0.3858	-0.2079	77	25	5
crblm	cg25427580	2	168383553	168383603	B3GALT1	8708	+	rs6718868	2	168388046	0	B3GALT1	8708	0.2593	0.1759	0.991	1	4443	cis	4.58E-011	0.000999	0.3395	-0.1923	74	28	5
crblm	cg25427580	2	168383553	168383603	B3GALT1	8708	+	rs13398306	2	168444966	9355	B3GALT1	8708	0.4537	0.3102	0.991	1	61363	cis	1.39E-015	0.000999	0.4568	-0.1997	49	49	9
crblm	cg25427580	2	168383553	168383603	B3GALT1	8708	+	rs1979100	2	168306099	11077	LOC401018	401018	0.4537	0.3102	0.991	1	77454	cis	9.59E-009	0.005994	0.2702	-0.1536	49	49	9
crblm	cg25427580	2	168383553	168383603	B3GALT1	8708	+	rs13427223	2	168367028	-16399	B3GALT1	8708	0.2222	0.1481	0.991	1	16525	cis	3.96E-014	0.000999	0.4214	-0.2281	79	24	4
crblm	cg25427580	2	168383553	168383603	B3GALT1	8708	+	rs836690	2	168354237	-29190	B3GALT1	8708	0.4352	0.3009	0.991	1	29316	cis	1.08E-011	0.000999	0.3571	-0.1756	51	47	9
crblm	cg25427580	2	168383553	168383603	B3GALT1	8708	+	rs4667985	2	168391936	0	B3GALT1	8708	0.2037	0.1389	0.991	1	8333	cis	4.99E-015	0.000999	0.4435	-0.2374	81	22	4
crblm	cg25427580	2	168383553	168383603	B3GALT1	8708	+	rs7609396	2	168363245	-20182	B3GALT1	8708	0.2685	0.1806	0.991	1	20308	cis	1.04E-010	0.000999	0.3293	-0.1886	73	29	5
crblm	cg25427580	2	168383553	168383603	B3GALT1	8708	+	rs7577431	2	168443063	7452	B3GALT1	8708	0.2778	0.1852	0.991	1	59460	cis	2.55E-011	0.000999	0.3467	-0.1928	72	30	5
crblm	cg25427580	2	168383553	168383603	B3GALT1	8708	+	rs836681	2	168367164	-16263	B3GALT1	8708	0.4352	0.338	0.991	1	16389	cis	1.49E-010	0.000999	0.3248	-0.1575	47	47	13
crblm	cg25427580	2	168383553	168383603	B3GALT1	8708	+	rs4667977	2	168367608	-15819	B3GALT1	8708	0.2685	0.1898	0.991	1	15945	cis	4.91E-011	0.000999	0.3386	-0.1847	72	29	6
crblm	cg25427580	2	168383553	168383603	B3GALT1	8708	+	rs12614700	2	168379555	-3872	B3GALT1	8708	0.2037	0.1389	0.991	1	3998	cis	1.40E-013	0.000999	0.4075	-0.2275	81	22	4
crblm	cg25427580	2	168383553	168383603	B3GALT1	8708	+	rs16854131	2	168327708	32686	LOC401018	401018	0.3796	0.2269	0.991	1	55845	cis	6.05E-009	0.003996	0.2764	-0.1734	62	41	4
crblm	cg25427580	2	168383553	168383603	B3GALT1	8708	+	rs12999150	2	168358176	-25251	B3GALT1	8708	0.3241	0.2176	0.991	1	25377	cis	3.11E-008	0.02697	0.2541	-0.1578	66	35	6
crblm	cg25427580	2	168383553	168383603	B3GALT1	8708	+	rs836673	2	168363323	-20104	B3GALT1	8708	0.4074	0.3148	0.991	1	20230	cis	1.90E-012	0.000999	0.3777	-0.1706	51	44	12
crblm	cg25427580	2	168383553	168383603	B3GALT1	8708	+	rs10196226	2	168363838	-19589	B3GALT1	8708	0.2222	0.1481	0.991	1	19715	cis	3.96E-014	0.000999	0.4214	-0.2281	79	24	4
crblm	cg25427580	2	168383553	168383603	B3GALT1	8708	+	rs836701	2	168397783	0	B3GALT1	8708	0.3796	0.3009	0.991	1	14180	cis	4.98E-019	0.000999	0.5323	-0.201	54	41	12
crblm	cg25427580	2	168383553	168383603	B3GALT1	8708	+	rs4996971	2	168388270	0	B3GALT1	8708	0.2593	0.1759	0.991	1	4667	cis	4.58E-011	0.000999	0.3395	-0.1923	74	28	5
crblm	cg25427580	2	168383553	168383603	B3GALT1	8708	+	rs7576736	2	168365653	-17774	B3GALT1	8708	0.2222	0.1481	0.991	1	17900	cis	3.96E-014	0.000999	0.4214	-0.2281	79	24	4
crblm	cg25427580	2	168383553	168383603	B3GALT1	8708	+	rs12479257	2	168309981	14959	LOC401018	401018	0.4444	0.3056	0.991	1	73572	cis	8.52E-010	0.000999	0.3024	-0.162	50	48	9
crblm	cg25427580	2	168383553	168383603	B3GALT1	8708	+	rs1374279	2	168360449	-22978	B3GALT1	8708	0.2222	0.1481	0.991	1	23104	cis	3.96E-014	0.000999	0.4214	-0.2281	79	24	4
crblm	cg14212314	2	198073034	198073084	HSPD1	3329	-	rs2044194	17	912064	0	ABR	29	0.3981	0.3194	1	1	NA	trans	3.41E-009	0.004995	0.2819	0.00369	52	43	13
crblm	cg14212314	2	198073034	198073084	HSPD1	3329	-	rs9912632	17	907899	0	ABR	29	0.3981	0.3194	1	1	NA	trans	3.41E-009	0.004995	0.2819	0.00369	52	43	13
crblm	cg14212314	2	198073034	198073084	HSPD1	3329	-	rs2304961	17	908650	0	ABR	29	0.3981	0.3194	1	1	NA	trans	3.41E-009	0.004995	0.2819	0.00369	52	43	13
crblm	cg10637955	2	201384074	201384124	BZW1	9689	+	rs13281598	8	3130044	0	CSMD1	64478	0.6204	0.4769	1	1	NA	trans	1.80E-008	0.01299	0.2595	0.01349	23	67	18
crblm	cg25356886	2	208697162	208697212	CRYGD	1421	-	rs2601492	2	208700455	-652	CRYGC	1420	0.537	0.4352	1	1	3243	cis	4.56E-009	0.001998	0.278	-0.02905	32	58	18
crblm	cg25356886	2	208697162	208697212	CRYGD	1421	-	rs1020581	2	208686714	804	CRYGEP1	200575	0.537	0.4259	1	1	10448	cis	3.19E-008	0.01299	0.2517	-0.0278	33	58	17
crblm	cg25356886	2	208697162	208697212	CRYGD	1421	-	rs2601494	2	208699732	-1375	CRYGC	1420	0.537	0.4352	1	1	2520	cis	4.56E-009	0.001998	0.278	-0.02905	32	58	18
crblm	cg25356886	2	208697162	208697212	CRYGD	1421	-	rs2601495	2	208698590	1133	CRYGD	1421	0.5421	0.4393	0.991	0.991	1378	cis	5.30E-009	0.001998	0.2782	-0.02929	31	58	18
crblm	cg25356886	2	208697162	208697212	CRYGD	1421	-	rs10497893	2	208686042	132	CRYGEP1	200575	0.537	0.4259	1	1	11120	cis	3.19E-008	0.01299	0.2517	-0.0278	33	58	17
crblm	cg05619712	2	208702965	208703015	CRYGC	1420	-	rs2511702	8	103773205	36078	KLF10	7071	0.463	0.4815	0.991	1	NA	trans	4.34E-008	0.01998	0.2495	0.03283	31	50	26
crblm	cg05619712	2	208702965	208703015	CRYGC	1420	-	rs2513926	8	103773672	36545	KLF10	7071	0.4537	0.4769	0.991	1	NA	trans	5.87E-008	0.02697	0.2452	0.0323	32	49	26
crblm	cg07915542	2	208828553	208828603	IDH1	3417	-	rs897082	2	209048158	0	PTH2R	5746	0.3519	0.213	1	1	219555	cis	4.09E-018	0.000999	0.51	0.01783	66	38	4
crblm	cg07915542	2	208828553	208828603	IDH1	3417	-	rs1057392	2	209067307	0	PTH2R	5746	0.3519	0.213	1	1	238704	cis	4.09E-018	0.000999	0.51	0.01783	66	38	4
crblm	cg07915542	2	208828553	208828603	IDH1	3417	-	rs12622556	2	208914878	0	PIP5K3	200576	0.4259	0.2593	1	1	86275	cis	1.36E-013	0.000999	0.4049	0.01532	57	46	5
crblm	cg07915542	2	208828553	208828603	IDH1	3417	-	rs2364127	2	209067805	330	PTH2R	5746	0.3519	0.213	1	1	239202	cis	4.09E-018	0.000999	0.51	0.01783	66	38	4
crblm	cg07915542	2	208828553	208828603	IDH1	3417	-	rs4627502	2	209020883	0	PTH2R	5746	0.3333	0.213	1	1	192280	cis	1.51E-019	0.000999	0.5393	0.01782	67	36	5
crblm	cg07915542	2	208828553	208828603	IDH1	3417	-	rs2364128	2	209087798	20323	PTH2R	5746	0.3241	0.1991	1	1	259195	cis	2.30E-019	0.000999	0.5357	0.01841	69	35	4
crblm	cg07915542	2	208828553	208828603	IDH1	3417	-	rs2364126	2	209055715	0	PTH2R	5746	0.3426	0.2083	1	1	227112	cis	3.17E-018	0.000999	0.5123	0.01791	67	37	4
crblm	cg07915542	2	208828553	208828603	IDH1	3417	-	rs4673411	2	209076257	8782	PTH2R	5746	0.3241	0.1991	1	1	247654	cis	2.30E-019	0.000999	0.5357	0.01841	69	35	4
crblm	cg07915542	2	208828553	208828603	IDH1	3417	-	rs3820900	2	209066272	0	PTH2R	5746	0.3519	0.213	1	1	237669	cis	4.09E-018	0.000999	0.51	0.01783	66	38	4
crblm	cg07915542	2	208828553	208828603	IDH1	3417	-	rs6435464	2	209086163	18688	PTH2R	5746	0.3981	0.2824	1	1	257560	cis	1.11E-010	0.001998	0.326	0.01253	56	43	9
crblm	cg07915542	2	208828553	208828603	IDH1	3417	-	rs7575183	2	209073892	6417	PTH2R	5746	0.3981	0.2824	1	1	245289	cis	1.11E-010	0.001998	0.326	0.01253	56	43	9
crblm	cg07915542	2	208828553	208828603	IDH1	3417	-	rs6755377	2	209086383	18908	PTH2R	5746	0.3981	0.2824	1	1	257780	cis	1.11E-010	0.001998	0.326	0.01253	56	43	9
crblm	cg07915542	2	208828553	208828603	IDH1	3417	-	rs7581241	2	209080722	13247	PTH2R	5746	0.3981	0.2824	1	1	252119	cis	1.11E-010	0.001998	0.326	0.01253	56	43	9
crblm	cg07915542	2	208828553	208828603	IDH1	3417	-	rs1429891	2	209083179	15704	PTH2R	5746	0.3981	0.2824	1	1	254576	cis	1.11E-010	0.001998	0.326	0.01253	56	43	9
crblm	cg07915542	2	208828553	208828603	IDH1	3417	-	rs2163163	2	209081232	13757	PTH2R	5746	0.3981	0.2824	1	1	252629	cis	1.11E-010	0.001998	0.326	0.01253	56	43	9
crblm	cg07915542	2	208828553	208828603	IDH1	3417	-	rs1119992	2	209082439	14964	PTH2R	5746	0.3981	0.2824	1	1	253836	cis	1.11E-010	0.001998	0.326	0.01253	56	43	9
crblm	cg07915542	2	208828553	208828603	IDH1	3417	-	rs2059963	2	209086570	19095	PTH2R	5746	0.3981	0.2824	1	1	257967	cis	1.11E-010	0.001998	0.326	0.01253	56	43	9
crblm	cg07915542	2	208828553	208828603	IDH1	3417	-	rs897083	2	209050339	0	PTH2R	5746	0.3519	0.213	1	1	221736	cis	4.09E-018	0.000999	0.51	0.01783	66	38	4
crblm	cg07915542	2	208828553	208828603	IDH1	3417	-	rs12478635	2	208828503	453	IDH1	3417	0.3611	0.2176	1	1	50	cis	2.78E-019	0.000999	0.534	0.0182	65	39	4
crblm	cg07915542	2	208828553	208828603	IDH1	3417	-	rs1429881	2	209155855	88380	PTH2R	5746	0.3148	0.2315	1	1	327252	cis	1.58E-014	0.000999	0.4283	0.01464	66	34	8
crblm	cg07915542	2	208828553	208828603	IDH1	3417	-	rs1370376	2	208994064	0	PTH2R	5746	0.3426	0.2176	1	1	165461	cis	3.48E-018	0.000999	0.5115	0.01732	66	37	5
crblm	cg07915542	2	208828553	208828603	IDH1	3417	-	rs897084	2	209053553	0	PTH2R	5746	0.3519	0.213	1	1	224950	cis	4.09E-018	0.000999	0.51	0.01783	66	38	4
crblm	cg19008649	2	217268537	217268587	IGFBP5	3488	-	rs10216623	8	27496796	0	GULOP	2989	0.1667	0.1111	1	1	NA	trans	7.57E-009	0.01399	0.2712	0.01392	87	18	3
crblm	cg19008649	2	217268537	217268587	IGFBP5	3488	-	rs714787	8	27499840	0	GULOP	2989	0.1481	0.1019	1	1	NA	trans	1.42E-008	0.02098	0.2627	0.01403	89	16	3
crblm	cg19008649	2	217268537	217268587	IGFBP5	3488	-	rs17057406	8	27483902	-7142	GULOP	2989	0.1481	0.1019	1	1	NA	trans	1.42E-008	0.02098	0.2627	0.01403	89	16	3
crblm	cg18854666	2	218955299	218955349	SLC11A1	6556	+	rs2025863	13	29196419	-40122	UBL3	5412	0.213	0.1343	1	1	NA	trans	1.46E-008	0.01898	0.2623	-0.02883	82	23	3
crblm	cg18854666	2	218955299	218955349	SLC11A1	6556	+	rs7324224	13	29181910	-54631	UBL3	5412	0.1944	0.125	1	1	NA	trans	1.78E-008	0.02198	0.2597	-0.02921	84	21	3
crblm	cg18854666	2	218955299	218955349	SLC11A1	6556	+	rs7996713	13	29165020	-71521	UBL3	5412	0.1944	0.125	1	1	NA	trans	1.78E-008	0.02198	0.2597	-0.02921	84	21	3
crblm	cg18854666	2	218955299	218955349	SLC11A1	6556	+	rs912395	13	29202821	-33720	UBL3	5412	0.213	0.1343	1	1	NA	trans	1.46E-008	0.01898	0.2623	-0.02883	82	23	3
crblm	cg18854666	2	218955299	218955349	SLC11A1	6556	+	rs17073796	13	29175351	-61190	UBL3	5412	0.1944	0.125	1	1	NA	trans	1.78E-008	0.02198	0.2597	-0.02921	84	21	3
crblm	cg18854666	2	218955299	218955349	SLC11A1	6556	+	rs17073799	13	29176687	-59854	UBL3	5412	0.1944	0.125	1	1	NA	trans	1.78E-008	0.02198	0.2597	-0.02921	84	21	3
crblm	cg18854666	2	218955299	218955349	SLC11A1	6556	+	rs7325318	13	29199469	-37072	UBL3	5412	0.213	0.1343	1	1	NA	trans	1.46E-008	0.01898	0.2623	-0.02883	82	23	3
crblm	cg18854666	2	218955299	218955349	SLC11A1	6556	+	rs2104606	13	29203542	-32999	UBL3	5412	0.213	0.1343	1	1	NA	trans	1.46E-008	0.01898	0.2623	-0.02883	82	23	3
crblm	cg18854666	2	218955299	218955349	SLC11A1	6556	+	rs1327641	13	29200901	-35640	UBL3	5412	0.213	0.1343	1	1	NA	trans	1.46E-008	0.01898	0.2623	-0.02883	82	23	3
crblm	cg18854666	2	218955299	218955349	SLC11A1	6556	+	rs744942	13	29202041	-34500	UBL3	5412	0.213	0.1343	1	1	NA	trans	1.46E-008	0.01898	0.2623	-0.02883	82	23	3
crblm	cg18854666	2	218955299	218955349	SLC11A1	6556	+	rs6490425	13	29197897	-38644	UBL3	5412	0.213	0.1343	1	1	NA	trans	1.46E-008	0.01898	0.2623	-0.02883	82	23	3
crblm	cg18854666	2	218955299	218955349	SLC11A1	6556	+	rs7992067	13	29164996	-71545	UBL3	5412	0.1944	0.125	1	1	NA	trans	1.78E-008	0.02198	0.2597	-0.02921	84	21	3
crblm	cg24516901	2	224974995	224975045	FLJ22746	79843	-	rs741533	2	224968862	0	FAM124B	79843	0.3519	0.2037	1	1	6133	cis	3.76E-010	0.01898	0.3105	-0.1121	67	38	3
crblm	cg14329157	2	228444379	228444429	WDR69	164781	+	rs12474081	2	228453327	0	WDR69	164781	0.3981	0.4861	1	1	8898	cis	6.08E-008	0.02697	0.2427	0.02108	34	43	31
crblm	cg00616369	2	232037290	232037340	NCL	4691	-	rs7330090	13	45643532	0	LCP1	3936	0.3148	0.1852	1	1	NA	trans	3.98E-008	0.01898	0.2486	0.006377	71	34	3
crblm	cg00616369	2	232037290	232037340	NCL	4691	-	rs7321994	13	45640540	0	LCP1	3936	0.2963	0.1852	1	1	NA	trans	5.69E-008	0.02597	0.2437	0.00612	72	32	4
crblm	cg00143376	2	232102896	232102946	NMUR1	10316	-	rs1667316	2	232117106	13655	NMUR1	10316	0.3426	0.2454	1	1	14160	cis	4.35E-008	0.02398	0.2474	-0.03233	63	37	8
crblm	cg00143376	2	232102896	232102946	NMUR1	10316	-	rs1797399	2	232114701	11250	NMUR1	10316	0.3426	0.2454	1	1	11755	cis	2.54E-008	0.01598	0.2548	-0.03281	63	37	8
crblm	cg00143376	2	232102896	232102946	NMUR1	10316	-	rs2595506	2	232117085	13634	NMUR1	10316	0.3426	0.2454	1	1	14139	cis	4.35E-008	0.02398	0.2474	-0.03233	63	37	8
crblm	cg00143376	2	232102896	232102946	NMUR1	10316	-	rs1797397	2	232112713	9262	NMUR1	10316	0.3426	0.2454	1	1	9767	cis	2.54E-008	0.01598	0.2548	-0.03281	63	37	8
crblm	cg00143376	2	232102896	232102946	NMUR1	10316	-	rs4973451	2	232170748	3511	C2orf57	165100	0.4722	0.4676	1	1	67802	cis	2.11E-009	0.001998	0.2882	-0.03042	32	51	25
crblm	cg00143376	2	232102896	232102946	NMUR1	10316	-	rs1667306	2	232114116	10665	NMUR1	10316	0.3426	0.2454	1	1	11170	cis	2.54E-008	0.01598	0.2548	-0.03281	63	37	8
crblm	cg00143376	2	232102896	232102946	NMUR1	10316	-	rs1667307	2	232114237	10786	NMUR1	10316	0.3426	0.2454	1	1	11291	cis	2.54E-008	0.01598	0.2548	-0.03281	63	37	8
crblm	cg11695684	2	233099509	233099559	CHRND	1144	+	rs3791729	2	233103541	0	CHRND	1144	0.5093	0.3565	1	1	3982	cis	2.52E-016	0.000999	0.4707	-0.04184	42	55	11
crblm	cg11695684	2	233099509	233099559	CHRND	1144	+	rs3828246	2	233106459	0	CHRND	1144	0.4537	0.2546	1	1	6900	cis	6.03E-009	0.006993	0.2743	-0.03693	56	49	3
crblm	cg11695684	2	233099509	233099559	CHRND	1144	+	rs733602	2	233096555	0	LOC646960	646960	0.537	0.2963	1	1	2954	cis	1.57E-010	0.000999	0.3216	-0.04055	47	58	3
crblm	cg11695684	2	233099509	233099559	CHRND	1144	+	rs2767	2	233108318	0	CHRND	1144	0.4722	0.3194	1	1	8759	cis	1.17E-013	0.000999	0.4066	-0.03942	48	51	9
crblm	cg11695684	2	233099509	233099559	CHRND	1144	+	rs12466358	2	233105769	0	CHRND	1144	0.4537	0.2546	1	1	6210	cis	6.03E-009	0.006993	0.2743	-0.03693	56	49	3
crblm	cg10432859	2	234255279	234255329	UGT1A7	54577	+	rs6753320	2	234260354	0	UGT1A8	54576	0.4444	0.3981	1	1	5025	cis	1.05E-017	0.000999	0.5013	-0.05887	41	48	19
crblm	cg10432859	2	234255279	234255329	UGT1A7	54577	+	rs3771341	2	234337978	0	UGT1A8	54576	0.3704	0.2593	1	1	82649	cis	3.86E-010	0.002997	0.3102	-0.05264	60	40	8
crblm	cg10432859	2	234255279	234255329	UGT1A7	54577	+	rs2741028	2	234183653	5871	UGT1A11P	54574	0.4259	0.2593	1	1	71626	cis	2.88E-011	0.000999	0.3426	-0.05964	57	46	5
crblm	cg10432859	2	234255279	234255329	UGT1A7	54577	+	rs11680450	2	234262222	0	UGT1A8	54576	0.4444	0.3981	1	1	6893	cis	1.05E-017	0.000999	0.5013	-0.05887	41	48	19
crblm	cg10432859	2	234255279	234255329	UGT1A7	54577	+	rs10168155	2	234261575	0	UGT1A8	54576	0.4444	0.3981	1	1	6246	cis	1.05E-017	0.000999	0.5013	-0.05887	41	48	19
crblm	cg10432859	2	234255279	234255329	UGT1A7	54577	+	rs4553819	2	234258822	0	UGT1A8	54576	0.4444	0.3981	1	1	3493	cis	1.05E-017	0.000999	0.5013	-0.05887	41	48	19
crblm	cg10432859	2	234255279	234255329	UGT1A7	54577	+	rs4148324	2	234337461	0	UGT1A8	54576	0.4259	0.2963	1	1	82132	cis	3.23E-013	0.000999	0.3952	-0.05866	53	46	9
crblm	cg10432859	2	234255279	234255329	UGT1A7	54577	+	rs10179091	2	234322722	0	UGT1A8	54576	0.4815	0.4167	1	1	67393	cis	8.52E-013	0.000999	0.3842	-0.05274	37	52	19
crblm	cg10432859	2	234255279	234255329	UGT1A7	54577	+	rs1105880	2	234266704	0	UGT1A8	54576	0.4259	0.3333	1	1	11375	cis	2.39E-015	0.000999	0.4481	-0.05864	49	46	13
crblm	cg10432859	2	234255279	234255329	UGT1A7	54577	+	rs2741042	2	234230656	0	UGT1A8	54576	0.4259	0.2593	1	1	24623	cis	2.88E-011	0.000999	0.3426	-0.05964	57	46	5
crblm	cg10432859	2	234255279	234255329	UGT1A7	54577	+	rs7604115	2	234322855	0	UGT1A8	54576	0.4074	0.3148	1	1	67526	cis	1.31E-012	0.000999	0.3793	-0.0544	52	44	12
crblm	cg10432859	2	234255279	234255329	UGT1A7	54577	+	rs4399719	2	234331200	0	UGT1A8	54576	0.4907	0.4213	1	1	75871	cis	3.40E-012	0.000999	0.3681	-0.05196	36	53	19
crblm	cg10432859	2	234255279	234255329	UGT1A7	54577	+	rs6715325	2	234299980	0	UGT1A8	54576	0.4352	0.3843	1	1	44651	cis	5.19E-009	0.006993	0.2763	-0.04382	43	47	18
crblm	cg10432859	2	234255279	234255329	UGT1A7	54577	+	rs6753569	2	234260556	0	UGT1A8	54576	0.4444	0.3981	1	1	5227	cis	1.05E-017	0.000999	0.5013	-0.05887	41	48	19
crblm	cg10432859	2	234255279	234255329	UGT1A7	54577	+	rs10173355	2	234262060	0	UGT1A8	54576	0.4444	0.3056	1	1	6731	cis	8.23E-021	0.000999	0.5638	-0.07039	51	48	9
crblm	cg10432859	2	234255279	234255329	UGT1A7	54577	+	rs6736508	2	234260486	0	UGT1A8	54576	0.4444	0.3981	1	1	5157	cis	1.05E-017	0.000999	0.5013	-0.05887	41	48	19
crblm	cg10432859	2	234255279	234255329	UGT1A7	54577	+	rs6736743	2	234260689	0	UGT1A8	54576	0.4444	0.3981	1	1	5360	cis	1.05E-017	0.000999	0.5013	-0.05887	41	48	19
crblm	cg10432859	2	234255279	234255329	UGT1A7	54577	+	rs4347832	2	234257780	0	UGT1A8	54576	0.4444	0.3981	1	1	2451	cis	1.05E-017	0.000999	0.5013	-0.05887	41	48	19
crblm	cg10432859	2	234255279	234255329	UGT1A7	54577	+	rs13002774	2	234258445	0	UGT1A8	54576	0.4444	0.3981	1	1	3116	cis	1.05E-017	0.000999	0.5013	-0.05887	41	48	19
crblm	cg10432859	2	234255279	234255329	UGT1A7	54577	+	rs10168416	2	234261826	0	UGT1A8	54576	0.4444	0.3056	1	1	6497	cis	8.23E-021	0.000999	0.5638	-0.07039	51	48	9
crblm	cg10432859	2	234255279	234255329	UGT1A7	54577	+	rs10171367	2	234262406	0	UGT1A8	54576	0.4444	0.3981	1	1	7077	cis	1.05E-017	0.000999	0.5013	-0.05887	41	48	19
crblm	cg10432859	2	234255279	234255329	UGT1A7	54577	+	rs10175809	2	234261604	0	UGT1A8	54576	0.4444	0.3981	1	1	6275	cis	1.05E-017	0.000999	0.5013	-0.05887	41	48	19
crblm	cg10432859	2	234255279	234255329	UGT1A7	54577	+	rs10168333	2	234261727	0	UGT1A8	54576	0.4444	0.3981	1	1	6398	cis	1.05E-017	0.000999	0.5013	-0.05887	41	48	19
crblm	cg10432859	2	234255279	234255329	UGT1A7	54577	+	rs2741038	2	234228737	0	UGT1A8	54576	0.4259	0.2593	1	1	26542	cis	2.88E-011	0.000999	0.3426	-0.05964	57	46	5
crblm	cg10432859	2	234255279	234255329	UGT1A7	54577	+	rs17864683	2	234243948	0	UGT1A8	54576	0.3981	0.2639	1	1	11331	cis	3.67E-012	0.000999	0.3672	-0.05869	58	43	7
crblm	cg10432859	2	234255279	234255329	UGT1A7	54577	+	rs2602364	2	234188968	-2061	UGT1A8	54576	0.4259	0.2593	1	1	66311	cis	2.88E-011	0.000999	0.3426	-0.05964	57	46	5
crblm	cg10432859	2	234255279	234255329	UGT1A7	54577	+	rs2741036	2	234223541	0	UGT1A8	54576	0.4259	0.2593	1	1	31738	cis	2.88E-011	0.000999	0.3426	-0.05964	57	46	5
crblm	cg10432859	2	234255279	234255329	UGT1A7	54577	+	rs7577677	2	234255355	0	UGT1A8	54576	0.463	0.3704	1	1	26	cis	1.20E-022	0.000999	0.597	-0.0672	43	50	15
crblm	cg10432859	2	234255279	234255329	UGT1A7	54577	+	rs6724485	2	234257555	0	UGT1A8	54576	0.4444	0.3981	1	1	2226	cis	1.05E-017	0.000999	0.5013	-0.05887	41	48	19
crblm	cg10432859	2	234255279	234255329	UGT1A7	54577	+	rs17862875	2	234314041	0	UGT1A8	54576	0.3704	0.2593	1	1	58712	cis	2.27E-010	0.002997	0.3169	-0.05321	60	40	8
crblm	cg10432859	2	234255279	234255329	UGT1A7	54577	+	rs10197460	2	234253929	0	UGT1A8	54576	0.463	0.3704	1	1	1350	cis	1.20E-022	0.000999	0.597	-0.0672	43	50	15
crblm	cg10432859	2	234255279	234255329	UGT1A7	54577	+	rs4530361	2	234254780	0	UGT1A8	54576	0.463	0.3704	1	1	499	cis	1.20E-022	0.000999	0.597	-0.0672	43	50	15
crblm	cg10432859	2	234255279	234255329	UGT1A7	54577	+	rs7572563	2	234281975	0	UGT1A8	54576	0.4537	0.4583	1	1	26646	cis	3.04E-010	0.002997	0.3132	-0.04543	34	49	25
crblm	cg10432859	2	234255279	234255329	UGT1A7	54577	+	rs28899170	2	234268969	0	UGT1A8	54576	0.4444	0.2963	1	1	13640	cis	2.27E-018	0.000999	0.5154	-0.06856	52	48	8
crblm	cg10432859	2	234255279	234255329	UGT1A7	54577	+	rs6715829	2	234270901	0	UGT1A8	54576	0.4722	0.338	1	1	15572	cis	3.63E-010	0.002997	0.311	-0.05113	46	51	11
crblm	cg10432859	2	234255279	234255329	UGT1A7	54577	+	rs869283	2	234291026	0	UGT1A8	54576	0.463	0.3611	1	1	35697	cis	3.24E-017	0.000999	0.4906	-0.06157	44	50	14
crblm	cg10432859	2	234255279	234255329	UGT1A7	54577	+	rs871514	2	234293268	0	UGT1A8	54576	0.4907	0.4213	1	1	37939	cis	1.93E-012	0.000999	0.3748	-0.05243	36	53	19
crblm	cg10432859	2	234255279	234255329	UGT1A7	54577	+	rs7583278	2	234282146	0	UGT1A8	54576	0.463	0.3519	1	1	26817	cis	3.36E-018	0.000999	0.5118	-0.06363	45	50	13
crblm	cg10432859	2	234255279	234255329	UGT1A7	54577	+	rs1875263	2	234290361	0	UGT1A8	54576	0.4074	0.3241	1	1	35032	cis	8.11E-013	0.000999	0.3848	-0.05401	51	44	13
crblm	cg10432859	2	234255279	234255329	UGT1A7	54577	+	rs12623271	2	234264680	0	UGT1A8	54576	0.4444	0.3981	1	1	9351	cis	1.05E-017	0.000999	0.5013	-0.05887	41	48	19
crblm	cg10432859	2	234255279	234255329	UGT1A7	54577	+	rs10445704	2	234265013	0	UGT1A8	54576	0.4444	0.3981	1	1	9684	cis	1.05E-017	0.000999	0.5013	-0.05887	41	48	19
crblm	cg10432859	2	234255279	234255329	UGT1A7	54577	+	rs10179094	2	234262564	0	UGT1A8	54576	0.463	0.3704	1	1	7235	cis	1.20E-022	0.000999	0.597	-0.0672	43	50	15
crblm	cg10432859	2	234255279	234255329	UGT1A7	54577	+	rs7608175	2	234263828	0	UGT1A8	54576	0.4444	0.3981	1	1	8499	cis	1.05E-017	0.000999	0.5013	-0.05887	41	48	19
crblm	cg10432859	2	234255279	234255329	UGT1A7	54577	+	rs2070959	2	234266930	0	UGT1A8	54576	0.4444	0.3056	1	1	11601	cis	8.23E-021	0.000999	0.5638	-0.07039	51	48	9
crblm	cg10432859	2	234255279	234255329	UGT1A7	54577	+	rs4148326	2	234338201	0	UGT1A8	54576	0.4907	0.4213	1	1	82872	cis	3.40E-012	0.000999	0.3681	-0.05196	36	53	19
crblm	cg10432859	2	234255279	234255329	UGT1A7	54577	+	rs6759892	2	234266408	0	UGT1A8	54576	0.4444	0.3981	1	1	11079	cis	1.05E-017	0.000999	0.5013	-0.05887	41	48	19
crblm	cg10432859	2	234255279	234255329	UGT1A7	54577	+	rs13009407	2	234317086	0	UGT1A8	54576	0.3519	0.2315	1	1	61757	cis	4.02E-011	0.000999	0.3385	-0.05782	64	38	6
crblm	cg10432859	2	234255279	234255329	UGT1A7	54577	+	rs17862866	2	234275651	0	UGT1A8	54576	0.4537	0.4583	1	1	20322	cis	3.04E-010	0.002997	0.3132	-0.04543	34	49	25
crblm	cg10432859	2	234255279	234255329	UGT1A7	54577	+	rs13015720	2	234265738	0	UGT1A8	54576	0.4444	0.3981	1	1	10409	cis	1.05E-017	0.000999	0.5013	-0.05887	41	48	19
crblm	cg10432859	2	234255279	234255329	UGT1A7	54577	+	rs10929301	2	234328388	0	UGT1A8	54576	0.4815	0.4167	1	1	73059	cis	8.52E-013	0.000999	0.3842	-0.05274	37	52	19
crblm	cg10432859	2	234255279	234255329	UGT1A7	54577	+	rs2741021	2	234176622	-315	UGT1A11P	54574	0.4259	0.2593	1	1	78657	cis	2.88E-011	0.000999	0.3426	-0.05964	57	46	5
crblm	cg10432859	2	234255279	234255329	UGT1A7	54577	+	rs6744284	2	234290036	0	UGT1A8	54576	0.3611	0.2639	1	1	34707	cis	6.17E-011	0.000999	0.3332	-0.05336	60	39	9
crblm	cg10432859	2	234255279	234255329	UGT1A7	54577	+	rs2741034	2	234213553	0	UGT1A8	54576	0.4259	0.2593	1	1	41726	cis	2.88E-011	0.000999	0.3426	-0.05964	57	46	5
crblm	cg10432859	2	234255279	234255329	UGT1A7	54577	+	rs2008595	2	234301931	0	UGT1A8	54576	0.4907	0.4213	1	1	46602	cis	1.93E-012	0.000999	0.3748	-0.05243	36	53	19
crblm	cg10432859	2	234255279	234255329	UGT1A7	54577	+	rs7574296	2	234302988	0	UGT1A8	54576	0.4907	0.4213	1	1	47659	cis	1.93E-012	0.000999	0.3748	-0.05243	36	53	19
crblm	cg10432859	2	234255279	234255329	UGT1A7	54577	+	rs2602376	2	234246790	0	UGT1A8	54576	0.4074	0.2778	1	1	8489	cis	3.34E-016	0.000999	0.468	-0.06488	56	44	8
crblm	cg10432859	2	234255279	234255329	UGT1A7	54577	+	rs6725478	2	234280139	0	UGT1A8	54576	0.463	0.3519	1	1	24810	cis	3.36E-018	0.000999	0.5118	-0.06363	45	50	13
crblm	cg10432859	2	234255279	234255329	UGT1A7	54577	+	rs2602373	2	234226692	0	UGT1A8	54576	0.4259	0.2593	1	1	28587	cis	2.88E-011	0.000999	0.3426	-0.05964	57	46	5
crblm	cg10432859	2	234255279	234255329	UGT1A7	54577	+	rs4261716	2	234257856	0	UGT1A8	54576	0.4444	0.3981	1	1	2527	cis	1.05E-017	0.000999	0.5013	-0.05887	41	48	19
crblm	cg10432859	2	234255279	234255329	UGT1A7	54577	+	rs4148325	2	234338048	0	UGT1A8	54576	0.4259	0.2963	1	1	82719	cis	3.23E-013	0.000999	0.3952	-0.05866	53	46	9
crblm	cg10432859	2	234255279	234255329	UGT1A7	54577	+	rs2741029	2	234194899	0	UGT1A8	54576	0.4259	0.2593	1	1	60380	cis	2.88E-011	0.000999	0.3426	-0.05964	57	46	5
crblm	cg10432859	2	234255279	234255329	UGT1A7	54577	+	rs6722076	2	234312056	0	UGT1A8	54576	0.3704	0.2593	1	1	56727	cis	2.27E-010	0.002997	0.3169	-0.05321	60	40	8
crblm	cg10432859	2	234255279	234255329	UGT1A7	54577	+	rs2741046	2	234244988	0	UGT1A8	54576	0.4074	0.2778	1	1	10291	cis	3.34E-016	0.000999	0.468	-0.06488	56	44	8
crblm	cg10432859	2	234255279	234255329	UGT1A7	54577	+	rs2741012	2	234173702	-3235	UGT1A11P	54574	0.4259	0.2593	1	1	81577	cis	2.88E-011	0.000999	0.3426	-0.05964	57	46	5
crblm	cg10432859	2	234255279	234255329	UGT1A7	54577	+	rs2741019	2	234175427	-1510	UGT1A11P	54574	0.4259	0.2593	1	1	79852	cis	2.88E-011	0.000999	0.3426	-0.05964	57	46	5
crblm	cg10432859	2	234255279	234255329	UGT1A7	54577	+	rs2018985	2	234313599	0	UGT1A8	54576	0.4722	0.3565	1	1	58270	cis	2.56E-016	0.000999	0.4706	-0.06128	44	51	13
crblm	cg10432859	2	234255279	234255329	UGT1A7	54577	+	rs11891311	2	234304049	0	UGT1A8	54576	0.4167	0.3194	1	1	48720	cis	3.86E-012	0.000999	0.3666	-0.05363	51	45	12
crblm	cg10432859	2	234255279	234255329	UGT1A7	54577	+	rs2741027	2	234182750	4968	UGT1A11P	54574	0.4259	0.2593	1	1	72529	cis	2.88E-011	0.000999	0.3426	-0.05964	57	46	5
crblm	cg10432859	2	234255279	234255329	UGT1A7	54577	+	rs2602363	2	234185264	-5765	UGT1A8	54576	0.4259	0.2593	1	1	70015	cis	2.88E-011	0.000999	0.3426	-0.05964	57	46	5
crblm	cg10432859	2	234255279	234255329	UGT1A7	54577	+	rs2602362	2	234181287	3505	UGT1A11P	54574	0.4259	0.2593	1	1	73992	cis	2.88E-011	0.000999	0.3426	-0.05964	57	46	5
crblm	cg10432859	2	234255279	234255329	UGT1A7	54577	+	rs2741023	2	234181453	3671	UGT1A11P	54574	0.4766	0.3224	0.991	0.991	73826	cis	3.88E-013	0.000999	0.396	-0.0598	47	51	9
crblm	cg10432859	2	234255279	234255329	UGT1A7	54577	+	rs7597496	2	234295182	0	UGT1A8	54576	0.4907	0.4213	1	1	39853	cis	1.93E-012	0.000999	0.3748	-0.05243	36	53	19
crblm	cg10432859	2	234255279	234255329	UGT1A7	54577	+	rs2741045	2	234244879	0	UGT1A8	54576	0.4074	0.2778	1	1	10400	cis	3.34E-016	0.000999	0.468	-0.06488	56	44	8
crblm	cg10432859	2	234255279	234255329	UGT1A7	54577	+	rs10167119	2	234254051	0	UGT1A8	54576	0.463	0.3704	1	1	1228	cis	1.20E-022	0.000999	0.597	-0.0672	43	50	15
crblm	cg10432859	2	234255279	234255329	UGT1A7	54577	+	rs1105879	2	234266941	0	UGT1A8	54576	0.4259	0.3333	1	1	11612	cis	2.39E-015	0.000999	0.4481	-0.05864	49	46	13
crblm	cg10432859	2	234255279	234255329	UGT1A7	54577	+	rs7563561	2	234263730	0	UGT1A8	54576	0.4444	0.3981	1	1	8401	cis	1.05E-017	0.000999	0.5013	-0.05887	41	48	19
crblm	cg10432859	2	234255279	234255329	UGT1A7	54577	+	rs11902131	2	234259008	0	UGT1A8	54576	0.4444	0.3981	1	1	3679	cis	1.05E-017	0.000999	0.5013	-0.05887	41	48	19
crblm	cg10432859	2	234255279	234255329	UGT1A7	54577	+	rs7586110	2	234255266	0	UGT1A8	54576	0.463	0.3704	1	1	13	cis	1.20E-022	0.000999	0.597	-0.0672	43	50	15
crblm	cg10432859	2	234255279	234255329	UGT1A7	54577	+	rs4663333	2	234320042	0	UGT1A8	54576	0.4815	0.4167	1	1	64713	cis	8.52E-013	0.000999	0.3842	-0.05274	37	52	19
crblm	cg10432859	2	234255279	234255329	UGT1A7	54577	+	rs17863787	2	234275833	0	UGT1A8	54576	0.4259	0.287	1	1	20504	cis	1.55E-015	0.000999	0.4525	-0.06399	54	46	8
crblm	cg10432859	2	234255279	234255329	UGT1A7	54577	+	rs7556676	2	234322989	0	UGT1A8	54576	0.4259	0.3796	1	1	67660	cis	2.58E-009	0.003996	0.2856	-0.04434	44	46	18
crblm	cg10432859	2	234255279	234255329	UGT1A7	54577	+	rs2221198	2	234323362	0	UGT1A8	54576	0.4259	0.3796	1	1	68033	cis	2.58E-009	0.003996	0.2856	-0.04434	44	46	18
crblm	cg10432859	2	234255279	234255329	UGT1A7	54577	+	rs11673726	2	234328799	0	UGT1A8	54576	0.4074	0.3148	1	1	73470	cis	1.31E-012	0.000999	0.3793	-0.0544	52	44	12
crblm	cg10432859	2	234255279	234255329	UGT1A7	54577	+	rs6741669	2	234317931	0	UGT1A8	54576	0.4907	0.4213	1	1	62602	cis	1.93E-012	0.000999	0.3748	-0.05243	36	53	19
crblm	cg10432859	2	234255279	234255329	UGT1A7	54577	+	rs4663969	2	234320052	0	UGT1A8	54576	0.4259	0.3796	1	1	64723	cis	2.58E-009	0.003996	0.2856	-0.04434	44	46	18
crblm	cg10432859	2	234255279	234255329	UGT1A7	54577	+	rs11888459	2	234321379	0	UGT1A8	54576	0.4074	0.3148	1	1	66050	cis	1.31E-012	0.000999	0.3793	-0.0544	52	44	12
crblm	cg10432859	2	234255279	234255329	UGT1A7	54577	+	rs10178992	2	234322616	0	UGT1A8	54576	0.4074	0.3148	1	1	67287	cis	1.31E-012	0.000999	0.3793	-0.0544	52	44	12
crblm	cg10432859	2	234255279	234255329	UGT1A7	54577	+	rs6742078	2	234337378	0	UGT1A8	54576	0.4259	0.2963	1	1	82049	cis	3.23E-013	0.000999	0.3952	-0.05866	53	46	9
crblm	cg10432859	2	234255279	234255329	UGT1A7	54577	+	rs887829	2	234333309	0	UGT1A8	54576	0.4259	0.2963	1	1	77980	cis	3.23E-013	0.000999	0.3952	-0.05866	53	46	9
crblm	cg10432859	2	234255279	234255329	UGT1A7	54577	+	rs4663971	2	234338991	0	UGT1A8	54576	0.4907	0.4213	1	1	83662	cis	3.40E-012	0.000999	0.3681	-0.05196	36	53	19
crblm	cg10432859	2	234255279	234255329	UGT1A7	54577	+	rs929596	2	234339215	0	UGT1A8	54576	0.3611	0.2361	1	1	83886	cis	2.58E-010	0.002997	0.3153	-0.05576	63	39	6
crblm	cg10432859	2	234255279	234255329	UGT1A7	54577	+	rs6747843	2	234329093	0	UGT1A8	54576	0.3611	0.2546	1	1	73764	cis	7.19E-011	0.000999	0.3313	-0.05439	61	39	8
crblm	cg10432859	2	234255279	234255329	UGT1A7	54577	+	rs6714634	2	234329504	0	UGT1A8	54576	0.3611	0.2546	1	1	74175	cis	7.19E-011	0.000999	0.3313	-0.05439	61	39	8
crblm	cg10432859	2	234255279	234255329	UGT1A7	54577	+	rs10929302	2	234330521	0	UGT1A8	54576	0.3704	0.2593	1	1	75192	cis	3.86E-010	0.002997	0.3102	-0.05264	60	40	8
crblm	cg10432859	2	234255279	234255329	UGT1A7	54577	+	rs4294999	2	234300206	0	UGT1A8	54576	0.4907	0.4213	1	1	44877	cis	1.93E-012	0.000999	0.3748	-0.05243	36	53	19
crblm	cg10432859	2	234255279	234255329	UGT1A7	54577	+	rs7564935	2	234309925	0	UGT1A8	54576	0.4167	0.3194	1	1	54596	cis	3.86E-012	0.000999	0.3666	-0.05363	51	45	12
crblm	cg10432859	2	234255279	234255329	UGT1A7	54577	+	rs6431628	2	234312217	0	UGT1A8	54576	0.4907	0.4213	1	1	56888	cis	1.93E-012	0.000999	0.3748	-0.05243	36	53	19
crblm	cg10432859	2	234255279	234255329	UGT1A7	54577	+	rs4663963	2	234314932	0	UGT1A8	54576	0.4907	0.4213	1	1	59603	cis	1.93E-012	0.000999	0.3748	-0.05243	36	53	19
crblm	cg10432859	2	234255279	234255329	UGT1A7	54577	+	rs1983023	2	234301761	0	UGT1A8	54576	0.4722	0.3565	1	1	46432	cis	2.56E-016	0.000999	0.4706	-0.06128	44	51	13
crblm	cg10432859	2	234255279	234255329	UGT1A7	54577	+	rs3806597	2	234302308	0	UGT1A8	54576	0.4907	0.4213	1	1	46979	cis	1.93E-012	0.000999	0.3748	-0.05243	36	53	19
crblm	cg10432859	2	234255279	234255329	UGT1A7	54577	+	rs4124874	2	234330398	0	UGT1A8	54576	0.4907	0.4213	1	1	75069	cis	3.40E-012	0.000999	0.3681	-0.05196	36	53	19
crblm	cg10432859	2	234255279	234255329	UGT1A7	54577	+	rs17864701	2	234317456	0	UGT1A8	54576	0.3611	0.2546	1	1	62127	cis	7.19E-011	0.000999	0.3313	-0.05439	61	39	8
crblm	cg10432859	2	234255279	234255329	UGT1A7	54577	+	rs4663967	2	234317923	0	UGT1A8	54576	0.4907	0.4213	1	1	62594	cis	1.93E-012	0.000999	0.3748	-0.05243	36	53	19
crblm	cg10432859	2	234255279	234255329	UGT1A7	54577	+	rs3806596	2	234302446	0	UGT1A8	54576	0.4907	0.4213	1	1	47117	cis	1.93E-012	0.000999	0.3748	-0.05243	36	53	19
crblm	cg10432859	2	234255279	234255329	UGT1A7	54577	+	rs4663965	2	234315343	0	UGT1A8	54576	0.4907	0.4213	1	1	60014	cis	1.93E-012	0.000999	0.3748	-0.05243	36	53	19
crblm	cg10432859	2	234255279	234255329	UGT1A7	54577	+	rs3755319	2	234332321	0	UGT1A8	54576	0.4907	0.4213	1	1	76992	cis	3.40E-012	0.000999	0.3681	-0.05196	36	53	19
crblm	cg09039163	2	238673725	238673775	LOC339768	339768	+	rs7583402	2	238682689	0	ESPNL	339768	0.4259	0.2778	1	1	8914	cis	1.01E-011	0.000999	0.3552	0.1308	55	46	7
crblm	cg09039163	2	238673725	238673775	LOC339768	339768	+	rs6707140	2	238528194	-12244	UBE2F	140739	0.4444	0.4907	1	1	145531	cis	3.70E-010	0.000999	0.3107	0.1007	31	48	29
crblm	cg09039163	2	238673725	238673775	LOC339768	339768	+	rs15787	2	238672730	0	SCLY	51540	0.4907	0.4769	1	1	995	cis	5.72E-020	0.000999	0.5476	0.1399	30	53	25
crblm	cg09039163	2	238673725	238673775	LOC339768	339768	+	rs13001553	2	238673184	392	SCLY	51540	0.4259	0.4074	1	1	541	cis	2.64E-013	0.000999	0.3975	0.1155	41	46	21
crblm	cg09039163	2	238673725	238673775	LOC339768	339768	+	rs821483	2	238635211	0	SCLY	51540	0.4444	0.3981	1	1	38514	cis	2.57E-008	0.002997	0.2546	0.09476	41	48	19
crblm	cg09039163	2	238673725	238673775	LOC339768	339768	+	rs1562337	2	238672942	150	SCLY	51540	0.4815	0.463	1	1	783	cis	2.78E-022	0.000999	0.5906	0.1445	32	52	24
[truncated: 8,022,535 more chars]
