# Supplementary material for: Abundant Quantitative Trait Loci Exist for DNA Methylation and Gene Expression in Human Brain
Source: PLoS Genet. 2010 May 13;6(5):e1000952. doi: 10.1371/journal.pgen.1000952 (PMC2869317; doi:10.1371/journal.pgen.1000952)
Supplement: Table S4 — Significant QTL results from the analysis of mRNA transcripts and SNPs for each brain tissue (CRBLM, FCTX, PONS, TCTX). Table includes which tissue analysis the result is from (Tissue); the Illumina ID for the mRNA transcript (IlmnID); position and annotations for the mRNA transcript (Symbol, GeneID, Description, Chr, Start_Pos, Stop_Pos and Strand); the SNP correlated with the mRNA transcript and its position (SNP, SNP_Chr and SNP_Position); the gene closest to the SNP that is correlated with the mRNA transcript (Dist_SNP_Closest_Gene, SNP_Gene and SNP_GeneID); the Hardy-Weinberg Equilibrium p-value (HWE) for the SNP based on the samples used in the analysis for the specified tissue (Tissue); the minor allele frequency (MAF) for the SNP based on the samples used in the analysis for the specified tissue (Tissue); the call rate for the SNP (SNP_Call_Rate) based on the samples used in the analysis for the specified tissue (Tissue); the fraction of samples used in the correlation between the SNP and mRNA transcript based on the number of samples used in the analysis for the specified tissue (Tissue) where samples with missing genotypes or missing trait value are not included in the analysis; annotations for the SNP and mRNA transcript are cis or trans where cis is ±1 Mb (Dist_to_Trait and cis_trans); the asymptotic p-value, empirical p-value, regression r-squared and regression beta for the correlation (pvalue, empP, r2 and beta) note the empirical p-values equal to 0.000999 in the table represent p-values less than 0.001 (based on 1K permutations); and the number of AA, AB and BB genotypes used in the correlation (Num_AA, Num_AB and Num_BB). (7.79 MB XLS) [file pgen.1000952.s013.xls]

## Sheet: Sheet1
Tissue	IlmnID	Symbol	GeneID	Description	Chr	Start_Pos	Stop_Pos	Strand	SNP	SNP_Chr	SNP_Position	Dist_SNP_Closest_Gene	SNP_Gene	SNP_GeneID	HWE	MAF	Frac_Samples	SNP_Call_Rate	Dist_To_Trait	cis_trans	pvalue	empP	r2	beta	Num_AA	Num_AB	Num_BB
crblm	ILMN_1761560	PHF13	148479	PHD finger protein 13 (PHF13), mRNA.	1	6596331	6606642	+	rs4686250	3	8298802	-219708	LMCD1	29995	0.2225	0.2203	1	1	NA	trans	2.886e-08	0.01499	0.1967	-0.167	84	55	4
crblm	ILMN_1688103	CTNNBIP1	56998	catenin, beta interacting protein 1 (CTNNBIP1), transcript variant 2, mRNA.	1	9830920	9892902	-	rs9603689	13	39622728	-307942	LOC646982	646982	1	0.4965	1	1	NA	trans	5.506e-09	0.006993	0.2149	0.1249	36	0	35
crblm	ILMN_1731434	MTHFR	4524	5,10-methylenetetrahydrofolate reductase (NADPH) (MTHFR), mRNA.	1	11768373	11788701	-	rs1023252	1	11821620	0	CLCN6	1185	0.8179	0.2343	0.986	1	32919	cis	3.301e-08	0.01898	0.1978	0.2107	83	51	7
crblm	ILMN_1731434	MTHFR	4524	5,10-methylenetetrahydrofolate reductase (NADPH) (MTHFR), mRNA.	1	11768373	11788701	-	rs3818762	1	11773590	0	MTHFR	4524	0.6403	0.2343	0.986	1	0	cis	8.181e-09	0.005994	0.2133	0.2102	84	48	9
crblm	ILMN_1731434	MTHFR	4524	5,10-methylenetetrahydrofolate reductase (NADPH) (MTHFR), mRNA.	1	11768373	11788701	-	rs1476413	1	11774887	0	MTHFR	4524	0.8116	0.2273	0.986	1	0	cis	6.509e-09	0.004995	0.2158	0.2159	85	48	8
crblm	ILMN_1709399	SLC25A34	284723	solute carrier family 25, member 34 (SLC25A34), mRNA.	1	15935395	15940470	+	rs12724755	1	15927626	0	PLEKHM2	23207	0.2254	0.2168	1	1	7769	cis	7.024e-10	0.001998	0.237	-0.4364	85	54	4
crblm	ILMN_1709399	SLC25A34	284723	solute carrier family 25, member 34 (SLC25A34), mRNA.	1	15935395	15940470	+	rs12744547	1	15934965	-430	SLC25A34	284723	0.468	0.2238	1	1	430	cis	1.62e-09	0.002997	0.2281	-0.4174	84	54	5
crblm	ILMN_1709399	SLC25A34	284723	solute carrier family 25, member 34 (SLC25A34), mRNA.	1	15935395	15940470	+	rs7539884	1	15928518	0	PLEKHM2	23207	0.468	0.2238	1	1	6877	cis	1.62e-09	0.002997	0.2281	-0.4174	84	54	5
crblm	ILMN_1709399	SLC25A34	284723	solute carrier family 25, member 34 (SLC25A34), mRNA.	1	15935395	15940470	+	rs3817269	1	15928951	0	PLEKHM2	23207	0.468	0.2238	1	1	6444	cis	1.62e-09	0.002997	0.2281	-0.4174	84	54	5
crblm	ILMN_1756873	USP48	84196	ubiquitin specific peptidase 48 (USP48), transcript variant 1, mRNA.	1	21877377	21982274	-	rs2251423	3	62514776	0	CADPS	8618	1	0.2203	0.986	1	NA	trans	6.891e-09	0.001998	0.2152	0.1502	86	48	7
crblm	ILMN_1703441	ZNF593	51042	zinc finger protein 593 (ZNF593), mRNA.	1	26368974	26369950	+	rs12145714	1	26399842	0	CATSPER4	378807	1	0.2657	1	1	29892	cis	3.279e-08	0.02298	0.1953	0.2491	77	56	10
crblm	ILMN_1703441	ZNF593	51042	zinc finger protein 593 (ZNF593), mRNA.	1	26368974	26369950	+	rs8768	1	26369927	0	LOC100128346	100128346	0.8352	0.2762	1	1	0	cis	7.974e-09	0.005994	0.2109	0.2594	74	59	10
crblm	ILMN_1685978	ATPIF1	93974	ATPase inhibitory factor 1 (ATPIF1), nuclear gene encoding mitochondrial protein, transcript variant 3, mRNA.	1	28435197	28437197	+	rs498501	1	28440845	3648	ATPIF1	93974	0.8307	0.2622	0.979	1	3648	cis	5.397e-09	0.002997	0.2193	-0.3081	76	56	8
crblm	ILMN_1685978	ATPIF1	93974	ATPase inhibitory factor 1 (ATPIF1), nuclear gene encoding mitochondrial protein, transcript variant 3, mRNA.	1	28435197	28437197	+	rs515437	1	28446630	9433	ATPIF1	93974	0.8307	0.2622	0.979	1	9433	cis	5.397e-09	0.002997	0.2193	-0.3081	76	56	8
crblm	ILMN_1685978	ATPIF1	93974	ATPase inhibitory factor 1 (ATPIF1), nuclear gene encoding mitochondrial protein, transcript variant 3, mRNA.	1	28435197	28437197	+	rs484954	1	28442227	5030	ATPIF1	93974	0.8301	0.2657	0.979	1	5030	cis	2.125e-09	0.000999	0.2295	-0.3153	75	57	8
crblm	ILMN_1685978	ATPIF1	93974	ATPase inhibitory factor 1 (ATPIF1), nuclear gene encoding mitochondrial protein, transcript variant 3, mRNA.	1	28435197	28437197	+	rs479572	1	28434839	-358	ATPIF1	93974	0.8307	0.2622	0.979	1	358	cis	5.397e-09	0.002997	0.2193	-0.3081	76	56	8
crblm	ILMN_1685978	ATPIF1	93974	ATPase inhibitory factor 1 (ATPIF1), nuclear gene encoding mitochondrial protein, transcript variant 3, mRNA.	1	28435197	28437197	+	rs6669686	1	28496187	14599	SESN2	83667	0.8431	0.3042	0.979	1	58990	cis	9.426e-11	0.000999	0.2629	-0.3119	69	58	13
crblm	ILMN_1685978	ATPIF1	93974	ATPase inhibitory factor 1 (ATPIF1), nuclear gene encoding mitochondrial protein, transcript variant 3, mRNA.	1	28435197	28437197	+	rs479144	1	28446943	9746	ATPIF1	93974	0.8307	0.2622	0.979	1	9746	cis	5.397e-09	0.002997	0.2193	-0.3081	76	56	8
crblm	ILMN_1685978	ATPIF1	93974	ATPase inhibitory factor 1 (ATPIF1), nuclear gene encoding mitochondrial protein, transcript variant 3, mRNA.	1	28435197	28437197	+	rs507238	1	28451582	-7010	SESN2	83667	1	0.2979	0.965	0.986	14385	cis	6.83e-10	0.000999	0.2449	-0.3101	68	59	11
crblm	ILMN_1685978	ATPIF1	93974	ATPase inhibitory factor 1 (ATPIF1), nuclear gene encoding mitochondrial protein, transcript variant 3, mRNA.	1	28435197	28437197	+	rs546706	1	28441563	4366	ATPIF1	93974	0.8307	0.2622	0.979	1	4366	cis	5.397e-09	0.002997	0.2193	-0.3081	76	56	8
crblm	ILMN_1685978	ATPIF1	93974	ATPase inhibitory factor 1 (ATPIF1), nuclear gene encoding mitochondrial protein, transcript variant 3, mRNA.	1	28435197	28437197	+	rs492554	1	28446422	9225	ATPIF1	93974	0.8307	0.2622	0.979	1	9225	cis	5.397e-09	0.002997	0.2193	-0.3081	76	56	8
crblm	ILMN_1685978	ATPIF1	93974	ATPase inhibitory factor 1 (ATPIF1), nuclear gene encoding mitochondrial protein, transcript variant 3, mRNA.	1	28435197	28437197	+	rs7532379	1	28477260	0	SESN2	83667	0.7027	0.3147	0.979	1	40063	cis	3.308e-10	0.000999	0.2496	-0.3006	67	59	14
crblm	ILMN_1685978	ATPIF1	93974	ATPase inhibitory factor 1 (ATPIF1), nuclear gene encoding mitochondrial protein, transcript variant 3, mRNA.	1	28435197	28437197	+	rs7526084	1	28484098	2510	SESN2	83667	0.5651	0.3182	0.979	1	46901	cis	5.629e-11	0.000999	0.2682	-0.3073	67	58	15
crblm	ILMN_1685978	ATPIF1	93974	ATPase inhibitory factor 1 (ATPIF1), nuclear gene encoding mitochondrial protein, transcript variant 3, mRNA.	1	28435197	28437197	+	rs502273	1	28462906	0	SESN2	83667	0.5526	0.3042	0.979	1	25709	cis	2.251e-09	0.000999	0.2289	-0.2863	70	56	14
crblm	ILMN_1685978	ATPIF1	93974	ATPase inhibitory factor 1 (ATPIF1), nuclear gene encoding mitochondrial protein, transcript variant 3, mRNA.	1	28435197	28437197	+	rs543240	1	28468671	0	SESN2	83667	1	0.3322	0.979	1	31474	cis	6.366e-10	0.000999	0.2426	-0.2949	63	62	15
crblm	ILMN_1685978	ATPIF1	93974	ATPase inhibitory factor 1 (ATPIF1), nuclear gene encoding mitochondrial protein, transcript variant 3, mRNA.	1	28435197	28437197	+	rs905908	1	28392748	-6627	LOC100129624	100129624	0.5772	0.3392	0.979	1	42449	cis	3.324e-13	0.000999	0.3199	-0.3298	63	60	17
crblm	ILMN_1685978	ATPIF1	93974	ATPase inhibitory factor 1 (ATPIF1), nuclear gene encoding mitochondrial protein, transcript variant 3, mRNA.	1	28435197	28437197	+	rs580800	1	28457800	-792	SESN2	83667	0.5526	0.3042	0.979	1	20603	cis	2.251e-09	0.000999	0.2289	-0.2863	70	56	14
crblm	ILMN_1685978	ATPIF1	93974	ATPase inhibitory factor 1 (ATPIF1), nuclear gene encoding mitochondrial protein, transcript variant 3, mRNA.	1	28435197	28437197	+	rs11247766	1	28477906	0	SESN2	83667	0.5651	0.3182	0.979	1	40709	cis	5.629e-11	0.000999	0.2682	-0.3073	67	58	15
crblm	ILMN_1685978	ATPIF1	93974	ATPase inhibitory factor 1 (ATPIF1), nuclear gene encoding mitochondrial protein, transcript variant 3, mRNA.	1	28435197	28437197	+	rs2453918	1	28391127	-8248	LOC100129624	100129624	0.8307	0.2622	0.979	1	44070	cis	5.397e-09	0.002997	0.2193	-0.3081	76	56	8
crblm	ILMN_1685978	ATPIF1	93974	ATPase inhibitory factor 1 (ATPIF1), nuclear gene encoding mitochondrial protein, transcript variant 3, mRNA.	1	28435197	28437197	+	rs12129745	1	28444904	7707	ATPIF1	93974	0.8456	0.3077	0.979	1	7707	cis	1.798e-11	0.000999	0.28	-0.3225	68	59	13
crblm	ILMN_1685978	ATPIF1	93974	ATPase inhibitory factor 1 (ATPIF1), nuclear gene encoding mitochondrial protein, transcript variant 3, mRNA.	1	28435197	28437197	+	rs7518571	1	28424037	-11160	ATPIF1	93974	1	0.2587	0.979	1	11160	cis	8.711e-09	0.002997	0.214	-0.3043	77	55	8
crblm	ILMN_1685978	ATPIF1	93974	ATPase inhibitory factor 1 (ATPIF1), nuclear gene encoding mitochondrial protein, transcript variant 3, mRNA.	1	28435197	28437197	+	rs530426	1	28447708	10511	ATPIF1	93974	0.8307	0.2622	0.979	1	10511	cis	5.397e-09	0.002997	0.2193	-0.3081	76	56	8
crblm	ILMN_1685978	ATPIF1	93974	ATPase inhibitory factor 1 (ATPIF1), nuclear gene encoding mitochondrial protein, transcript variant 3, mRNA.	1	28435197	28437197	+	rs490633	1	28410791	10340	LOC100129624	100129624	0.8307	0.2622	0.979	1	24406	cis	5.397e-09	0.002997	0.2193	-0.3081	76	56	8
crblm	ILMN_1685978	ATPIF1	93974	ATPase inhibitory factor 1 (ATPIF1), nuclear gene encoding mitochondrial protein, transcript variant 3, mRNA.	1	28435197	28437197	+	rs568095	1	28445067	7870	ATPIF1	93974	0.8307	0.2622	0.979	1	7870	cis	5.397e-09	0.002997	0.2193	-0.3081	76	56	8
crblm	ILMN_1685978	ATPIF1	93974	ATPase inhibitory factor 1 (ATPIF1), nuclear gene encoding mitochondrial protein, transcript variant 3, mRNA.	1	28435197	28437197	+	rs559509	1	28431819	-3378	ATPIF1	93974	0.5772	0.3392	0.979	1	3378	cis	3.324e-13	0.000999	0.3199	-0.3298	63	60	17
crblm	ILMN_1685978	ATPIF1	93974	ATPase inhibitory factor 1 (ATPIF1), nuclear gene encoding mitochondrial protein, transcript variant 3, mRNA.	1	28435197	28437197	+	rs788635	1	28396952	-2423	LOC100129624	100129624	0.8307	0.2622	0.979	1	38245	cis	5.397e-09	0.002997	0.2193	-0.3081	76	56	8
crblm	ILMN_1685978	ATPIF1	93974	ATPase inhibitory factor 1 (ATPIF1), nuclear gene encoding mitochondrial protein, transcript variant 3, mRNA.	1	28435197	28437197	+	rs526050	1	28440088	2891	ATPIF1	93974	0.8307	0.2622	0.979	1	2891	cis	5.397e-09	0.002997	0.2193	-0.3081	76	56	8
crblm	ILMN_1685978	ATPIF1	93974	ATPase inhibitory factor 1 (ATPIF1), nuclear gene encoding mitochondrial protein, transcript variant 3, mRNA.	1	28435197	28437197	+	rs12095236	1	28401389	938	LOC100129624	100129624	0.7103	0.3427	0.979	1	33808	cis	1.546e-12	0.000999	0.3048	-0.3228	62	61	17
crblm	ILMN_1685978	ATPIF1	93974	ATPase inhibitory factor 1 (ATPIF1), nuclear gene encoding mitochondrial protein, transcript variant 3, mRNA.	1	28435197	28437197	+	rs788634	1	28396292	-3083	LOC100129624	100129624	0.8307	0.2622	0.979	1	38905	cis	5.397e-09	0.002997	0.2193	-0.3081	76	56	8
crblm	ILMN_1685978	ATPIF1	93974	ATPase inhibitory factor 1 (ATPIF1), nuclear gene encoding mitochondrial protein, transcript variant 3, mRNA.	1	28435197	28437197	+	rs510803	1	28432161	-3036	ATPIF1	93974	0.8307	0.2622	0.979	1	3036	cis	5.397e-09	0.002997	0.2193	-0.3081	76	56	8
crblm	ILMN_1685978	ATPIF1	93974	ATPase inhibitory factor 1 (ATPIF1), nuclear gene encoding mitochondrial protein, transcript variant 3, mRNA.	1	28435197	28437197	+	rs2938867	1	28387879	-11496	LOC100129624	100129624	0.8307	0.2622	0.979	1	47318	cis	5.397e-09	0.002997	0.2193	-0.3081	76	56	8
crblm	ILMN_1685978	ATPIF1	93974	ATPase inhibitory factor 1 (ATPIF1), nuclear gene encoding mitochondrial protein, transcript variant 3, mRNA.	1	28435197	28437197	+	rs476843	1	28435127	-70	ATPIF1	93974	0.8307	0.2622	0.979	1	70	cis	5.397e-09	0.002997	0.2193	-0.3081	76	56	8
crblm	ILMN_1685978	ATPIF1	93974	ATPase inhibitory factor 1 (ATPIF1), nuclear gene encoding mitochondrial protein, transcript variant 3, mRNA.	1	28435197	28437197	+	rs482941	1	28433167	-2030	ATPIF1	93974	0.8307	0.2622	0.979	1	2030	cis	5.397e-09	0.002997	0.2193	-0.3081	76	56	8
crblm	ILMN_1685978	ATPIF1	93974	ATPase inhibitory factor 1 (ATPIF1), nuclear gene encoding mitochondrial protein, transcript variant 3, mRNA.	1	28435197	28437197	+	rs6688791	1	28439327	2130	ATPIF1	93974	0.8307	0.2622	0.979	1	2130	cis	5.397e-09	0.002997	0.2193	-0.3081	76	56	8
crblm	ILMN_1685978	ATPIF1	93974	ATPase inhibitory factor 1 (ATPIF1), nuclear gene encoding mitochondrial protein, transcript variant 3, mRNA.	1	28435197	28437197	+	rs567086	1	28428013	-7184	ATPIF1	93974	0.7111	0.3357	0.979	1	7184	cis	3.75e-13	0.000999	0.3187	-0.3335	63	61	16
crblm	ILMN_1685978	ATPIF1	93974	ATPase inhibitory factor 1 (ATPIF1), nuclear gene encoding mitochondrial protein, transcript variant 3, mRNA.	1	28435197	28437197	+	rs4908393	1	28423035	-12162	ATPIF1	93974	0.8307	0.2622	0.979	1	12162	cis	5.397e-09	0.002997	0.2193	-0.3081	76	56	8
crblm	ILMN_1685978	ATPIF1	93974	ATPase inhibitory factor 1 (ATPIF1), nuclear gene encoding mitochondrial protein, transcript variant 3, mRNA.	1	28435197	28437197	+	rs547100	1	28429676	-5521	ATPIF1	93974	0.5772	0.3392	0.979	1	5521	cis	3.324e-13	0.000999	0.3199	-0.3298	63	60	17
crblm	ILMN_1685978	ATPIF1	93974	ATPase inhibitory factor 1 (ATPIF1), nuclear gene encoding mitochondrial protein, transcript variant 3, mRNA.	1	28435197	28437197	+	rs2481974	1	28389966	-9409	LOC100129624	100129624	0.5772	0.3392	0.979	1	45231	cis	3.324e-13	0.000999	0.3199	-0.3298	63	60	17
crblm	ILMN_1685978	ATPIF1	93974	ATPase inhibitory factor 1 (ATPIF1), nuclear gene encoding mitochondrial protein, transcript variant 3, mRNA.	1	28435197	28437197	+	rs537713	1	28420703	-14494	ATPIF1	93974	0.5772	0.3392	0.979	1	14494	cis	3.324e-13	0.000999	0.3199	-0.3298	63	60	17
crblm	ILMN_1685978	ATPIF1	93974	ATPase inhibitory factor 1 (ATPIF1), nuclear gene encoding mitochondrial protein, transcript variant 3, mRNA.	1	28435197	28437197	+	rs510379	1	28407820	7369	LOC100129624	100129624	0.5772	0.3392	0.979	1	27377	cis	3.324e-13	0.000999	0.3199	-0.3298	63	60	17
crblm	ILMN_1685978	ATPIF1	93974	ATPase inhibitory factor 1 (ATPIF1), nuclear gene encoding mitochondrial protein, transcript variant 3, mRNA.	1	28435197	28437197	+	rs576550	1	28439195	1998	ATPIF1	93974	0.8307	0.2622	0.979	1	1998	cis	5.397e-09	0.002997	0.2193	-0.3081	76	56	8
crblm	ILMN_1685978	ATPIF1	93974	ATPase inhibitory factor 1 (ATPIF1), nuclear gene encoding mitochondrial protein, transcript variant 3, mRNA.	1	28435197	28437197	+	rs496778	1	28412808	12357	LOC100129624	100129624	0.8307	0.2622	0.979	1	22389	cis	5.397e-09	0.002997	0.2193	-0.3081	76	56	8
crblm	ILMN_1685978	ATPIF1	93974	ATPase inhibitory factor 1 (ATPIF1), nuclear gene encoding mitochondrial protein, transcript variant 3, mRNA.	1	28435197	28437197	+	rs9508	1	28436866	0	ATPIF1	93974	0.8307	0.2622	0.979	1	0	cis	5.397e-09	0.002997	0.2193	-0.3081	76	56	8
crblm	ILMN_1685978	ATPIF1	93974	ATPase inhibitory factor 1 (ATPIF1), nuclear gene encoding mitochondrial protein, transcript variant 3, mRNA.	1	28435197	28437197	+	rs1049504	1	28399598	0	LOC100129624	100129624	0.7103	0.3427	0.979	1	35599	cis	1.546e-12	0.000999	0.3048	-0.3228	62	61	17
crblm	ILMN_1685978	ATPIF1	93974	ATPase inhibitory factor 1 (ATPIF1), nuclear gene encoding mitochondrial protein, transcript variant 3, mRNA.	1	28435197	28437197	+	rs536890	1	28420645	-14552	ATPIF1	93974	0.5772	0.3392	0.979	1	14552	cis	3.324e-13	0.000999	0.3199	-0.3298	63	60	17
crblm	ILMN_1685978	ATPIF1	93974	ATPase inhibitory factor 1 (ATPIF1), nuclear gene encoding mitochondrial protein, transcript variant 3, mRNA.	1	28435197	28437197	+	rs8559	1	28436839	0	ATPIF1	93974	0.5772	0.3392	0.979	1	0	cis	3.324e-13	0.000999	0.3199	-0.3298	63	60	17
crblm	ILMN_1685978	ATPIF1	93974	ATPase inhibitory factor 1 (ATPIF1), nuclear gene encoding mitochondrial protein, transcript variant 3, mRNA.	1	28435197	28437197	+	rs905909	1	28392439	-6936	LOC100129624	100129624	0.8307	0.2622	0.979	1	42758	cis	5.397e-09	0.002997	0.2193	-0.3081	76	56	8
crblm	ILMN_1736548	PHACTR4	65979	phosphatase and actin regulator 4 (PHACTR4), mRNA.	1	28568679	28699467	+	rs9426392	1	28848144	5973	TAF12	6883	0.4034	0.2762	1	1	148677	cis	1.25e-11	0.000999	0.2786	-0.187	77	53	13
crblm	ILMN_1736548	PHACTR4	65979	phosphatase and actin regulator 4 (PHACTR4), mRNA.	1	28568679	28699467	+	rs4252962	1	28840113	0	TAF12	6883	0.1673	0.2972	1	1	140646	cis	1.607e-10	0.000999	0.2525	-0.1711	74	53	16
crblm	ILMN_1736548	PHACTR4	65979	phosphatase and actin regulator 4 (PHACTR4), mRNA.	1	28568679	28699467	+	rs12130117	1	28863240	-4590	GMEB1	10691	0.4034	0.2762	1	1	163773	cis	1.25e-11	0.000999	0.2786	-0.187	77	53	13
crblm	ILMN_1736548	PHACTR4	65979	phosphatase and actin regulator 4 (PHACTR4), mRNA.	1	28568679	28699467	+	rs12139517	1	28696258	0	PHACTR4	65979	0.4453	0.3147	1	1	0	cis	9.365e-11	0.000999	0.2581	-0.1744	69	58	16
crblm	ILMN_1736548	PHACTR4	65979	phosphatase and actin regulator 4 (PHACTR4), mRNA.	1	28568679	28699467	+	rs2236860	1	29013335	0	OPRD1	4985	1	0.2902	1	1	313868	cis	5.722e-09	0.004995	0.2145	-0.1676	72	59	12
crblm	ILMN_1736548	PHACTR4	65979	phosphatase and actin regulator 4 (PHACTR4), mRNA.	1	28568679	28699467	+	rs4908400	1	28563215	-5464	PHACTR4	65979	0.2494	0.3217	1	1	5464	cis	1.016e-10	0.000999	0.2573	-0.1697	69	56	18
crblm	ILMN_1736548	PHACTR4	65979	phosphatase and actin regulator 4 (PHACTR4), mRNA.	1	28568679	28699467	+	rs2840757	1	28705510	0	SNHG3-RCC1	751867	0.6837	0.2797	1	1	6043	cis	4.24e-12	0.000999	0.2894	-0.194	75	56	12
crblm	ILMN_1736548	PHACTR4	65979	phosphatase and actin regulator 4 (PHACTR4), mRNA.	1	28568679	28699467	+	rs9426403	1	28740229	2036	SNHG3-RCC1	751867	0.4519	0.3252	1	1	40762	cis	1.327e-12	0.000999	0.3008	-0.1867	67	59	17
crblm	ILMN_1736548	PHACTR4	65979	phosphatase and actin regulator 4 (PHACTR4), mRNA.	1	28568679	28699467	+	rs9426308	1	28748787	-3328	TRSPAP1	54952	0.3219	0.3042	1	1	49320	cis	1.271e-12	0.000999	0.3013	-0.1874	72	55	16
crblm	ILMN_1736548	PHACTR4	65979	phosphatase and actin regulator 4 (PHACTR4), mRNA.	1	28568679	28699467	+	rs12139243	1	28755560	0	TRSPAP1	54952	0.4519	0.3252	1	1	56093	cis	1.327e-12	0.000999	0.3008	-0.1867	67	59	17
crblm	ILMN_1736548	PHACTR4	65979	phosphatase and actin regulator 4 (PHACTR4), mRNA.	1	28568679	28699467	+	rs2840758	1	28706081	0	SNHG3-RCC1	751867	0.4429	0.3217	1	1	6614	cis	1.149e-13	0.000999	0.3244	-0.1934	68	58	17
crblm	ILMN_1736548	PHACTR4	65979	phosphatase and actin regulator 4 (PHACTR4), mRNA.	1	28568679	28699467	+	rs10915206	1	28721175	0	SNHG3-RCC1	751867	0.3219	0.3042	1	1	21708	cis	1.754e-13	0.000999	0.3203	-0.1933	72	55	16
crblm	ILMN_1736548	PHACTR4	65979	phosphatase and actin regulator 4 (PHACTR4), mRNA.	1	28568679	28699467	+	rs2066726	1	28734223	0	SNHG3-RCC1	751867	0.3219	0.3042	1	1	34756	cis	1.754e-13	0.000999	0.3203	-0.1933	72	55	16
crblm	ILMN_1736548	PHACTR4	65979	phosphatase and actin regulator 4 (PHACTR4), mRNA.	1	28568679	28699467	+	rs9426288	1	28810474	0	TAF12	6883	0.4034	0.2762	1	1	111007	cis	1.25e-11	0.000999	0.2786	-0.187	77	53	13
crblm	ILMN_1736548	PHACTR4	65979	phosphatase and actin regulator 4 (PHACTR4), mRNA.	1	28568679	28699467	+	rs4316338	1	28823449	0	TAF12	6883	0.4034	0.2762	1	1	123982	cis	1.25e-11	0.000999	0.2786	-0.187	77	53	13
crblm	ILMN_1736548	PHACTR4	65979	phosphatase and actin regulator 4 (PHACTR4), mRNA.	1	28568679	28699467	+	rs9426294	1	28829658	0	TAF12	6883	0.4034	0.2762	1	1	130191	cis	1.25e-11	0.000999	0.2786	-0.187	77	53	13
crblm	ILMN_1736548	PHACTR4	65979	phosphatase and actin regulator 4 (PHACTR4), mRNA.	1	28568679	28699467	+	rs9286966	1	28765105	0	TRSPAP1	54952	0.4519	0.3252	1	1	65638	cis	1.327e-12	0.000999	0.3008	-0.1867	67	59	17
crblm	ILMN_1736548	PHACTR4	65979	phosphatase and actin regulator 4 (PHACTR4), mRNA.	1	28568679	28699467	+	rs7418007	1	28769493	0	TRSPAP1	54952	0.313	0.2937	1	1	70026	cis	8.099e-12	0.000999	0.283	-0.1836	74	54	15
crblm	ILMN_1736548	PHACTR4	65979	phosphatase and actin regulator 4 (PHACTR4), mRNA.	1	28568679	28699467	+	rs3795845	1	28804212	0	TAF12	6883	0.4034	0.2762	1	1	104745	cis	1.25e-11	0.000999	0.2786	-0.187	77	53	13
crblm	ILMN_1736548	PHACTR4	65979	phosphatase and actin regulator 4 (PHACTR4), mRNA.	1	28568679	28699467	+	rs4654362	1	28702287	-2795	SNHG3-RCC1	751867	0.3219	0.3042	1	1	2820	cis	1.754e-13	0.000999	0.3203	-0.1933	72	55	16
crblm	ILMN_1736548	PHACTR4	65979	phosphatase and actin regulator 4 (PHACTR4), mRNA.	1	28568679	28699467	+	rs12062157	1	28557954	-10725	PHACTR4	65979	0.3451	0.3287	1	1	10725	cis	1.946e-11	0.000999	0.2742	-0.176	67	58	18
crblm	ILMN_1736548	PHACTR4	65979	phosphatase and actin regulator 4 (PHACTR4), mRNA.	1	28568679	28699467	+	rs7540582	1	28612238	0	PHACTR4	65979	0.4453	0.3147	1	1	0	cis	9.365e-11	0.000999	0.2581	-0.1744	69	58	16
crblm	ILMN_1736548	PHACTR4	65979	phosphatase and actin regulator 4 (PHACTR4), mRNA.	1	28568679	28699467	+	rs2840761	1	28710023	0	SNHG3-RCC1	751867	0.4429	0.3217	1	1	10556	cis	1.149e-13	0.000999	0.3244	-0.1934	68	58	17
crblm	ILMN_1736548	PHACTR4	65979	phosphatase and actin regulator 4 (PHACTR4), mRNA.	1	28568679	28699467	+	rs4908421	1	28594511	0	PHACTR4	65979	0.706	0.3322	1	1	0	cis	5.889e-11	0.000999	0.2629	-0.1753	65	61	17
crblm	ILMN_1736548	PHACTR4	65979	phosphatase and actin regulator 4 (PHACTR4), mRNA.	1	28568679	28699467	+	rs12142346	1	28843868	1697	TAF12	6883	0.4034	0.2762	1	1	144401	cis	1.25e-11	0.000999	0.2786	-0.187	77	53	13
crblm	ILMN_1736548	PHACTR4	65979	phosphatase and actin regulator 4 (PHACTR4), mRNA.	1	28568679	28699467	+	rs6598927	1	28522964	-5171	MED18	54797	0.2591	0.3252	1	1	45715	cis	2.579e-11	0.000999	0.2713	-0.1747	68	57	18
crblm	ILMN_1736548	PHACTR4	65979	phosphatase and actin regulator 4 (PHACTR4), mRNA.	1	28568679	28699467	+	rs11247812	1	28611509	0	PHACTR4	65979	0.4453	0.3147	1	1	0	cis	9.365e-11	0.000999	0.2581	-0.1744	69	58	16
crblm	ILMN_1736548	PHACTR4	65979	phosphatase and actin regulator 4 (PHACTR4), mRNA.	1	28568679	28699467	+	rs10799123	1	28736707	0	SNHG3-RCC1	751867	0.3219	0.3042	1	1	37240	cis	1.754e-13	0.000999	0.3203	-0.1933	72	55	16
crblm	ILMN_1736548	PHACTR4	65979	phosphatase and actin regulator 4 (PHACTR4), mRNA.	1	28568679	28699467	+	rs4908403	1	28564295	-4384	PHACTR4	65979	0.3451	0.3287	1	1	4384	cis	1.946e-11	0.000999	0.2742	-0.176	67	58	18
crblm	ILMN_1736548	PHACTR4	65979	phosphatase and actin regulator 4 (PHACTR4), mRNA.	1	28568679	28699467	+	rs6667501	1	28861607	-6223	GMEB1	10691	0.4034	0.2762	1	1	162140	cis	1.25e-11	0.000999	0.2786	-0.187	77	53	13
crblm	ILMN_1736548	PHACTR4	65979	phosphatase and actin regulator 4 (PHACTR4), mRNA.	1	28568679	28699467	+	rs12090682	1	28611706	0	PHACTR4	65979	0.4453	0.3147	1	1	0	cis	9.365e-11	0.000999	0.2581	-0.1744	69	58	16
crblm	ILMN_1736548	PHACTR4	65979	phosphatase and actin regulator 4 (PHACTR4), mRNA.	1	28568679	28699467	+	rs9426442	1	28774042	0	TRSPAP1	54952	0.313	0.2937	1	1	74575	cis	8.099e-12	0.000999	0.283	-0.1836	74	54	15
crblm	ILMN_1736548	PHACTR4	65979	phosphatase and actin regulator 4 (PHACTR4), mRNA.	1	28568679	28699467	+	rs6695883	1	28811725	0	TAF12	6883	0.4034	0.2762	1	1	112258	cis	1.25e-11	0.000999	0.2786	-0.187	77	53	13
crblm	ILMN_1736548	PHACTR4	65979	phosphatase and actin regulator 4 (PHACTR4), mRNA.	1	28568679	28699467	+	rs12091029	1	28606580	0	PHACTR4	65979	0.706	0.3322	1	1	0	cis	5.889e-11	0.000999	0.2629	-0.1753	65	61	17
crblm	ILMN_1736548	PHACTR4	65979	phosphatase and actin regulator 4 (PHACTR4), mRNA.	1	28568679	28699467	+	rs9426296	1	28847988	5817	TAF12	6883	0.4034	0.2762	1	1	148521	cis	1.25e-11	0.000999	0.2786	-0.187	77	53	13
crblm	ILMN_1736548	PHACTR4	65979	phosphatase and actin regulator 4 (PHACTR4), mRNA.	1	28568679	28699467	+	rs6657867	1	28569439	0	PHACTR4	65979	0.4429	0.3217	1	1	0	cis	2.47e-11	0.000999	0.2717	-0.177	68	58	17
crblm	ILMN_1736548	PHACTR4	65979	phosphatase and actin regulator 4 (PHACTR4), mRNA.	1	28568679	28699467	+	rs1342086	1	28778153	0	C1orf79	85028	0.313	0.2937	1	1	78686	cis	8.099e-12	0.000999	0.283	-0.1836	74	54	15
crblm	ILMN_1736548	PHACTR4	65979	phosphatase and actin regulator 4 (PHACTR4), mRNA.	1	28568679	28699467	+	rs7533232	1	28561534	-7145	PHACTR4	65979	0.3451	0.3287	1	1	7145	cis	1.946e-11	0.000999	0.2742	-0.176	67	58	18
crblm	ILMN_1736548	PHACTR4	65979	phosphatase and actin regulator 4 (PHACTR4), mRNA.	1	28568679	28699467	+	rs4654325	1	28735662	0	SNHG3-RCC1	751867	0.3219	0.3042	1	1	36195	cis	1.754e-13	0.000999	0.3203	-0.1933	72	55	16
crblm	ILMN_1736548	PHACTR4	65979	phosphatase and actin regulator 4 (PHACTR4), mRNA.	1	28568679	28699467	+	rs9286964	1	28761337	0	TRSPAP1	54952	0.3219	0.3042	1	1	61870	cis	1.271e-12	0.000999	0.3013	-0.1874	72	55	16
crblm	ILMN_1736548	PHACTR4	65979	phosphatase and actin regulator 4 (PHACTR4), mRNA.	1	28568679	28699467	+	rs11247814	1	28614909	0	PHACTR4	65979	0.706	0.3322	1	1	0	cis	5.889e-11	0.000999	0.2629	-0.1753	65	61	17
crblm	ILMN_1736548	PHACTR4	65979	phosphatase and actin regulator 4 (PHACTR4), mRNA.	1	28568679	28699467	+	rs9659647	1	28565137	-3542	PHACTR4	65979	0.4503	0.3322	1	1	3542	cis	4.254e-10	0.000999	0.2423	-0.1658	66	59	18
crblm	ILMN_1736548	PHACTR4	65979	phosphatase and actin regulator 4 (PHACTR4), mRNA.	1	28568679	28699467	+	rs5013826	1	28601729	0	PHACTR4	65979	0.706	0.3322	1	1	0	cis	5.889e-11	0.000999	0.2629	-0.1753	65	61	17
crblm	ILMN_1736548	PHACTR4	65979	phosphatase and actin regulator 4 (PHACTR4), mRNA.	1	28568679	28699467	+	rs6690915	1	28555144	-13535	PHACTR4	65979	0.3451	0.3287	1	1	13535	cis	1.946e-11	0.000999	0.2742	-0.176	67	58	18
crblm	ILMN_1736548	PHACTR4	65979	phosphatase and actin regulator 4 (PHACTR4), mRNA.	1	28568679	28699467	+	rs12076477	1	28558238	-10441	PHACTR4	65979	0.3451	0.3287	1	1	10441	cis	1.946e-11	0.000999	0.2742	-0.176	67	58	18
crblm	ILMN_1736548	PHACTR4	65979	phosphatase and actin regulator 4 (PHACTR4), mRNA.	1	28568679	28699467	+	rs11247781	1	28555781	-12898	PHACTR4	65979	0.3451	0.3287	1	1	12898	cis	1.946e-11	0.000999	0.2742	-0.176	67	58	18
crblm	ILMN_1736548	PHACTR4	65979	phosphatase and actin regulator 4 (PHACTR4), mRNA.	1	28568679	28699467	+	rs7531648	1	28603893	0	PHACTR4	65979	0.706	0.3322	1	1	0	cis	5.889e-11	0.000999	0.2629	-0.1753	65	61	17
crblm	ILMN_1736548	PHACTR4	65979	phosphatase and actin regulator 4 (PHACTR4), mRNA.	1	28568679	28699467	+	rs6670997	1	28608860	0	PHACTR4	65979	0.706	0.3322	1	1	0	cis	5.889e-11	0.000999	0.2629	-0.1753	65	61	17
crblm	ILMN_1736548	PHACTR4	65979	phosphatase and actin regulator 4 (PHACTR4), mRNA.	1	28568679	28699467	+	rs11247807	1	28602151	0	PHACTR4	65979	0.706	0.3322	1	1	0	cis	5.889e-11	0.000999	0.2629	-0.1753	65	61	17
crblm	ILMN_1736548	PHACTR4	65979	phosphatase and actin regulator 4 (PHACTR4), mRNA.	1	28568679	28699467	+	rs12095954	1	28602867	0	PHACTR4	65979	0.4453	0.3147	1	1	0	cis	9.365e-11	0.000999	0.2581	-0.1744	69	58	16
crblm	ILMN_1736548	PHACTR4	65979	phosphatase and actin regulator 4 (PHACTR4), mRNA.	1	28568679	28699467	+	rs11247806	1	28601381	0	PHACTR4	65979	0.4453	0.3147	1	1	0	cis	9.365e-11	0.000999	0.2581	-0.1744	69	58	16
crblm	ILMN_1736548	PHACTR4	65979	phosphatase and actin regulator 4 (PHACTR4), mRNA.	1	28568679	28699467	+	rs11247795	1	28582764	0	PHACTR4	65979	0.4429	0.3217	1	1	0	cis	2.47e-11	0.000999	0.2717	-0.177	68	58	17
crblm	ILMN_1736548	PHACTR4	65979	phosphatase and actin regulator 4 (PHACTR4), mRNA.	1	28568679	28699467	+	rs4908401	1	28563371	-5308	PHACTR4	65979	0.3451	0.3287	1	1	5308	cis	1.946e-11	0.000999	0.2742	-0.176	67	58	18
crblm	ILMN_1736548	PHACTR4	65979	phosphatase and actin regulator 4 (PHACTR4), mRNA.	1	28568679	28699467	+	rs11247790	1	28568678	-1	PHACTR4	65979	0.4519	0.3252	1	1	1	cis	5.85e-11	0.000999	0.2629	-0.1745	67	59	17
crblm	ILMN_1736548	PHACTR4	65979	phosphatase and actin regulator 4 (PHACTR4), mRNA.	1	28568679	28699467	+	rs11247788	1	28561979	-6700	PHACTR4	65979	0.3451	0.3287	1	1	6700	cis	1.946e-11	0.000999	0.2742	-0.176	67	58	18
crblm	ILMN_1736548	PHACTR4	65979	phosphatase and actin regulator 4 (PHACTR4), mRNA.	1	28568679	28699467	+	rs7514960	1	28560211	-8468	PHACTR4	65979	0.3451	0.3287	1	1	8468	cis	1.946e-11	0.000999	0.2742	-0.176	67	58	18
crblm	ILMN_1736548	PHACTR4	65979	phosphatase and actin regulator 4 (PHACTR4), mRNA.	1	28568679	28699467	+	rs12135748	1	28601821	0	PHACTR4	65979	0.706	0.3322	1	1	0	cis	5.889e-11	0.000999	0.2629	-0.1753	65	61	17
crblm	ILMN_1736548	PHACTR4	65979	phosphatase and actin regulator 4 (PHACTR4), mRNA.	1	28568679	28699467	+	rs12120985	1	28569892	0	PHACTR4	65979	0.3302	0.3077	1	1	0	cis	3.438e-11	0.000999	0.2684	-0.1772	71	56	16
crblm	ILMN_1736548	PHACTR4	65979	phosphatase and actin regulator 4 (PHACTR4), mRNA.	1	28568679	28699467	+	rs11247811	1	28611417	0	PHACTR4	65979	0.4453	0.3147	1	1	0	cis	9.365e-11	0.000999	0.2581	-0.1744	69	58	16
crblm	ILMN_1736548	PHACTR4	65979	phosphatase and actin regulator 4 (PHACTR4), mRNA.	1	28568679	28699467	+	rs7552271	1	28588943	0	PHACTR4	65979	0.4429	0.3217	1	1	0	cis	2.47e-11	0.000999	0.2717	-0.177	68	58	17
crblm	ILMN_1736548	PHACTR4	65979	phosphatase and actin regulator 4 (PHACTR4), mRNA.	1	28568679	28699467	+	rs6682922	1	28562758	-5921	PHACTR4	65979	0.3451	0.3287	1	1	5921	cis	1.946e-11	0.000999	0.2742	-0.176	67	58	18
crblm	ILMN_1736548	PHACTR4	65979	phosphatase and actin regulator 4 (PHACTR4), mRNA.	1	28568679	28699467	+	rs7518232	1	28611885	0	PHACTR4	65979	0.706	0.3322	1	1	0	cis	5.889e-11	0.000999	0.2629	-0.1753	65	61	17
crblm	ILMN_1736548	PHACTR4	65979	phosphatase and actin regulator 4 (PHACTR4), mRNA.	1	28568679	28699467	+	rs4908398	1	28548682	13620	MED18	54797	0.3451	0.3287	1	1	19997	cis	1.946e-11	0.000999	0.2742	-0.176	67	58	18
crblm	ILMN_1736548	PHACTR4	65979	phosphatase and actin regulator 4 (PHACTR4), mRNA.	1	28568679	28699467	+	rs11247799	1	28592438	0	PHACTR4	65979	0.706	0.3322	1	1	0	cis	5.889e-11	0.000999	0.2629	-0.1753	65	61	17
crblm	ILMN_1736548	PHACTR4	65979	phosphatase and actin regulator 4 (PHACTR4), mRNA.	1	28568679	28699467	+	rs10915199	1	28686509	0	PHACTR4	65979	0.706	0.3322	1	1	0	cis	5.889e-11	0.000999	0.2629	-0.1753	65	61	17
crblm	ILMN_1736548	PHACTR4	65979	phosphatase and actin regulator 4 (PHACTR4), mRNA.	1	28568679	28699467	+	rs7518249	1	28611931	0	PHACTR4	65979	0.706	0.3322	1	1	0	cis	5.889e-11	0.000999	0.2629	-0.1753	65	61	17
crblm	ILMN_1736548	PHACTR4	65979	phosphatase and actin regulator 4 (PHACTR4), mRNA.	1	28568679	28699467	+	rs12132064	1	28591141	0	PHACTR4	65979	0.3302	0.3077	1	1	0	cis	3.438e-11	0.000999	0.2684	-0.1772	71	56	16
crblm	ILMN_1736548	PHACTR4	65979	phosphatase and actin regulator 4 (PHACTR4), mRNA.	1	28568679	28699467	+	rs10915235	1	28690184	0	PHACTR4	65979	0.706	0.3322	1	1	0	cis	5.889e-11	0.000999	0.2629	-0.1753	65	61	17
crblm	ILMN_1736548	PHACTR4	65979	phosphatase and actin regulator 4 (PHACTR4), mRNA.	1	28568679	28699467	+	rs7415686	1	28765552	0	TRSPAP1	54952	0.3219	0.3042	1	1	66085	cis	1.271e-12	0.000999	0.3013	-0.1874	72	55	16
crblm	ILMN_1736548	PHACTR4	65979	phosphatase and actin regulator 4 (PHACTR4), mRNA.	1	28568679	28699467	+	rs10799118	1	28693421	0	PHACTR4	65979	0.706	0.3322	1	1	0	cis	5.889e-11	0.000999	0.2629	-0.1753	65	61	17
crblm	ILMN_1736548	PHACTR4	65979	phosphatase and actin regulator 4 (PHACTR4), mRNA.	1	28568679	28699467	+	rs7528486	1	28514412	-13723	MED18	54797	0.2415	0.3112	1	1	54267	cis	3.671e-11	0.000999	0.2677	-0.1747	71	55	17
crblm	ILMN_1815033	HPCA	3208	hippocalcin (HPCA), mRNA.	1	33124684	33132833	+	rs1433549	9	8926987	0	PTPRD	5789	1	0.3566	0.993	1	NA	trans	9.603e-09	0.003996	0.2102	-0.3954	58	66	18
crblm	ILMN_1815033	HPCA	3208	hippocalcin (HPCA), mRNA.	1	33124684	33132833	+	rs10816006	9	8927989	0	PTPRD	5789	1	0.3531	0.993	1	NA	trans	2.081e-08	0.006993	0.2016	-0.386	59	65	18
crblm	ILMN_1815033	HPCA	3208	hippocalcin (HPCA), mRNA.	1	33124684	33132833	+	rs10977374	9	8926070	0	PTPRD	5789	0.857	0.3636	0.993	1	NA	trans	7.009e-09	0.003996	0.2137	-0.4015	56	68	18
crblm	ILMN_1815033	HPCA	3208	hippocalcin (HPCA), mRNA.	1	33124684	33132833	+	rs1433548	9	8927116	0	PTPRD	5789	1	0.3566	0.993	1	NA	trans	9.603e-09	0.003996	0.2102	-0.3954	58	66	18
crblm	ILMN_1656413	ZMPSTE24	10269	zinc metallopeptidase (STE24 homolog, yeast) (ZMPSTE24), mRNA.	1	40496319	40532442	+	rs4866688	5	2917123	-2049	LOC100132531	100132531	1	0.2343	1	1	NA	trans	5.783e-08	0.02697	0.189	-0.1714	84	51	8
crblm	ILMN_1656413	ZMPSTE24	10269	zinc metallopeptidase (STE24 homolog, yeast) (ZMPSTE24), mRNA.	1	40496319	40532442	+	rs9313014	5	2919246	0	LOC100132531	100132531	1	0.2378	1	1	NA	trans	4.263e-08	0.02198	0.1924	-0.1728	83	52	8
crblm	ILMN_1801283	CCDC23	374969	coiled-coil domain containing 23 (CCDC23), mRNA.	1	43045319	43055509	-	rs11210696	1	42927649	0	YBX1	4904	0.4714	0.3566	1	1	117670	cis	2.022e-09	0.000999	0.2258	0.229	57	70	16
crblm	ILMN_1801283	CCDC23	374969	coiled-coil domain containing 23 (CCDC23), mRNA.	1	43045319	43055509	-	rs12036861	1	43058341	0	ERMAP	114625	0.8317	0.2692	1	1	2832	cis	1.726e-11	0.000999	0.2754	0.261	77	55	11
crblm	ILMN_1801283	CCDC23	374969	coiled-coil domain containing 23 (CCDC23), mRNA.	1	43045319	43055509	-	rs11210721	1	43044833	-486	CCDC23	374969	0.8317	0.2692	1	1	486	cis	1.726e-11	0.000999	0.2754	0.261	77	55	11
crblm	ILMN_1801283	CCDC23	374969	coiled-coil domain containing 23 (CCDC23), mRNA.	1	43045319	43055509	-	rs323719	1	43043515	-1804	CCDC23	374969	0.6917	0.3007	1	1	1804	cis	1.508e-13	0.000999	0.3218	0.2712	71	58	14
crblm	ILMN_1801283	CCDC23	374969	coiled-coil domain containing 23 (CCDC23), mRNA.	1	43045319	43055509	-	rs1108734	1	43050829	0	CCDC23	374969	0.8317	0.2692	1	1	0	cis	1.726e-11	0.000999	0.2754	0.261	77	55	11
crblm	ILMN_1801283	CCDC23	374969	coiled-coil domain containing 23 (CCDC23), mRNA.	1	43045319	43055509	-	rs10493114	1	43018147	4150	C1orf50	79078	0.8317	0.2692	1	1	27172	cis	1.726e-11	0.000999	0.2754	0.261	77	55	11
crblm	ILMN_1801283	CCDC23	374969	coiled-coil domain containing 23 (CCDC23), mRNA.	1	43045319	43055509	-	rs11210640	1	42655738	2302	FAM80A	284716	0.8402	0.2937	1	1	389581	cis	2.691e-08	0.01698	0.1975	0.2153	72	58	13
crblm	ILMN_1801283	CCDC23	374969	coiled-coil domain containing 23 (CCDC23), mRNA.	1	43045319	43055509	-	rs17386017	1	43069669	0	ERMAP	114625	0.5537	0.2972	1	1	14160	cis	2.013e-13	0.000999	0.319	0.2696	72	57	14
crblm	ILMN_1801283	CCDC23	374969	coiled-coil domain containing 23 (CCDC23), mRNA.	1	43045319	43055509	-	rs6694180	1	42654703	1267	FAM80A	284716	1	0.2587	1	1	390616	cis	7.711e-09	0.004995	0.2113	0.2366	78	56	9
crblm	ILMN_1801283	CCDC23	374969	coiled-coil domain containing 23 (CCDC23), mRNA.	1	43045319	43055509	-	rs12121532	1	42706493	7821	PPCS	79717	1	0.3007	1	1	338826	cis	3.704e-09	0.001998	0.2192	0.2275	70	60	13
crblm	ILMN_1801283	CCDC23	374969	coiled-coil domain containing 23 (CCDC23), mRNA.	1	43045319	43055509	-	rs12117167	1	42692076	0	ZMYND12	84217	1	0.3007	1	1	353243	cis	3.704e-09	0.001998	0.2192	0.2275	70	60	13
crblm	ILMN_1801283	CCDC23	374969	coiled-coil domain containing 23 (CCDC23), mRNA.	1	43045319	43055509	-	rs6670466	1	42922475	0	YBX1	4904	0.575	0.3322	1	1	122844	cis	1.651e-10	0.000999	0.2522	0.2448	62	67	14
crblm	ILMN_1801283	CCDC23	374969	coiled-coil domain containing 23 (CCDC23), mRNA.	1	43045319	43055509	-	rs17385526	1	43010618	0	C1orf50	79078	0.8317	0.2692	1	1	34701	cis	1.726e-11	0.000999	0.2754	0.261	77	55	11
crblm	ILMN_1801283	CCDC23	374969	coiled-coil domain containing 23 (CCDC23), mRNA.	1	43045319	43055509	-	rs12122618	1	42657696	4260	FAM80A	284716	0.8402	0.2937	1	1	387623	cis	2.691e-08	0.01698	0.1975	0.2153	72	58	13
crblm	ILMN_1801283	CCDC23	374969	coiled-coil domain containing 23 (CCDC23), mRNA.	1	43045319	43055509	-	rs12145700	1	42896442	-192	PPIH	10465	0.3564	0.3427	1	1	148877	cis	2.052e-10	0.000999	0.25	0.2459	59	70	14
crblm	ILMN_1801283	CCDC23	374969	coiled-coil domain containing 23 (CCDC23), mRNA.	1	43045319	43055509	-	rs3862218	1	42925197	0	YBX1	4904	0.5731	0.3357	1	1	120122	cis	2.525e-10	0.000999	0.2478	0.2433	61	68	14
crblm	ILMN_1801283	CCDC23	374969	coiled-coil domain containing 23 (CCDC23), mRNA.	1	43045319	43055509	-	rs12134725	1	42818120	0	RP4-692D3.1	728621	0.8402	0.2867	1	1	227199	cis	1.654e-10	0.000999	0.2522	0.251	72	60	11
crblm	ILMN_1801283	CCDC23	374969	coiled-coil domain containing 23 (CCDC23), mRNA.	1	43045319	43055509	-	rs2809652	1	42816695	0	RP4-692D3.1	728621	0.8402	0.2867	1	1	228624	cis	1.654e-10	0.000999	0.2522	0.251	72	60	11
crblm	ILMN_1801283	CCDC23	374969	coiled-coil domain containing 23 (CCDC23), mRNA.	1	43045319	43055509	-	rs12121206	1	42726479	-11546	TMSL1	7115	1	0.3007	1	1	318840	cis	3.704e-09	0.001998	0.2192	0.2275	70	60	13
crblm	ILMN_1801283	CCDC23	374969	coiled-coil domain containing 23 (CCDC23), mRNA.	1	43045319	43055509	-	rs7529555	1	42722474	-15551	TMSL1	7115	1	0.3007	1	1	322845	cis	3.704e-09	0.001998	0.2192	0.2275	70	60	13
crblm	ILMN_1801283	CCDC23	374969	coiled-coil domain containing 23 (CCDC23), mRNA.	1	43045319	43055509	-	rs11210669	1	42796800	0	RP4-692D3.1	728621	0.8402	0.2867	1	1	248519	cis	1.654e-10	0.000999	0.2522	0.251	72	60	11
crblm	ILMN_1801283	CCDC23	374969	coiled-coil domain containing 23 (CCDC23), mRNA.	1	43045319	43055509	-	rs4350239	1	42739530	759	TMSL1	7115	1	0.3007	1	1	305789	cis	3.704e-09	0.001998	0.2192	0.2275	70	60	13
crblm	ILMN_1801283	CCDC23	374969	coiled-coil domain containing 23 (CCDC23), mRNA.	1	43045319	43055509	-	rs12145294	1	42716657	17985	PPCS	79717	1	0.3007	1	1	328662	cis	3.704e-09	0.001998	0.2192	0.2275	70	60	13
crblm	ILMN_1801283	CCDC23	374969	coiled-coil domain containing 23 (CCDC23), mRNA.	1	43045319	43055509	-	rs323720	1	43043620	-1699	CCDC23	374969	1	0.3217	1	1	1699	cis	7.994e-13	0.000999	0.3058	0.2632	66	62	15
crblm	ILMN_1801283	CCDC23	374969	coiled-coil domain containing 23 (CCDC23), mRNA.	1	43045319	43055509	-	rs17379506	1	42727761	-10264	TMSL1	7115	1	0.3007	1	1	317558	cis	3.704e-09	0.001998	0.2192	0.2275	70	60	13
crblm	ILMN_1801283	CCDC23	374969	coiled-coil domain containing 23 (CCDC23), mRNA.	1	43045319	43055509	-	rs12131762	1	42682130	0	ZMYND12	84217	0.8402	0.2937	1	1	363189	cis	2.697e-08	0.01698	0.1975	0.2153	72	58	13
crblm	ILMN_1801283	CCDC23	374969	coiled-coil domain containing 23 (CCDC23), mRNA.	1	43045319	43055509	-	rs10493107	1	42681929	0	ZMYND12	84217	0.8402	0.2937	1	1	363390	cis	2.697e-08	0.01698	0.1975	0.2153	72	58	13
crblm	ILMN_1801283	CCDC23	374969	coiled-coil domain containing 23 (CCDC23), mRNA.	1	43045319	43055509	-	rs12081092	1	42853880	0	RP4-692D3.1	728621	0.196	0.3427	1	1	191439	cis	2.365e-10	0.000999	0.2485	0.2494	58	72	13
crblm	ILMN_1801283	CCDC23	374969	coiled-coil domain containing 23 (CCDC23), mRNA.	1	43045319	43055509	-	rs3895305	1	42927079	0	YBX1	4904	0.5731	0.3357	1	1	118240	cis	2.525e-10	0.000999	0.2478	0.2433	61	68	14
crblm	ILMN_1801283	CCDC23	374969	coiled-coil domain containing 23 (CCDC23), mRNA.	1	43045319	43055509	-	rs3768025	1	42899320	0	PPIH	10465	0.3564	0.3427	1	1	145999	cis	2.052e-10	0.000999	0.25	0.2459	59	70	14
crblm	ILMN_1801283	CCDC23	374969	coiled-coil domain containing 23 (CCDC23), mRNA.	1	43045319	43055509	-	rs1408412	1	42890964	0	RP4-692D3.1	728621	0.3564	0.3427	1	1	154355	cis	2.052e-10	0.000999	0.25	0.2459	59	70	14
crblm	ILMN_1801283	CCDC23	374969	coiled-coil domain containing 23 (CCDC23), mRNA.	1	43045319	43055509	-	rs12129168	1	42874698	0	RP4-692D3.1	728621	0.8354	0.2727	1	1	170621	cis	4.308e-10	0.000999	0.2422	0.2449	76	56	11
crblm	ILMN_1801283	CCDC23	374969	coiled-coil domain containing 23 (CCDC23), mRNA.	1	43045319	43055509	-	rs11210713	1	43006830	0	C1orf50	79078	0.397	0.2657	1	1	38489	cis	1.372e-08	0.007992	0.205	0.2212	79	52	12
crblm	ILMN_1801283	CCDC23	374969	coiled-coil domain containing 23 (CCDC23), mRNA.	1	43045319	43055509	-	rs7552631	1	42902606	0	PPIH	10465	0.5731	0.3357	1	1	142713	cis	2.525e-10	0.000999	0.2478	0.2433	61	68	14
crblm	ILMN_1801283	CCDC23	374969	coiled-coil domain containing 23 (CCDC23), mRNA.	1	43045319	43055509	-	rs3768027	1	42902456	0	PPIH	10465	0.5731	0.3357	1	1	142863	cis	2.525e-10	0.000999	0.2478	0.2433	61	68	14
crblm	ILMN_1738642	CMPK	51727	cytidylate kinase (CMPK), mRNA.	1	47572174	47617097	+	rs7689307	4	174965845	173749	LOC100128266	100128266	0.3451	0.3287	1	1	NA	trans	4.886e-09	0.003996	0.2162	0.2568	67	58	18
crblm	ILMN_1771411	ALG6	29929	asparagine-linked glycosylation 6 homolog (yeast, alpha-1,3-glucosyltransferase) (ALG6), mRNA.	1	63605885	63675465	+	rs4670676	2	37264726	0	SULT6B1	391365	0.6207	0.2168	0.951	1	NA	trans	2.637e-08	0.01598	0.207	-0.1621	83	45	8
crblm	ILMN_1778371	KAT3	56267	kynurenine aminotransferase III (KAT3), transcript variant 1, mRNA.	1	89174043	89231103	-	rs10801699	1	89208769	0	CCBL2	56267	0.2445	0.5	0.986	1	0	cis	1.723e-10	0.000999	0.2549	-0.1763	31	79	31
crblm	ILMN_1778371	KAT3	56267	kynurenine aminotransferase III (KAT3), transcript variant 1, mRNA.	1	89174043	89231103	-	rs7517036	1	89216555	0	CCBL2	56267	0.3172	0.4825	0.986	1	0	cis	6.001e-10	0.000999	0.2417	-0.1705	34	78	29
crblm	ILMN_1778371	KAT3	56267	kynurenine aminotransferase III (KAT3), transcript variant 1, mRNA.	1	89174043	89231103	-	rs10801697	1	89194672	0	CCBL2	56267	0.2445	0.5	0.986	1	0	cis	1.723e-10	0.000999	0.2549	-0.1763	31	79	31
crblm	ILMN_1778371	KAT3	56267	kynurenine aminotransferase III (KAT3), transcript variant 1, mRNA.	1	89174043	89231103	-	rs1325924	1	89192903	0	CCBL2	56267	0.2445	0.5	0.986	1	0	cis	1.723e-10	0.000999	0.2549	-0.1763	31	79	31
crblm	ILMN_1778371	KAT3	56267	kynurenine aminotransferase III (KAT3), transcript variant 1, mRNA.	1	89174043	89231103	-	rs6682686	1	89196508	0	CCBL2	56267	0.1833	0.4965	0.986	1	0	cis	2.716e-10	0.000999	0.2501	-0.1761	31	80	30
crblm	ILMN_1778371	KAT3	56267	kynurenine aminotransferase III (KAT3), transcript variant 1, mRNA.	1	89174043	89231103	-	rs6663465	1	89185941	0	CCBL2	56267	0.2445	0.5	0.986	1	0	cis	1.723e-10	0.000999	0.2549	-0.1763	31	79	31
crblm	ILMN_1778371	KAT3	56267	kynurenine aminotransferase III (KAT3), transcript variant 1, mRNA.	1	89174043	89231103	-	rs1325923	1	89188164	0	CCBL2	56267	0.2445	0.5	0.986	1	0	cis	1.723e-10	0.000999	0.2549	-0.1763	31	79	31
crblm	ILMN_1778371	KAT3	56267	kynurenine aminotransferase III (KAT3), transcript variant 1, mRNA.	1	89174043	89231103	-	rs4655890	1	89217553	0	CCBL2	56267	0.3172	0.4825	0.986	1	0	cis	6.001e-10	0.000999	0.2417	-0.1705	34	78	29
crblm	ILMN_1778371	KAT3	56267	kynurenine aminotransferase III (KAT3), transcript variant 1, mRNA.	1	89174043	89231103	-	rs1536259	1	89203008	0	CCBL2	56267	0.2445	0.5	0.986	1	0	cis	1.723e-10	0.000999	0.2549	-0.1763	31	79	31
crblm	ILMN_1778371	KAT3	56267	kynurenine aminotransferase III (KAT3), transcript variant 1, mRNA.	1	89174043	89231103	-	rs1409149	1	89201737	0	CCBL2	56267	0.2445	0.5	0.986	1	0	cis	1.723e-10	0.000999	0.2549	-0.1763	31	79	31
crblm	ILMN_1778371	KAT3	56267	kynurenine aminotransferase III (KAT3), transcript variant 1, mRNA.	1	89174043	89231103	-	rs2810876	1	89208111	0	CCBL2	56267	0.3181	0.4895	0.986	1	0	cis	3.112e-10	0.000999	0.2487	0.1728	33	78	30
crblm	ILMN_1778371	KAT3	56267	kynurenine aminotransferase III (KAT3), transcript variant 1, mRNA.	1	89174043	89231103	-	rs7530513	1	89182499	0	CCBL2	56267	0.2445	0.5	0.986	1	0	cis	1.723e-10	0.000999	0.2549	-0.1763	31	79	31
crblm	ILMN_1778371	KAT3	56267	kynurenine aminotransferase III (KAT3), transcript variant 1, mRNA.	1	89174043	89231103	-	rs1409151	1	89190819	0	CCBL2	56267	0.2445	0.5	0.986	1	0	cis	1.723e-10	0.000999	0.2549	-0.1763	31	79	31
crblm	ILMN_1778371	KAT3	56267	kynurenine aminotransferase III (KAT3), transcript variant 1, mRNA.	1	89174043	89231103	-	rs2765527	1	89198848	0	CCBL2	56267	0.2445	0.5	0.986	1	0	cis	1.723e-10	0.000999	0.2549	-0.1763	31	79	31
crblm	ILMN_1778371	KAT3	56267	kynurenine aminotransferase III (KAT3), transcript variant 1, mRNA.	1	89174043	89231103	-	rs10922529	1	89198865	0	CCBL2	56267	0.2445	0.5	0.986	1	0	cis	1.723e-10	0.000999	0.2549	-0.1763	31	79	31
crblm	ILMN_1778371	KAT3	56267	kynurenine aminotransferase III (KAT3), transcript variant 1, mRNA.	1	89174043	89231103	-	rs3738055	1	89199490	0	CCBL2	56267	0.2445	0.5	0.986	1	0	cis	1.723e-10	0.000999	0.2549	-0.1763	31	79	31
crblm	ILMN_1778371	KAT3	56267	kynurenine aminotransferase III (KAT3), transcript variant 1, mRNA.	1	89174043	89231103	-	rs6673179	1	89189104	0	CCBL2	56267	0.2445	0.5	0.986	1	0	cis	1.723e-10	0.000999	0.2549	-0.1763	31	79	31
crblm	ILMN_1778371	KAT3	56267	kynurenine aminotransferase III (KAT3), transcript variant 1, mRNA.	1	89174043	89231103	-	rs1325922	1	89200041	0	CCBL2	56267	0.2445	0.5	0.986	1	0	cis	1.723e-10	0.000999	0.2549	-0.1763	31	79	31
crblm	ILMN_1778371	KAT3	56267	kynurenine aminotransferase III (KAT3), transcript variant 1, mRNA.	1	89174043	89231103	-	rs10801696	1	89179129	0	CCBL2	56267	0.2445	0.5	0.986	1	0	cis	1.723e-10	0.000999	0.2549	-0.1763	31	79	31
crblm	ILMN_1778371	KAT3	56267	kynurenine aminotransferase III (KAT3), transcript variant 1, mRNA.	1	89174043	89231103	-	rs7526419	1	89203865	0	CCBL2	56267	0.2445	0.5	0.986	1	0	cis	1.723e-10	0.000999	0.2549	-0.1763	31	79	31
crblm	ILMN_1778371	KAT3	56267	kynurenine aminotransferase III (KAT3), transcript variant 1, mRNA.	1	89174043	89231103	-	rs9787133	1	89155252	0	LOC100130455	100130455	0.2445	0.5	0.986	1	18791	cis	1.723e-10	0.000999	0.2549	-0.1763	31	79	31
crblm	ILMN_1778371	KAT3	56267	kynurenine aminotransferase III (KAT3), transcript variant 1, mRNA.	1	89174043	89231103	-	rs4233335	1	89180661	0	CCBL2	56267	0.2445	0.5	0.986	1	0	cis	1.723e-10	0.000999	0.2549	-0.1763	31	79	31
crblm	ILMN_1778371	KAT3	56267	kynurenine aminotransferase III (KAT3), transcript variant 1, mRNA.	1	89174043	89231103	-	rs1409152	1	89190991	0	CCBL2	56267	0.2445	0.5	0.986	1	0	cis	1.723e-10	0.000999	0.2549	-0.1763	31	79	31
crblm	ILMN_1778371	KAT3	56267	kynurenine aminotransferase III (KAT3), transcript variant 1, mRNA.	1	89174043	89231103	-	rs7556189	1	89211186	0	CCBL2	56267	0.3181	0.4895	0.986	1	0	cis	2.097e-10	0.000999	0.2528	0.1743	33	78	30
crblm	ILMN_1778371	KAT3	56267	kynurenine aminotransferase III (KAT3), transcript variant 1, mRNA.	1	89174043	89231103	-	rs12729969	1	89211327	0	CCBL2	56267	0.2445	0.5	0.986	1	0	cis	1.723e-10	0.000999	0.2549	-0.1763	31	79	31
crblm	ILMN_1778371	KAT3	56267	kynurenine aminotransferase III (KAT3), transcript variant 1, mRNA.	1	89174043	89231103	-	rs12729558	1	89175548	0	CCBL2	56267	0.2445	0.5	0.986	1	0	cis	1.723e-10	0.000999	0.2549	-0.1763	31	79	31
crblm	ILMN_1778371	KAT3	56267	kynurenine aminotransferase III (KAT3), transcript variant 1, mRNA.	1	89174043	89231103	-	rs3753683	1	89200159	0	CCBL2	56267	0.2445	0.5	0.986	1	0	cis	1.723e-10	0.000999	0.2549	-0.1763	31	79	31
crblm	ILMN_1778371	KAT3	56267	kynurenine aminotransferase III (KAT3), transcript variant 1, mRNA.	1	89174043	89231103	-	rs10801690	1	89145959	0	LOC100130455	100130455	0.2445	0.5	0.986	1	28084	cis	1.723e-10	0.000999	0.2549	-0.1763	31	79	31
crblm	ILMN_1778371	KAT3	56267	kynurenine aminotransferase III (KAT3), transcript variant 1, mRNA.	1	89174043	89231103	-	rs7532151	1	89161532	0	LOC100130455	100130455	0.2445	0.5	0.986	1	12511	cis	1.723e-10	0.000999	0.2549	-0.1763	31	79	31
crblm	ILMN_1739310	SLC44A3	126969	solute carrier family 44, member 3 (SLC44A3), mRNA.	1	95058764	95133196	+	rs859098	1	95102960	0	SLC44A3	126969	0.05402	0.2273	0.958	1	0	cis	6.323e-13	0.000999	0.3193	0.533	77	57	3
crblm	ILMN_1739310	SLC44A3	126969	solute carrier family 44, member 3 (SLC44A3), mRNA.	1	95058764	95133196	+	rs3906197	1	95093973	0	SLC44A3	126969	0.08503	0.2203	0.958	1	0	cis	2.51e-14	0.000999	0.3507	0.5599	79	55	3
crblm	ILMN_1739310	SLC44A3	126969	solute carrier family 44, member 3 (SLC44A3), mRNA.	1	95058764	95133196	+	rs9432393	1	95098038	0	SLC44A3	126969	0.08503	0.2203	0.958	1	0	cis	2.51e-14	0.000999	0.3507	0.5599	79	55	3
crblm	ILMN_1739310	SLC44A3	126969	solute carrier family 44, member 3 (SLC44A3), mRNA.	1	95058764	95133196	+	rs11165265	1	95093685	0	SLC44A3	126969	0.08503	0.2203	0.958	1	0	cis	2.51e-14	0.000999	0.3507	0.5599	79	55	3
crblm	ILMN_1739310	SLC44A3	126969	solute carrier family 44, member 3 (SLC44A3), mRNA.	1	95058764	95133196	+	rs696620	1	95090052	0	SLC44A3	126969	0.5039	0.4755	0.958	1	0	cis	1.506e-09	0.002997	0.2378	-0.3718	36	75	26
crblm	ILMN_1739310	SLC44A3	126969	solute carrier family 44, member 3 (SLC44A3), mRNA.	1	95058764	95133196	+	rs9432593	1	95097578	0	SLC44A3	126969	0.08503	0.2203	0.958	1	0	cis	2.51e-14	0.000999	0.3507	0.5599	79	55	3
crblm	ILMN_1739310	SLC44A3	126969	solute carrier family 44, member 3 (SLC44A3), mRNA.	1	95058764	95133196	+	rs3849304	1	95093949	0	SLC44A3	126969	0.2884	0.1923	0.958	1	0	cis	1.524e-13	0.000999	0.3333	0.5553	87	47	3
crblm	ILMN_1739310	SLC44A3	126969	solute carrier family 44, member 3 (SLC44A3), mRNA.	1	95058764	95133196	+	rs11165263	1	95093306	0	SLC44A3	126969	0.4419	0.2028	0.958	1	0	cis	4.279e-16	0.000999	0.3882	0.5799	85	48	4
crblm	ILMN_1739310	SLC44A3	126969	solute carrier family 44, member 3 (SLC44A3), mRNA.	1	95058764	95133196	+	rs9432595	1	95098308	0	SLC44A3	126969	0.08503	0.2203	0.958	1	0	cis	2.51e-14	0.000999	0.3507	0.5599	79	55	3
crblm	ILMN_1739310	SLC44A3	126969	solute carrier family 44, member 3 (SLC44A3), mRNA.	1	95058764	95133196	+	rs9432394	1	95098876	0	SLC44A3	126969	0.08503	0.2203	0.958	1	0	cis	2.51e-14	0.000999	0.3507	0.5599	79	55	3
crblm	ILMN_1739310	SLC44A3	126969	solute carrier family 44, member 3 (SLC44A3), mRNA.	1	95058764	95133196	+	rs859101	1	95097372	0	SLC44A3	126969	0.6082	0.4161	0.958	1	0	cis	1.417e-08	0.01499	0.2127	-0.354	45	72	20
crblm	ILMN_1653429	SLC35A3	23443	solute carrier family 35 (UDP-N-acetylglucosamine (UDP-GlcNAc) transporter), member A3 (SLC35A3), mRNA.	1	100208127	100261593	+	rs1978634	2	99909572	0	AFF3	3899	0.7705	0.1748	0.965	1	NA	trans	4.057e-09	0.008991	0.2253	-0.2233	94	39	5
crblm	ILMN_1795893	C1orf119	56900	chromosome 1 open reading frame 119 (C1orf119), mRNA.	1	109434925	109441076	+	rs2378371	9	81196958	184	CHCHD9	645345	0.8518	0.3322	0.993	1	NA	trans	2.299e-08	0.007992	0.2005	-0.1173	63	64	15
crblm	ILMN_1795893	C1orf119	56900	chromosome 1 open reading frame 119 (C1orf119), mRNA.	1	109434925	109441076	+	rs11138168	9	81173140	-22873	CHCHD9	645345	1	0.3287	0.993	1	NA	trans	3.44e-08	0.01199	0.196	-0.1156	64	63	15
crblm	ILMN_1795893	C1orf119	56900	chromosome 1 open reading frame 119 (C1orf119), mRNA.	1	109434925	109441076	+	rs12338373	9	81178142	-17871	CHCHD9	645345	1	0.3287	0.993	1	NA	trans	3.44e-08	0.01199	0.196	-0.1156	64	63	15
crblm	ILMN_1795893	C1orf119	56900	chromosome 1 open reading frame 119 (C1orf119), mRNA.	1	109434925	109441076	+	rs10867372	9	81182219	-13794	CHCHD9	645345	0.8511	0.3357	0.993	1	NA	trans	1.692e-08	0.004995	0.2039	-0.1186	62	65	15
crblm	ILMN_1795893	C1orf119	56900	chromosome 1 open reading frame 119 (C1orf119), mRNA.	1	109434925	109441076	+	rs7864543	9	81182706	-13307	CHCHD9	645345	1	0.3287	0.993	1	NA	trans	3.44e-08	0.01199	0.196	-0.1156	64	63	15
crblm	ILMN_1795893	C1orf119	56900	chromosome 1 open reading frame 119 (C1orf119), mRNA.	1	109434925	109441076	+	rs10867377	9	81193493	-2520	CHCHD9	645345	0.8518	0.3322	0.993	1	NA	trans	2.299e-08	0.007992	0.2005	-0.1173	63	64	15
crblm	ILMN_1795893	C1orf119	56900	chromosome 1 open reading frame 119 (C1orf119), mRNA.	1	109434925	109441076	+	rs11138170	9	81177971	-18042	CHCHD9	645345	1	0.3147	0.993	1	NA	trans	2.717e-08	0.008991	0.1987	-0.1172	67	61	14
crblm	ILMN_1795893	C1orf119	56900	chromosome 1 open reading frame 119 (C1orf119), mRNA.	1	109434925	109441076	+	rs10867370	9	81175454	-20559	CHCHD9	645345	1	0.3287	0.993	1	NA	trans	3.44e-08	0.01199	0.196	-0.1156	64	63	15
crblm	ILMN_1668134	GSTM1	2944	glutathione S-transferase M1 (GSTM1), transcript variant 1, mRNA.	1	110031964	110037889	+	rs366631	1	110053995	-2392	GSTM5	2949	0.7908	0.1958	0.951	1	16106	cis	7.131e-12	0.000999	0.2967	0.5121	87	43	6
crblm	ILMN_1668134	GSTM1	2944	glutathione S-transferase M1 (GSTM1), transcript variant 1, mRNA.	1	110031964	110037889	+	rs674787	1	110055434	-953	GSTM5	2949	0.3193	0.2098	0.951	1	17545	cis	3.39e-11	0.000999	0.2804	0.5176	81	51	4
crblm	ILMN_1736184	GSTM3	2947	glutathione S-transferase M3 (brain) (GSTM3), mRNA.	1	110078076	110084562	-	rs6684608	1	110097812	0	EPS8L3	79574	0.7227	0.3776	1	1	13250	cis	5.895e-11	0.000999	0.2629	-0.3473	54	70	19
crblm	ILMN_1736184	GSTM3	2947	glutathione S-transferase M3 (brain) (GSTM3), mRNA.	1	110078076	110084562	-	rs10735234	1	110083464	0	GSTM3	2947	0.1737	0.4196	1	1	0	cis	1.555e-17	0.000999	0.4037	-0.4412	44	78	21
crblm	ILMN_1736184	GSTM3	2947	glutathione S-transferase M3 (brain) (GSTM3), mRNA.	1	110078076	110084562	-	rs6676743	1	110097861	0	EPS8L3	79574	0.4808	0.3881	1	1	13299	cis	1.17e-11	0.000999	0.2793	-0.3625	51	73	19
crblm	ILMN_1736184	GSTM3	2947	glutathione S-transferase M3 (brain) (GSTM3), mRNA.	1	110078076	110084562	-	rs4970777	1	110085308	746	GSTM3	2947	0.3923	0.4266	1	1	746	cis	2.639e-20	0.000999	0.4548	-0.4587	44	76	23
crblm	ILMN_1736184	GSTM3	2947	glutathione S-transferase M3 (brain) (GSTM3), mRNA.	1	110078076	110084562	-	rs1332018	1	110084495	0	GSTM3	2947	0.3061	0.4301	1	1	0	cis	7.23e-20	0.000999	0.447	-0.4573	43	77	23
crblm	ILMN_1736184	GSTM3	2947	glutathione S-transferase M3 (brain) (GSTM3), mRNA.	1	110078076	110084562	-	rs1887548	1	110097413	0	EPS8L3	79574	0.7227	0.3776	1	1	12851	cis	5.895e-11	0.000999	0.2629	-0.3473	54	70	19
crblm	ILMN_1736184	GSTM3	2947	glutathione S-transferase M3 (brain) (GSTM3), mRNA.	1	110078076	110084562	-	rs1887547	1	110097295	0	EPS8L3	79574	0.592	0.3741	1	1	12733	cis	1.81e-11	0.000999	0.2749	-0.3594	54	71	18
crblm	ILMN_1736184	GSTM3	2947	glutathione S-transferase M3 (brain) (GSTM3), mRNA.	1	110078076	110084562	-	rs1537236	1	110080495	0	GSTM3	2947	0.1336	0.486	1	1	0	cis	1.042e-12	0.000999	0.3032	-0.3806	33	81	29
crblm	ILMN_1736184	GSTM3	2947	glutathione S-transferase M3 (brain) (GSTM3), mRNA.	1	110078076	110084562	-	rs6673976	1	110097540	0	EPS8L3	79574	0.7227	0.3776	1	1	12978	cis	5.895e-11	0.000999	0.2629	-0.3473	54	70	19
crblm	ILMN_1736184	GSTM3	2947	glutathione S-transferase M3 (brain) (GSTM3), mRNA.	1	110078076	110084562	-	rs1292099	1	110048687	-7700	GSTM5	2949	0.2974	0.4056	1	1	29389	cis	1.732e-13	0.000999	0.3205	-0.3912	47	76	20
crblm	ILMN_1736184	GSTM3	2947	glutathione S-transferase M3 (brain) (GSTM3), mRNA.	1	110078076	110084562	-	rs10776699	1	110064609	2199	GSTM5	2949	0.2223	0.4021	1	1	13467	cis	3.362e-14	0.000999	0.3359	-0.4051	47	77	19
crblm	ILMN_1736184	GSTM3	2947	glutathione S-transferase M3 (brain) (GSTM3), mRNA.	1	110078076	110084562	-	rs1292097	1	110053785	-2602	GSTM5	2949	0.2974	0.4056	1	1	24291	cis	1.732e-13	0.000999	0.3205	-0.3912	47	76	20
crblm	ILMN_1736184	GSTM3	2947	glutathione S-transferase M3 (brain) (GSTM3), mRNA.	1	110078076	110084562	-	rs1109138	1	110079472	0	GSTM3	2947	0.1737	0.4196	1	1	0	cis	1.555e-17	0.000999	0.4037	-0.4412	44	78	21
crblm	ILMN_1694213	PLEKHO1	51177	pleckstrin homology domain containing, family O member 1 (PLEKHO1), mRNA.	1	148388793	148398448	+	rs11514302	12	69057928	0	KCNMB4	27345	0.02686	0.07343	1	1	NA	trans	6.755e-09	0.006993	0.2127	-0.359	125	15	3
crblm	ILMN_1763228	MEF2D	4209	MADS box transcription enhancer factor 2, polypeptide D (myocyte enhancer factor 2D) (MEF2D), mRNA.	1	154700142	154737152	-	rs7286890	22	48072663	75179	LOC643653	643653	0.7148	0.1329	1	1	NA	trans	1.092e-09	0.01898	0.2323	-0.3703	108	32	3
crblm	ILMN_1651554	RGS5	8490	regulator of G-protein signalling 5 (RGS5), mRNA.	1	161378715	161439495	-	rs10812599	9	27443327	0	MOBKL2B	79817	0.7908	0.1958	0.986	1	NA	trans	6.948e-09	0.02597	0.2151	0.4109	91	44	6
crblm	ILMN_1761804	ALDH9A1	223	aldehyde dehydrogenase 9 family, member A1 (ALDH9A1), mRNA.	1	163898072	163934523	-	rs6026369	20	56581846	48564	LOC149773	149773	0.5031	0.486	1	1	NA	trans	4.43e-08	0.02098	0.192	0.212	40	67	36
crblm	ILMN_1761363	VAMP4	8674	vesicle-associated membrane protein 4 (VAMP4), transcript variant 2, mRNA.	1	169938782	169977836	-	rs7536543	1	169932663	-6119	VAMP4	8674	0.2458	0.2308	0.986	1	6119	cis	3.688e-08	0.01798	0.1965	0.1863	86	46	9
crblm	ILMN_1761363	VAMP4	8674	vesicle-associated membrane protein 4 (VAMP4), transcript variant 2, mRNA.	1	169938782	169977836	-	rs9662506	1	169922607	2373	LOC391135	391135	0.2458	0.2308	0.986	1	16175	cis	3.688e-08	0.01798	0.1965	0.1863	86	46	9
crblm	ILMN_1761363	VAMP4	8674	vesicle-associated membrane protein 4 (VAMP4), transcript variant 2, mRNA.	1	169938782	169977836	-	rs11580415	1	169933455	-5327	VAMP4	8674	0.2458	0.2308	0.986	1	5327	cis	3.688e-08	0.01798	0.1965	0.1863	86	46	9
crblm	ILMN_1761363	VAMP4	8674	vesicle-associated membrane protein 4 (VAMP4), transcript variant 2, mRNA.	1	169938782	169977836	-	rs11579698	1	169933545	-5237	VAMP4	8674	0.2458	0.2308	0.986	1	5237	cis	3.688e-08	0.01798	0.1965	0.1863	86	46	9
crblm	ILMN_1761363	VAMP4	8674	vesicle-associated membrane protein 4 (VAMP4), transcript variant 2, mRNA.	1	169938782	169977836	-	rs15655	1	169939895	0	VAMP4	8674	0.2458	0.2308	0.986	1	0	cis	3.688e-08	0.01798	0.1965	0.1863	86	46	9
crblm	ILMN_1761363	VAMP4	8674	vesicle-associated membrane protein 4 (VAMP4), transcript variant 2, mRNA.	1	169938782	169977836	-	rs10913511	1	169935574	-3208	VAMP4	8674	0.2458	0.2308	0.986	1	3208	cis	3.688e-08	0.01798	0.1965	0.1863	86	46	9
crblm	ILMN_1761363	VAMP4	8674	vesicle-associated membrane protein 4 (VAMP4), transcript variant 2, mRNA.	1	169938782	169977836	-	rs12125429	1	169917776	-1048	LOC391135	391135	0.3496	0.2343	0.986	1	21006	cis	2.821e-08	0.01499	0.1995	0.1875	85	47	9
crblm	ILMN_1761363	VAMP4	8674	vesicle-associated membrane protein 4 (VAMP4), transcript variant 2, mRNA.	1	169938782	169977836	-	rs10913529	1	169946088	0	VAMP4	8674	0.2458	0.2308	0.986	1	0	cis	3.688e-08	0.01798	0.1965	0.1863	86	46	9
crblm	ILMN_1761363	VAMP4	8674	vesicle-associated membrane protein 4 (VAMP4), transcript variant 2, mRNA.	1	169938782	169977836	-	rs11802265	1	169916559	-2265	LOC391135	391135	0.3496	0.2343	0.986	1	22223	cis	2.821e-08	0.01499	0.1995	0.1875	85	47	9
crblm	ILMN_1761363	VAMP4	8674	vesicle-associated membrane protein 4 (VAMP4), transcript variant 2, mRNA.	1	169938782	169977836	-	rs9661596	1	169919287	0	LOC391135	391135	0.3496	0.2343	0.986	1	19495	cis	2.821e-08	0.01499	0.1995	0.1875	85	47	9
crblm	ILMN_1761363	VAMP4	8674	vesicle-associated membrane protein 4 (VAMP4), transcript variant 2, mRNA.	1	169938782	169977836	-	rs11799420	1	169919601	0	LOC391135	391135	0.3496	0.2343	0.986	1	19181	cis	2.821e-08	0.01499	0.1995	0.1875	85	47	9
crblm	ILMN_1761363	VAMP4	8674	vesicle-associated membrane protein 4 (VAMP4), transcript variant 2, mRNA.	1	169938782	169977836	-	rs6670427	1	169921145	911	LOC391135	391135	0.2458	0.2308	0.986	1	17637	cis	3.688e-08	0.01798	0.1965	0.1863	86	46	9
crblm	ILMN_1761363	VAMP4	8674	vesicle-associated membrane protein 4 (VAMP4), transcript variant 2, mRNA.	1	169938782	169977836	-	rs11801283	1	169916081	-2743	LOC391135	391135	0.3496	0.2343	0.986	1	22701	cis	2.821e-08	0.01499	0.1995	0.1875	85	47	9
crblm	ILMN_1761363	VAMP4	8674	vesicle-associated membrane protein 4 (VAMP4), transcript variant 2, mRNA.	1	169938782	169977836	-	rs6659874	1	169920803	569	LOC391135	391135	0.2458	0.2308	0.986	1	17979	cis	3.688e-08	0.01798	0.1965	0.1863	86	46	9
crblm	ILMN_1761363	VAMP4	8674	vesicle-associated membrane protein 4 (VAMP4), transcript variant 2, mRNA.	1	169938782	169977836	-	rs6662720	1	169921239	1005	LOC391135	391135	0.2458	0.2308	0.986	1	17543	cis	3.688e-08	0.01798	0.1965	0.1863	86	46	9
crblm	ILMN_1761363	VAMP4	8674	vesicle-associated membrane protein 4 (VAMP4), transcript variant 2, mRNA.	1	169938782	169977836	-	rs11583920	1	169950234	0	VAMP4	8674	0.2458	0.2308	0.986	1	0	cis	3.688e-08	0.01798	0.1965	0.1863	86	46	9
crblm	ILMN_1761363	VAMP4	8674	vesicle-associated membrane protein 4 (VAMP4), transcript variant 2, mRNA.	1	169938782	169977836	-	rs10913489	1	169920007	0	LOC391135	391135	0.3496	0.2343	0.986	1	18775	cis	2.821e-08	0.01499	0.1995	0.1875	85	47	9
crblm	ILMN_1761363	VAMP4	8674	vesicle-associated membrane protein 4 (VAMP4), transcript variant 2, mRNA.	1	169938782	169977836	-	rs7536436	1	169932537	-6245	VAMP4	8674	0.2458	0.2308	0.986	1	6245	cis	3.688e-08	0.01798	0.1965	0.1863	86	46	9
crblm	ILMN_1761363	VAMP4	8674	vesicle-associated membrane protein 4 (VAMP4), transcript variant 2, mRNA.	1	169938782	169977836	-	rs6667559	1	169920580	346	LOC391135	391135	0.2458	0.2308	0.986	1	18202	cis	3.688e-08	0.01798	0.1965	0.1863	86	46	9
crblm	ILMN_1706553	SMG7	9887	Smg-7 homolog, nonsense mediated mRNA decay factor (C. elegans) (SMG7), transcript variant 3, mRNA.	1	181708257	181789949	+	rs1044879	1	181789375	0	SMG7	9887	1	0.3427	1	1	0	cis	3.184e-08	0.01199	0.1957	-0.193	62	64	17
crblm	ILMN_1718863	KCNK1	3775	potassium channel, subfamily K, member 1 (KCNK1), mRNA.	1	231816372	231874606	+	rs17814096	1	231852339	0	KCNK1	3775	0.4743	0.2273	0.993	1	0	cis	3.225e-10	0.000999	0.2468	-0.5473	86	47	9
crblm	ILMN_1718863	KCNK1	3775	potassium channel, subfamily K, member 1 (KCNK1), mRNA.	1	231816372	231874606	+	rs6660631	1	231848976	0	KCNK1	3775	0.3445	0.2238	0.993	1	0	cis	1.028e-09	0.001998	0.2344	-0.5339	87	46	9
crblm	ILMN_1718863	KCNK1	3775	potassium channel, subfamily K, member 1 (KCNK1), mRNA.	1	231816372	231874606	+	rs7544073	1	231872385	0	KCNK1	3775	1	0.2797	0.993	1	0	cis	7.092e-15	0.000999	0.3522	-0.6316	74	57	11
crblm	ILMN_1718863	KCNK1	3775	potassium channel, subfamily K, member 1 (KCNK1), mRNA.	1	231816372	231874606	+	rs6694698	1	231861226	0	KCNK1	3775	1	0.2448	0.993	1	0	cis	7.165e-09	0.004995	0.2134	-0.5176	81	53	8
crblm	ILMN_1718863	KCNK1	3775	potassium channel, subfamily K, member 1 (KCNK1), mRNA.	1	231816372	231874606	+	rs6692174	1	231861082	0	KCNK1	3775	1	0.2622	0.993	1	0	cis	6.716e-12	0.000999	0.2866	-0.578	78	54	10
crblm	ILMN_1718863	KCNK1	3775	potassium channel, subfamily K, member 1 (KCNK1), mRNA.	1	231816372	231874606	+	rs11576834	1	231849519	0	KCNK1	3775	0.3445	0.2238	0.993	1	0	cis	1.028e-09	0.001998	0.2344	-0.5339	87	46	9
crblm	ILMN_1718863	KCNK1	3775	potassium channel, subfamily K, member 1 (KCNK1), mRNA.	1	231816372	231874606	+	rs7552738	1	231871795	0	KCNK1	3775	1	0.2797	0.993	1	0	cis	7.092e-15	0.000999	0.3522	-0.6316	74	57	11
crblm	ILMN_1735192	COLEC11	78989	collectin sub-family member 11 (COLEC11), transcript variant 1, mRNA.	2	3620511	3669922	+	rs10153783	2	3562934	3269	LOC643517	643517	0.8092	0.2238	0.958	1	57577	cis	2.921e-09	0.000999	0.2305	0.2912	83	49	5
crblm	ILMN_1735192	COLEC11	78989	collectin sub-family member 11 (COLEC11), transcript variant 1, mRNA.	2	3620511	3669922	+	rs6759549	2	3599990	-737	RPS7	6201	0.6624	0.2587	0.958	1	20521	cis	1.866e-08	0.01898	0.2095	0.2639	75	55	7
crblm	ILMN_1739586	FEZ2	9637	fasciculation and elongation protein zeta 2 (zygin II) (FEZ2), mRNA.	2	36632904	36678835	-	rs14291	2	36664090	0	FEZ2	9637	0.5772	0.3392	1	1	0	cis	3.263e-08	0.01998	0.1954	0.2041	64	61	18
crblm	ILMN_1739586	FEZ2	9637	fasciculation and elongation protein zeta 2 (zygin II) (FEZ2), mRNA.	2	36632904	36678835	-	rs848616	2	36664971	0	FEZ2	9637	0.5772	0.3392	1	1	0	cis	3.263e-08	0.01998	0.1954	0.2041	64	61	18
crblm	ILMN_1739586	FEZ2	9637	fasciculation and elongation protein zeta 2 (zygin II) (FEZ2), mRNA.	2	36632904	36678835	-	rs13406169	2	36644688	0	FEZ2	9637	1	0.3357	1	1	0	cis	2.381e-08	0.01399	0.1989	0.2117	63	64	16
crblm	ILMN_1739586	FEZ2	9637	fasciculation and elongation protein zeta 2 (zygin II) (FEZ2), mRNA.	2	36632904	36678835	-	rs848518	2	36616709	0	CRIM1	51232	0.7155	0.3462	1	1	16195	cis	1.358e-08	0.01199	0.2051	0.2103	62	63	18
crblm	ILMN_1739586	FEZ2	9637	fasciculation and elongation protein zeta 2 (zygin II) (FEZ2), mRNA.	2	36632904	36678835	-	rs5003670	2	36673724	0	FEZ2	9637	0.2591	0.3252	1	1	0	cis	3.06e-08	0.01798	0.1961	0.2025	68	57	18
crblm	ILMN_1739586	FEZ2	9637	fasciculation and elongation protein zeta 2 (zygin II) (FEZ2), mRNA.	2	36632904	36678835	-	rs17019087	2	36637103	0	FEZ2	9637	1	0.3357	1	1	0	cis	2.381e-08	0.01399	0.1989	0.2117	63	64	16
crblm	ILMN_1739586	FEZ2	9637	fasciculation and elongation protein zeta 2 (zygin II) (FEZ2), mRNA.	2	36632904	36678835	-	rs10180760	2	36632648	0	LOC100130212	100130212	0.8532	0.3462	1	1	256	cis	1.774e-08	0.01399	0.2021	0.2153	60	67	16
crblm	ILMN_1739586	FEZ2	9637	fasciculation and elongation protein zeta 2 (zygin II) (FEZ2), mRNA.	2	36632904	36678835	-	rs10180792	2	36673523	0	FEZ2	9637	0.3375	0.3182	1	1	0	cis	3.563e-09	0.005994	0.2197	0.2166	69	57	17
crblm	ILMN_1739586	FEZ2	9637	fasciculation and elongation protein zeta 2 (zygin II) (FEZ2), mRNA.	2	36632904	36678835	-	rs1533946	2	36634905	0	FEZ2	9637	1	0.3357	1	1	0	cis	2.381e-08	0.01399	0.1989	0.2117	63	64	16
crblm	ILMN_1739586	FEZ2	9637	fasciculation and elongation protein zeta 2 (zygin II) (FEZ2), mRNA.	2	36632904	36678835	-	rs10194100	2	36636631	0	FEZ2	9637	1	0.3357	1	1	0	cis	2.381e-08	0.01399	0.1989	0.2117	63	64	16
crblm	ILMN_1739586	FEZ2	9637	fasciculation and elongation protein zeta 2 (zygin II) (FEZ2), mRNA.	2	36632904	36678835	-	rs11691600	2	36663637	0	FEZ2	9637	0.8503	0.3287	1	1	0	cis	2.581e-08	0.01499	0.198	0.2102	65	62	16
crblm	ILMN_1739586	FEZ2	9637	fasciculation and elongation protein zeta 2 (zygin II) (FEZ2), mRNA.	2	36632904	36678835	-	rs13385408	2	36663571	0	FEZ2	9637	0.8503	0.3287	1	1	0	cis	2.581e-08	0.01499	0.198	0.2102	65	62	16
crblm	ILMN_1739586	FEZ2	9637	fasciculation and elongation protein zeta 2 (zygin II) (FEZ2), mRNA.	2	36632904	36678835	-	rs3770809	2	36634456	0	FEZ2	9637	1	0.3357	1	1	0	cis	2.381e-08	0.01399	0.1989	0.2117	63	64	16
crblm	ILMN_1739586	FEZ2	9637	fasciculation and elongation protein zeta 2 (zygin II) (FEZ2), mRNA.	2	36632904	36678835	-	rs1533948	2	36634642	0	FEZ2	9637	1	0.3357	1	1	0	cis	2.381e-08	0.01399	0.1989	0.2117	63	64	16
crblm	ILMN_1739586	FEZ2	9637	fasciculation and elongation protein zeta 2 (zygin II) (FEZ2), mRNA.	2	36632904	36678835	-	rs3770799	2	36642120	0	FEZ2	9637	1	0.3357	1	1	0	cis	2.381e-08	0.01399	0.1989	0.2117	63	64	16
crblm	ILMN_1739586	FEZ2	9637	fasciculation and elongation protein zeta 2 (zygin II) (FEZ2), mRNA.	2	36632904	36678835	-	rs3770811	2	36634284	0	FEZ2	9637	1	0.3357	1	1	0	cis	2.381e-08	0.01399	0.1989	0.2117	63	64	16
crblm	ILMN_1739586	FEZ2	9637	fasciculation and elongation protein zeta 2 (zygin II) (FEZ2), mRNA.	2	36632904	36678835	-	rs13406184	2	36644730	0	FEZ2	9637	1	0.3357	1	1	0	cis	2.381e-08	0.01399	0.1989	0.2117	63	64	16
crblm	ILMN_1739586	FEZ2	9637	fasciculation and elongation protein zeta 2 (zygin II) (FEZ2), mRNA.	2	36632904	36678835	-	rs848619	2	36664273	0	FEZ2	9637	0.5772	0.3392	1	1	0	cis	3.263e-08	0.01998	0.1954	0.2041	64	61	18
crblm	ILMN_1739586	FEZ2	9637	fasciculation and elongation protein zeta 2 (zygin II) (FEZ2), mRNA.	2	36632904	36678835	-	rs2160404	2	36635447	0	FEZ2	9637	1	0.3357	1	1	0	cis	2.381e-08	0.01399	0.1989	0.2117	63	64	16
crblm	ILMN_1739586	FEZ2	9637	fasciculation and elongation protein zeta 2 (zygin II) (FEZ2), mRNA.	2	36632904	36678835	-	rs11686443	2	36643261	0	FEZ2	9637	1	0.3357	1	1	0	cis	2.381e-08	0.01399	0.1989	0.2117	63	64	16
crblm	ILMN_1739586	FEZ2	9637	fasciculation and elongation protein zeta 2 (zygin II) (FEZ2), mRNA.	2	36632904	36678835	-	rs848639	2	36661439	0	FEZ2	9637	0.4503	0.3322	1	1	0	cis	2.91e-09	0.004995	0.2218	0.2164	66	59	18
crblm	ILMN_1739586	FEZ2	9637	fasciculation and elongation protein zeta 2 (zygin II) (FEZ2), mRNA.	2	36632904	36678835	-	rs848638	2	36661854	0	FEZ2	9637	0.4503	0.3322	1	1	0	cis	2.91e-09	0.004995	0.2218	0.2164	66	59	18
crblm	ILMN_1707484	GEMIN6	79833	gem (nuclear organelle) associated protein 6 (GEMIN6), mRNA.	2	38858830	38862610	+	rs10905201	10	7689800	0	ITIH5	80760	0.3496	0.2343	0.986	1	NA	trans	1.77e-08	0.01099	0.2047	0.1383	85	46	10
crblm	ILMN_1707484	GEMIN6	79833	gem (nuclear organelle) associated protein 6 (GEMIN6), mRNA.	2	38858830	38862610	+	rs12359380	10	7693921	0	ITIH5	80760	0.1354	0.2168	0.986	1	NA	trans	1.078e-08	0.007992	0.2103	0.1408	90	41	10
crblm	ILMN_1707484	GEMIN6	79833	gem (nuclear organelle) associated protein 6 (GEMIN6), mRNA.	2	38858830	38862610	+	rs11255225	10	7682268	0	ITIH5	80760	0.2458	0.2308	0.986	1	NA	trans	8.701e-09	0.006993	0.2126	0.1411	86	45	10
crblm	ILMN_1707484	GEMIN6	79833	gem (nuclear organelle) associated protein 6 (GEMIN6), mRNA.	2	38858830	38862610	+	rs1537626	10	7693130	0	ITIH5	80760	0.1354	0.2168	0.986	1	NA	trans	1.078e-08	0.007992	0.2103	0.1408	90	41	10
crblm	ILMN_1707484	GEMIN6	79833	gem (nuclear organelle) associated protein 6 (GEMIN6), mRNA.	2	38858830	38862610	+	rs12572683	10	7692427	0	ITIH5	80760	0.1354	0.2168	0.986	1	NA	trans	1.078e-08	0.007992	0.2103	0.1408	90	41	10
crblm	ILMN_1707484	GEMIN6	79833	gem (nuclear organelle) associated protein 6 (GEMIN6), mRNA.	2	38858830	38862610	+	rs10905202	10	7693493	0	ITIH5	80760	0.1354	0.2168	0.986	1	NA	trans	1.078e-08	0.007992	0.2103	0.1408	90	41	10
crblm	ILMN_1707484	GEMIN6	79833	gem (nuclear organelle) associated protein 6 (GEMIN6), mRNA.	2	38858830	38862610	+	rs1537627	10	7693085	0	ITIH5	80760	0.1354	0.2168	0.986	1	NA	trans	1.078e-08	0.007992	0.2103	0.1408	90	41	10
crblm	ILMN_1707484	GEMIN6	79833	gem (nuclear organelle) associated protein 6 (GEMIN6), mRNA.	2	38858830	38862610	+	rs10752113	10	7688196	0	ITIH5	80760	0.1354	0.2168	0.986	1	NA	trans	1.078e-08	0.007992	0.2103	0.1408	90	41	10
crblm	ILMN_1707484	GEMIN6	79833	gem (nuclear organelle) associated protein 6 (GEMIN6), mRNA.	2	38858830	38862610	+	rs1537628	10	7693071	0	ITIH5	80760	0.1354	0.2168	0.986	1	NA	trans	1.078e-08	0.007992	0.2103	0.1408	90	41	10
crblm	ILMN_1707484	GEMIN6	79833	gem (nuclear organelle) associated protein 6 (GEMIN6), mRNA.	2	38858830	38862610	+	rs2050349	10	7688757	0	ITIH5	80760	0.1354	0.2168	0.986	1	NA	trans	1.078e-08	0.007992	0.2103	0.1408	90	41	10
crblm	ILMN_1730611	RTN4	57142	reticulon 4 (RTN4), transcript variant 3, mRNA.	2	55052828	55131237	-	rs11022358	11	12427025	0	PARVA	55742	1	0.472	1	1	NA	trans	7.198e-09	0.006993	0.212	-0.1982	40	71	32
crblm	ILMN_1695821	ACTR1B	10120	ARP1 actin-related protein 1 homolog B, centractin beta (yeast) (ACTR1B), mRNA.	2	97638862	97646815	-	rs1249383	12	53185120	0	NCKAP1L	3071	1	0.1469	1	1	NA	trans	1.105e-08	0.01598	0.2073	-0.2227	104	36	3
crblm	ILMN_1695821	ACTR1B	10120	ARP1 actin-related protein 1 homolog B, centractin beta (yeast) (ACTR1B), mRNA.	2	97638862	97646815	-	rs1707484	12	53194248	0	NCKAP1L	3071	1	0.1503	1	1	NA	trans	4.446e-09	0.006993	0.2173	-0.2267	103	37	3
crblm	ILMN_1797745	MAP4K4	9448	mitogen-activated protein kinase kinase kinase kinase 4 (MAP4K4), transcript variant 2, mRNA.	2	101680919	101877583	+	rs10812599	9	27443327	0	MOBKL2B	79817	0.7908	0.1958	1	1	NA	trans	1.802e-09	0.01199	0.227	0.4132	93	44	6
crblm	ILMN_1672662	SLC20A1	6574	solute carrier family 20 (phosphate transporter), member 1 (SLC20A1), mRNA.	2	113119997	113137872	+	rs2870912	12	65380474	21455	GRIP1	23426	0.4503	0.3322	1	1	NA	trans	4.882e-09	0.002997	0.2162	-0.2456	66	59	18
crblm	ILMN_1765122	MAP3K2	10746	mitogen-activated protein kinase kinase kinase 2 (MAP3K2), mRNA.	2	127778608	127817239	-	rs12477214	2	127843592	26353	MAP3K2	10746	0.8375	0.2832	0.979	1	26353	cis	1.031e-11	0.000999	0.2857	-0.2655	74	55	11
crblm	ILMN_1765122	MAP3K2	10746	mitogen-activated protein kinase kinase kinase 2 (MAP3K2), mRNA.	2	127778608	127817239	-	rs6716392	2	127823940	6701	MAP3K2	10746	0.8039	0.2133	0.979	1	6701	cis	3.962e-12	0.000999	0.2954	-0.3002	89	45	6
crblm	ILMN_1765122	MAP3K2	10746	mitogen-activated protein kinase kinase kinase 2 (MAP3K2), mRNA.	2	127778608	127817239	-	rs11684068	2	127842085	24846	MAP3K2	10746	0.8098	0.2168	0.979	1	24846	cis	3.65e-12	0.000999	0.2962	-0.3001	88	46	6
crblm	ILMN_1765122	MAP3K2	10746	mitogen-activated protein kinase kinase kinase 2 (MAP3K2), mRNA.	2	127778608	127817239	-	rs6430937	2	127798702	0	MAP3K2	10746	1	0.2203	0.979	1	0	cis	2.822e-11	0.000999	0.2754	-0.2888	87	47	6
crblm	ILMN_1765122	MAP3K2	10746	mitogen-activated protein kinase kinase kinase 2 (MAP3K2), mRNA.	2	127778608	127817239	-	rs4150434	2	127758570	0	ERCC3	2071	0.8089	0.2203	0.979	1	20038	cis	9.57e-15	0.000999	0.3535	-0.3346	86	49	5
crblm	ILMN_1765122	MAP3K2	10746	mitogen-activated protein kinase kinase kinase 2 (MAP3K2), mRNA.	2	127778608	127817239	-	rs2276682	2	127862932	-29554	PROC	5624	0.8098	0.2168	0.979	1	45693	cis	3.65e-12	0.000999	0.2962	-0.3001	88	46	6
crblm	ILMN_1765122	MAP3K2	10746	mitogen-activated protein kinase kinase kinase 2 (MAP3K2), mRNA.	2	127778608	127817239	-	rs3893313	2	127704857	-16446	LOC100130102	100130102	1	0.2168	0.979	1	73751	cis	3.429e-15	0.000999	0.3629	-0.3396	87	48	5
crblm	ILMN_1765122	MAP3K2	10746	mitogen-activated protein kinase kinase kinase 2 (MAP3K2), mRNA.	2	127778608	127817239	-	rs4359587	2	127703519	-17784	LOC100130102	100130102	1	0.2168	0.979	1	75089	cis	3.429e-15	0.000999	0.3629	-0.3396	87	48	5
crblm	ILMN_1765122	MAP3K2	10746	mitogen-activated protein kinase kinase kinase 2 (MAP3K2), mRNA.	2	127778608	127817239	-	rs1143407	2	127740354	0	ERCC3	2071	0.8089	0.2203	0.979	1	38254	cis	9.57e-15	0.000999	0.3535	-0.3346	86	49	5
crblm	ILMN_1765122	MAP3K2	10746	mitogen-activated protein kinase kinase kinase 2 (MAP3K2), mRNA.	2	127778608	127817239	-	rs4150506	2	127737016	0	ERCC3	2071	0.8089	0.2203	0.979	1	41592	cis	9.57e-15	0.000999	0.3535	-0.3346	86	49	5
crblm	ILMN_1765122	MAP3K2	10746	mitogen-activated protein kinase kinase kinase 2 (MAP3K2), mRNA.	2	127778608	127817239	-	rs4300780	2	127706441	-14862	LOC100130102	100130102	0.8089	0.2203	0.979	1	72167	cis	3.114e-15	0.000999	0.3638	-0.3394	86	49	5
crblm	ILMN_1765122	MAP3K2	10746	mitogen-activated protein kinase kinase kinase 2 (MAP3K2), mRNA.	2	127778608	127817239	-	rs6747862	2	127682315	2503	CYP27C1	339761	1	0.2168	0.979	1	96293	cis	3.429e-15	0.000999	0.3629	-0.3396	87	48	5
crblm	ILMN_1765122	MAP3K2	10746	mitogen-activated protein kinase kinase kinase 2 (MAP3K2), mRNA.	2	127778608	127817239	-	rs13429925	2	127790903	0	MAP3K2	10746	1	0.2238	0.979	1	0	cis	5.914e-14	0.000999	0.3364	-0.3187	86	48	6
crblm	ILMN_1765122	MAP3K2	10746	mitogen-activated protein kinase kinase kinase 2 (MAP3K2), mRNA.	2	127778608	127817239	-	rs2134794	2	127747349	0	ERCC3	2071	0.8089	0.2203	0.979	1	31259	cis	9.57e-15	0.000999	0.3535	-0.3346	86	49	5
crblm	ILMN_1765122	MAP3K2	10746	mitogen-activated protein kinase kinase kinase 2 (MAP3K2), mRNA.	2	127778608	127817239	-	rs3738948	2	127734533	0	ERCC3	2071	0.8089	0.2203	0.979	1	44075	cis	9.57e-15	0.000999	0.3535	-0.3346	86	49	5
crblm	ILMN_1765122	MAP3K2	10746	mitogen-activated protein kinase kinase kinase 2 (MAP3K2), mRNA.	2	127778608	127817239	-	rs2139142	2	127848232	30993	MAP3K2	10746	1	0.2183	0.972	0.993	30993	cis	3.144e-12	0.000999	0.2995	-0.3022	87	46	6
crblm	ILMN_1765122	MAP3K2	10746	mitogen-activated protein kinase kinase kinase 2 (MAP3K2), mRNA.	2	127778608	127817239	-	rs10928764	2	127820271	3032	MAP3K2	10746	0.8098	0.2168	0.979	1	3032	cis	3.65e-12	0.000999	0.2962	-0.3001	88	46	6
crblm	ILMN_1765122	MAP3K2	10746	mitogen-activated protein kinase kinase kinase 2 (MAP3K2), mRNA.	2	127778608	127817239	-	rs12613413	2	127802824	0	MAP3K2	10746	0.8098	0.2168	0.979	1	0	cis	3.65e-12	0.000999	0.2962	-0.3001	88	46	6
crblm	ILMN_1765122	MAP3K2	10746	mitogen-activated protein kinase kinase kinase 2 (MAP3K2), mRNA.	2	127778608	127817239	-	rs6430935	2	127723461	0	LOC100130102	100130102	0.5383	0.2832	0.979	1	55147	cis	9.53e-14	0.000999	0.3319	-0.2812	75	53	12
crblm	ILMN_1765122	MAP3K2	10746	mitogen-activated protein kinase kinase kinase 2 (MAP3K2), mRNA.	2	127778608	127817239	-	rs6735779	2	127836756	19517	MAP3K2	10746	0.8098	0.2168	0.979	1	19517	cis	3.65e-12	0.000999	0.2962	-0.3001	88	46	6
crblm	ILMN_1765122	MAP3K2	10746	mitogen-activated protein kinase kinase kinase 2 (MAP3K2), mRNA.	2	127778608	127817239	-	rs4662724	2	127854031	36792	MAP3K2	10746	0.8098	0.2168	0.979	1	36792	cis	3.65e-12	0.000999	0.2962	-0.3001	88	46	6
crblm	ILMN_1765122	MAP3K2	10746	mitogen-activated protein kinase kinase kinase 2 (MAP3K2), mRNA.	2	127778608	127817239	-	rs4662721	2	127818888	1649	MAP3K2	10746	0.8098	0.2168	0.979	1	1649	cis	3.65e-12	0.000999	0.2962	-0.3001	88	46	6
crblm	ILMN_1698323	PLEKHB2	55041	pleckstrin homology domain containing, family B (evectins) member 2 (PLEKHB2), transcript variant 1, mRNA.	2	131578890	131623895	+	rs1978634	2	99909572	0	AFF3	3899	0.7705	0.1748	0.958	1	NA	trans	1.648e-08	0.02498	0.211	-0.5999	94	38	5
crblm	ILMN_1751901	DKFZP566N034	81615	hypothetical protein DKFZp566N034 (DKFZP566N034), mRNA.	2	134930029	135193039	-	rs17654113	9	75019873	44747	ANXA1	301	0.4123	0.1818	0.972	1	NA	trans	1.592e-09	0.008991	0.2342	-0.4384	93	40	6
crblm	ILMN_1751901	DKFZP566N034	81615	hypothetical protein DKFZp566N034 (DKFZP566N034), mRNA.	2	134930029	135193039	-	rs7868086	9	75013948	38822	ANXA1	301	0.578	0.1853	0.972	1	NA	trans	1.199e-09	0.008991	0.2373	-0.44	92	41	6
crblm	ILMN_1751901	DKFZP566N034	81615	hypothetical protein DKFZp566N034 (DKFZP566N034), mRNA.	2	134930029	135193039	-	rs17653504	9	75006670	31544	ANXA1	301	0.578	0.1853	0.972	1	NA	trans	1.199e-09	0.008991	0.2373	-0.44	92	41	6
crblm	ILMN_1751901	DKFZP566N034	81615	hypothetical protein DKFZp566N034 (DKFZP566N034), mRNA.	2	134930029	135193039	-	rs4237258	9	75018527	43401	ANXA1	301	0.3969	0.1796	0.965	0.993	NA	trans	8.24e-10	0.005994	0.2429	-0.4476	93	39	6
crblm	ILMN_1665425	RPRM	56475	reprimo, TP53 dependent G2 arrest mediator candidate (RPRM), mRNA.	2	154042097	154043567	-	rs4742576	9	9225486	0	PTPRD	5789	0.8226	0.2448	0.965	1	NA	trans	3.021e-09	0.02697	0.2286	0.226	77	52	9
crblm	ILMN_1665425	RPRM	56475	reprimo, TP53 dependent G2 arrest mediator candidate (RPRM), mRNA.	2	154042097	154043567	-	rs5001110	9	9215281	0	PTPRD	5789	0.4412	0.1993	0.965	1	NA	trans	2.218e-09	0.02198	0.232	0.2394	88	43	7
crblm	ILMN_1770020	PPIL3	53938	peptidylprolyl isomerase (cyclophilin)-like 3 (PPIL3), transcript variant PPIL3a, mRNA.	2	201443923	201462243	-	rs13405753	2	201589922	0	FAM126B	285172	0.7655	0.1678	1	1	127679	cis	5.05e-16	0.000999	0.3738	-0.3751	98	42	3
crblm	ILMN_1770020	PPIL3	53938	peptidylprolyl isomerase (cyclophilin)-like 3 (PPIL3), transcript variant PPIL3a, mRNA.	2	201443923	201462243	-	rs4622700	2	201501358	0	ORC2L	4999	0.7669	0.1713	1	1	39115	cis	5.34e-16	0.000999	0.3733	-0.3733	97	43	3
crblm	ILMN_1770020	PPIL3	53938	peptidylprolyl isomerase (cyclophilin)-like 3 (PPIL3), transcript variant PPIL3a, mRNA.	2	201443923	201462243	-	rs12104442	2	201722201	0	CFLAR	8837	1	0.2203	1	1	259958	cis	1.656e-13	0.000999	0.3209	-0.3048	87	49	7
crblm	ILMN_1770020	PPIL3	53938	peptidylprolyl isomerase (cyclophilin)-like 3 (PPIL3), transcript variant PPIL3a, mRNA.	2	201443923	201462243	-	rs7588993	2	201472111	0	NIF3L1	60491	0.6478	0.2378	1	1	9868	cis	3.802e-15	0.000999	0.3558	-0.3075	84	50	9
crblm	ILMN_1770020	PPIL3	53938	peptidylprolyl isomerase (cyclophilin)-like 3 (PPIL3), transcript variant PPIL3a, mRNA.	2	201443923	201462243	-	rs16836568	2	201588193	0	FAM126B	285172	0.2884	0.1923	1	1	125950	cis	1.229e-14	0.000999	0.3452	-0.3515	91	49	3
crblm	ILMN_1770020	PPIL3	53938	peptidylprolyl isomerase (cyclophilin)-like 3 (PPIL3), transcript variant PPIL3a, mRNA.	2	201443923	201462243	-	rs10197103	2	201593538	0	FAM126B	285172	0.7655	0.1678	1	1	131295	cis	5.05e-16	0.000999	0.3738	-0.3751	98	42	3
crblm	ILMN_1770020	PPIL3	53938	peptidylprolyl isomerase (cyclophilin)-like 3 (PPIL3), transcript variant PPIL3a, mRNA.	2	201443923	201462243	-	rs13384791	2	201619409	0	FAM126B	285172	0.7655	0.1678	1	1	157166	cis	5.05e-16	0.000999	0.3738	-0.3751	98	42	3
crblm	ILMN_1770020	PPIL3	53938	peptidylprolyl isomerase (cyclophilin)-like 3 (PPIL3), transcript variant PPIL3a, mRNA.	2	201443923	201462243	-	rs6737556	2	201632323	0	FAM126B	285172	0.7655	0.1678	1	1	170080	cis	5.05e-16	0.000999	0.3738	-0.3751	98	42	3
crblm	ILMN_1770020	PPIL3	53938	peptidylprolyl isomerase (cyclophilin)-like 3 (PPIL3), transcript variant PPIL3a, mRNA.	2	201443923	201462243	-	rs13389349	2	201628863	0	FAM126B	285172	0.7655	0.1678	1	1	166620	cis	5.05e-16	0.000999	0.3738	-0.3751	98	42	3
crblm	ILMN_1770020	PPIL3	53938	peptidylprolyl isomerase (cyclophilin)-like 3 (PPIL3), transcript variant PPIL3a, mRNA.	2	201443923	201462243	-	rs10185136	2	201612546	0	FAM126B	285172	1	0.2273	1	1	150303	cis	1.633e-15	0.000999	0.3634	-0.3237	85	51	7
crblm	ILMN_1770020	PPIL3	53938	peptidylprolyl isomerase (cyclophilin)-like 3 (PPIL3), transcript variant PPIL3a, mRNA.	2	201443923	201462243	-	rs10197833	2	201612711	0	FAM126B	285172	1	0.2273	1	1	150468	cis	1.633e-15	0.000999	0.3634	-0.3237	85	51	7
crblm	ILMN_1770020	PPIL3	53938	peptidylprolyl isomerase (cyclophilin)-like 3 (PPIL3), transcript variant PPIL3a, mRNA.	2	201443923	201462243	-	rs10204787	2	201470392	0	NIF3L1	60491	0.7669	0.1713	1	1	8149	cis	5.34e-16	0.000999	0.3733	-0.3733	97	43	3
crblm	ILMN_1770020	PPIL3	53938	peptidylprolyl isomerase (cyclophilin)-like 3 (PPIL3), transcript variant PPIL3a, mRNA.	2	201443923	201462243	-	rs11894842	2	201481790	-1348	ORC2L	4999	0.6478	0.2378	1	1	19547	cis	3.802e-15	0.000999	0.3558	-0.3075	84	50	9
crblm	ILMN_1770020	PPIL3	53938	peptidylprolyl isomerase (cyclophilin)-like 3 (PPIL3), transcript variant PPIL3a, mRNA.	2	201443923	201462243	-	rs7606251	2	201444979	0	PPIL3	53938	1	0.2203	1	1	0	cis	6.055e-14	0.000999	0.3304	-0.3093	87	49	7
crblm	ILMN_1770020	PPIL3	53938	peptidylprolyl isomerase (cyclophilin)-like 3 (PPIL3), transcript variant PPIL3a, mRNA.	2	201443923	201462243	-	rs10205561	2	201517949	0	ORC2L	4999	0.2884	0.1923	1	1	55706	cis	1.229e-14	0.000999	0.3452	-0.3515	91	49	3
crblm	ILMN_1770020	PPIL3	53938	peptidylprolyl isomerase (cyclophilin)-like 3 (PPIL3), transcript variant PPIL3a, mRNA.	2	201443923	201462243	-	rs2307358	2	201493902	0	ORC2L	4999	0.7669	0.1713	1	1	31659	cis	5.34e-16	0.000999	0.3733	-0.3733	97	43	3
crblm	ILMN_1770020	PPIL3	53938	peptidylprolyl isomerase (cyclophilin)-like 3 (PPIL3), transcript variant PPIL3a, mRNA.	2	201443923	201462243	-	rs4381763	2	201485233	0	ORC2L	4999	0.5964	0.1972	0.993	0.993	22990	cis	2.962e-14	0.000999	0.339	-0.339	90	48	4
crblm	ILMN_1770020	PPIL3	53938	peptidylprolyl isomerase (cyclophilin)-like 3 (PPIL3), transcript variant PPIL3a, mRNA.	2	201443923	201462243	-	rs9288314	2	201502418	0	ORC2L	4999	0.7669	0.1713	1	1	40175	cis	5.34e-16	0.000999	0.3733	-0.3733	97	43	3
crblm	ILMN_1770020	PPIL3	53938	peptidylprolyl isomerase (cyclophilin)-like 3 (PPIL3), transcript variant PPIL3a, mRNA.	2	201443923	201462243	-	rs13429609	2	201524502	0	ORC2L	4999	0.7655	0.1678	1	1	62259	cis	5.05e-16	0.000999	0.3738	-0.3751	98	42	3
crblm	ILMN_1770020	PPIL3	53938	peptidylprolyl isomerase (cyclophilin)-like 3 (PPIL3), transcript variant PPIL3a, mRNA.	2	201443923	201462243	-	rs3087357	2	201536610	0	ORC2L	4999	0.2884	0.1923	1	1	74367	cis	1.229e-14	0.000999	0.3452	-0.3515	91	49	3
crblm	ILMN_1770020	PPIL3	53938	peptidylprolyl isomerase (cyclophilin)-like 3 (PPIL3), transcript variant PPIL3a, mRNA.	2	201443923	201462243	-	rs16836477	2	201561702	0	FAM126B	285172	0.7655	0.1678	1	1	99459	cis	5.05e-16	0.000999	0.3738	-0.3751	98	42	3
crblm	ILMN_1770020	PPIL3	53938	peptidylprolyl isomerase (cyclophilin)-like 3 (PPIL3), transcript variant PPIL3a, mRNA.	2	201443923	201462243	-	rs3901120	2	201571775	0	FAM126B	285172	1	0.2273	1	1	109532	cis	1.633e-15	0.000999	0.3634	-0.3237	85	51	7
crblm	ILMN_1770020	PPIL3	53938	peptidylprolyl isomerase (cyclophilin)-like 3 (PPIL3), transcript variant PPIL3a, mRNA.	2	201443923	201462243	-	rs16842071	2	201639975	0	FAM126B	285172	1	0.2238	1	1	177732	cis	2.56e-15	0.000999	0.3594	-0.3222	86	50	7
crblm	ILMN_1770020	PPIL3	53938	peptidylprolyl isomerase (cyclophilin)-like 3 (PPIL3), transcript variant PPIL3a, mRNA.	2	201443923	201462243	-	rs11892372	2	201527728	0	ORC2L	4999	1	0.2273	1	1	65485	cis	1.633e-15	0.000999	0.3634	-0.3237	85	51	7
crblm	ILMN_1770020	PPIL3	53938	peptidylprolyl isomerase (cyclophilin)-like 3 (PPIL3), transcript variant PPIL3a, mRNA.	2	201443923	201462243	-	rs13384245	2	201469182	0	NIF3L1	60491	0.7669	0.1713	1	1	6939	cis	5.34e-16	0.000999	0.3733	-0.3733	97	43	3
crblm	ILMN_1770020	PPIL3	53938	peptidylprolyl isomerase (cyclophilin)-like 3 (PPIL3), transcript variant PPIL3a, mRNA.	2	201443923	201462243	-	rs10205971	2	201666446	7737	NDUFB3	4709	0.7655	0.1678	1	1	204203	cis	5.05e-16	0.000999	0.3738	-0.3751	98	42	3
crblm	ILMN_1770020	PPIL3	53938	peptidylprolyl isomerase (cyclophilin)-like 3 (PPIL3), transcript variant PPIL3a, mRNA.	2	201443923	201462243	-	rs874358	2	201537847	1193	ORC2L	4999	0.2884	0.1923	1	1	75604	cis	1.229e-14	0.000999	0.3452	-0.3515	91	49	3
crblm	ILMN_1770020	PPIL3	53938	peptidylprolyl isomerase (cyclophilin)-like 3 (PPIL3), transcript variant PPIL3a, mRNA.	2	201443923	201462243	-	rs2041766	2	201729740	0	CFLAR	8837	0.8098	0.2168	1	1	267497	cis	1.957e-13	0.000999	0.3193	-0.3045	88	48	7
crblm	ILMN_1770020	PPIL3	53938	peptidylprolyl isomerase (cyclophilin)-like 3 (PPIL3), transcript variant PPIL3a, mRNA.	2	201443923	201462243	-	rs719125	2	201726105	0	CFLAR	8837	0.8098	0.2168	1	1	263862	cis	1.957e-13	0.000999	0.3193	-0.3045	88	48	7
crblm	ILMN_1770020	PPIL3	53938	peptidylprolyl isomerase (cyclophilin)-like 3 (PPIL3), transcript variant PPIL3a, mRNA.	2	201443923	201462243	-	rs4482462	2	201729992	0	CFLAR	8837	0.8098	0.2168	1	1	267749	cis	1.957e-13	0.000999	0.3193	-0.3045	88	48	7
crblm	ILMN_1770020	PPIL3	53938	peptidylprolyl isomerase (cyclophilin)-like 3 (PPIL3), transcript variant PPIL3a, mRNA.	2	201443923	201462243	-	rs2136600	2	201450590	0	PPIL3	53938	0.4743	0.2273	1	1	0	cis	1.402e-15	0.000999	0.3648	-0.3119	87	47	9
crblm	ILMN_1770020	PPIL3	53938	peptidylprolyl isomerase (cyclophilin)-like 3 (PPIL3), transcript variant PPIL3a, mRNA.	2	201443923	201462243	-	rs10207746	2	201624663	0	FAM126B	285172	0.7655	0.1678	1	1	162420	cis	5.05e-16	0.000999	0.3738	-0.3751	98	42	3
crblm	ILMN_1770020	PPIL3	53938	peptidylprolyl isomerase (cyclophilin)-like 3 (PPIL3), transcript variant PPIL3a, mRNA.	2	201443923	201462243	-	rs10194168	2	201650682	0	NDUFB3	4709	0.7655	0.1678	1	1	188439	cis	5.05e-16	0.000999	0.3738	-0.3751	98	42	3
crblm	ILMN_1770020	PPIL3	53938	peptidylprolyl isomerase (cyclophilin)-like 3 (PPIL3), transcript variant PPIL3a, mRNA.	2	201443923	201462243	-	rs6719992	2	201580223	0	FAM126B	285172	0.7655	0.1678	1	1	117980	cis	5.05e-16	0.000999	0.3738	-0.3751	98	42	3
crblm	ILMN_1770020	PPIL3	53938	peptidylprolyl isomerase (cyclophilin)-like 3 (PPIL3), transcript variant PPIL3a, mRNA.	2	201443923	201462243	-	rs13417843	2	201621674	0	FAM126B	285172	0.7655	0.1678	1	1	159431	cis	5.05e-16	0.000999	0.3738	-0.3751	98	42	3
crblm	ILMN_1770020	PPIL3	53938	peptidylprolyl isomerase (cyclophilin)-like 3 (PPIL3), transcript variant PPIL3a, mRNA.	2	201443923	201462243	-	rs12721505	2	201722483	0	CFLAR	8837	1	0.2203	1	1	260240	cis	1.656e-13	0.000999	0.3209	-0.3048	87	49	7
crblm	ILMN_1770020	PPIL3	53938	peptidylprolyl isomerase (cyclophilin)-like 3 (PPIL3), transcript variant PPIL3a, mRNA.	2	201443923	201462243	-	rs7573256	2	201711415	0	CFLAR	8837	1	0.2203	1	1	249172	cis	1.656e-13	0.000999	0.3209	-0.3048	87	49	7
crblm	ILMN_1770020	PPIL3	53938	peptidylprolyl isomerase (cyclophilin)-like 3 (PPIL3), transcript variant PPIL3a, mRNA.	2	201443923	201462243	-	rs10190751	2	201714341	0	CFLAR	8837	1	0.2203	1	1	252098	cis	1.656e-13	0.000999	0.3209	-0.3048	87	49	7
crblm	ILMN_1770020	PPIL3	53938	peptidylprolyl isomerase (cyclophilin)-like 3 (PPIL3), transcript variant PPIL3a, mRNA.	2	201443923	201462243	-	rs2307362	2	201494082	0	ORC2L	4999	0.7669	0.1713	1	1	31839	cis	5.34e-16	0.000999	0.3733	-0.3733	97	43	3
crblm	ILMN_1770020	PPIL3	53938	peptidylprolyl isomerase (cyclophilin)-like 3 (PPIL3), transcript variant PPIL3a, mRNA.	2	201443923	201462243	-	rs3900738	2	201572048	0	FAM126B	285172	0.2884	0.1923	1	1	109805	cis	1.229e-14	0.000999	0.3452	-0.3515	91	49	3
crblm	ILMN_1770020	PPIL3	53938	peptidylprolyl isomerase (cyclophilin)-like 3 (PPIL3), transcript variant PPIL3a, mRNA.	2	201443923	201462243	-	rs13410282	2	201679269	-9865	CFLAR	8837	1	0.2238	1	1	217026	cis	2.56e-15	0.000999	0.3594	-0.3222	86	50	7
crblm	ILMN_1770020	PPIL3	53938	peptidylprolyl isomerase (cyclophilin)-like 3 (PPIL3), transcript variant PPIL3a, mRNA.	2	201443923	201462243	-	rs13408964	2	201513217	0	ORC2L	4999	0.7669	0.1713	1	1	50974	cis	5.34e-16	0.000999	0.3733	-0.3733	97	43	3
crblm	ILMN_1770020	PPIL3	53938	peptidylprolyl isomerase (cyclophilin)-like 3 (PPIL3), transcript variant PPIL3a, mRNA.	2	201443923	201462243	-	rs10167387	2	201516863	0	ORC2L	4999	0.6403	0.2343	1	1	54620	cis	4.65e-15	0.000999	0.354	-0.3069	85	49	9
crblm	ILMN_1770020	PPIL3	53938	peptidylprolyl isomerase (cyclophilin)-like 3 (PPIL3), transcript variant PPIL3a, mRNA.	2	201443923	201462243	-	rs4487072	2	201716543	0	CFLAR	8837	0.8098	0.2168	1	1	254300	cis	1.957e-13	0.000999	0.3193	-0.3045	88	48	7
crblm	ILMN_1770020	PPIL3	53938	peptidylprolyl isomerase (cyclophilin)-like 3 (PPIL3), transcript variant PPIL3a, mRNA.	2	201443923	201462243	-	rs7560613	2	201711255	0	CFLAR	8837	1	0.2133	1	1	249012	cis	3.492e-13	0.000999	0.3138	-0.3086	88	49	6
crblm	ILMN_1770020	PPIL3	53938	peptidylprolyl isomerase (cyclophilin)-like 3 (PPIL3), transcript variant PPIL3a, mRNA.	2	201443923	201462243	-	rs7583529	2	201696483	0	CFLAR	8837	1	0.2148	0.993	0.993	234240	cis	4.048e-13	0.000999	0.3142	-0.3094	87	49	6
crblm	ILMN_1770020	PPIL3	53938	peptidylprolyl isomerase (cyclophilin)-like 3 (PPIL3), transcript variant PPIL3a, mRNA.	2	201443923	201462243	-	rs2307357	2	201532337	0	ORC2L	4999	0.2884	0.1923	1	1	70094	cis	1.229e-14	0.000999	0.3452	-0.3515	91	49	3
crblm	ILMN_1770020	PPIL3	53938	peptidylprolyl isomerase (cyclophilin)-like 3 (PPIL3), transcript variant PPIL3a, mRNA.	2	201443923	201462243	-	rs6728771	2	201700652	0	CFLAR	8837	1	0.2133	1	1	238409	cis	3.492e-13	0.000999	0.3138	-0.3086	88	49	6
crblm	ILMN_1770020	PPIL3	53938	peptidylprolyl isomerase (cyclophilin)-like 3 (PPIL3), transcript variant PPIL3a, mRNA.	2	201443923	201462243	-	rs1981726	2	201716945	0	CFLAR	8837	1	0.2203	1	1	254702	cis	1.656e-13	0.000999	0.3209	-0.3048	87	49	7
crblm	ILMN_1770020	PPIL3	53938	peptidylprolyl isomerase (cyclophilin)-like 3 (PPIL3), transcript variant PPIL3a, mRNA.	2	201443923	201462243	-	rs13392371	2	201524666	0	ORC2L	4999	0.7655	0.1678	1	1	62423	cis	5.05e-16	0.000999	0.3738	-0.3751	98	42	3
crblm	ILMN_1770020	PPIL3	53938	peptidylprolyl isomerase (cyclophilin)-like 3 (PPIL3), transcript variant PPIL3a, mRNA.	2	201443923	201462243	-	rs7590522	2	201633033	0	FAM126B	285172	0.7655	0.1678	1	1	170790	cis	5.05e-16	0.000999	0.3738	-0.3751	98	42	3
crblm	ILMN_1770020	PPIL3	53938	peptidylprolyl isomerase (cyclophilin)-like 3 (PPIL3), transcript variant PPIL3a, mRNA.	2	201443923	201462243	-	rs2110728	2	201673923	-15211	CFLAR	8837	0.7655	0.1678	1	1	211680	cis	5.05e-16	0.000999	0.3738	-0.3751	98	42	3
crblm	ILMN_1770020	PPIL3	53938	peptidylprolyl isomerase (cyclophilin)-like 3 (PPIL3), transcript variant PPIL3a, mRNA.	2	201443923	201462243	-	rs10183261	2	201505921	0	ORC2L	4999	0.2866	0.1958	1	1	43678	cis	1.155e-14	0.000999	0.3457	-0.3508	90	50	3
crblm	ILMN_1770020	PPIL3	53938	peptidylprolyl isomerase (cyclophilin)-like 3 (PPIL3), transcript variant PPIL3a, mRNA.	2	201443923	201462243	-	rs16836591	2	201603188	0	FAM126B	285172	1	0.2273	1	1	140945	cis	1.633e-15	0.000999	0.3634	-0.3237	85	51	7
crblm	ILMN_1770020	PPIL3	53938	peptidylprolyl isomerase (cyclophilin)-like 3 (PPIL3), transcript variant PPIL3a, mRNA.	2	201443923	201462243	-	rs6435066	2	201474268	0	NIF3L1	60491	0.6478	0.2378	1	1	12025	cis	3.802e-15	0.000999	0.3558	-0.3075	84	50	9
crblm	ILMN_1770020	PPIL3	53938	peptidylprolyl isomerase (cyclophilin)-like 3 (PPIL3), transcript variant PPIL3a, mRNA.	2	201443923	201462243	-	rs7573529	2	201718871	0	CFLAR	8837	1	0.2203	1	1	256628	cis	1.656e-13	0.000999	0.3209	-0.3048	87	49	7
crblm	ILMN_1770020	PPIL3	53938	peptidylprolyl isomerase (cyclophilin)-like 3 (PPIL3), transcript variant PPIL3a, mRNA.	2	201443923	201462243	-	rs12105811	2	201724490	0	CFLAR	8837	0.7845	0.1888	1	1	262247	cis	4.111e-12	0.000999	0.2897	-0.3151	93	46	4
crblm	ILMN_1770020	PPIL3	53938	peptidylprolyl isomerase (cyclophilin)-like 3 (PPIL3), transcript variant PPIL3a, mRNA.	2	201443923	201462243	-	rs16836710	2	201708090	0	CFLAR	8837	1	0.2133	1	1	245847	cis	3.492e-13	0.000999	0.3138	-0.3086	88	49	6
crblm	ILMN_1770020	PPIL3	53938	peptidylprolyl isomerase (cyclophilin)-like 3 (PPIL3), transcript variant PPIL3a, mRNA.	2	201443923	201462243	-	rs10194347	2	201650725	0	NDUFB3	4709	0.7655	0.1678	1	1	188482	cis	5.05e-16	0.000999	0.3738	-0.3751	98	42	3
crblm	ILMN_1777066	NIF3L1	60491	NIF3 NGG1 interacting factor 3-like 1 (S. pombe) (NIF3L1), mRNA.	2	201462390	201476897	+	rs1493931	8	119825834	-17352	LOC441377	441377	0.5319	0.2762	1	1	NA	trans	4.25e-08	0.02597	0.1924	-0.1982	73	61	9
crblm	ILMN_1777066	NIF3L1	60491	NIF3 NGG1 interacting factor 3-like 1 (S. pombe) (NIF3L1), mRNA.	2	201462390	201476897	+	rs10505338	8	119824671	-18515	LOC441377	441377	0.5319	0.2762	1	1	NA	trans	4.25e-08	0.02597	0.1924	-0.1982	73	61	9
crblm	ILMN_1739192	SPAG16	79582	sperm associated antigen 16 (SPAG16), transcript variant 2, mRNA.	2	213857360	214983469	+	rs10498004	2	213883515	0	SPAG16	79582	0.4145	0.2797	1	1	0	cis	1.06e-08	0.00999	0.2078	-0.2999	72	62	9
crblm	ILMN_1739192	SPAG16	79582	sperm associated antigen 16 (SPAG16), transcript variant 2, mRNA.	2	213857360	214983469	+	rs766258	2	213885225	0	SPAG16	79582	0.4145	0.2797	1	1	0	cis	1.06e-08	0.00999	0.2078	-0.2999	72	62	9
crblm	ILMN_1739192	SPAG16	79582	sperm associated antigen 16 (SPAG16), transcript variant 2, mRNA.	2	213857360	214983469	+	rs11678617	2	213882543	0	SPAG16	79582	0.4145	0.2797	1	1	0	cis	1.06e-08	0.00999	0.2078	-0.2999	72	62	9
crblm	ILMN_1739192	SPAG16	79582	sperm associated antigen 16 (SPAG16), transcript variant 2, mRNA.	2	213857360	214983469	+	rs7425349	2	213882764	0	SPAG16	79582	0.4145	0.2797	1	1	0	cis	1.06e-08	0.00999	0.2078	-0.2999	72	62	9
crblm	ILMN_1739192	SPAG16	79582	sperm associated antigen 16 (SPAG16), transcript variant 2, mRNA.	2	213857360	214983469	+	rs13395079	2	213905733	0	SPAG16	79582	0.3115	0.2867	1	1	0	cis	1.201e-08	0.00999	0.2064	-0.2997	70	64	9
crblm	ILMN_1739192	SPAG16	79582	sperm associated antigen 16 (SPAG16), transcript variant 2, mRNA.	2	213857360	214983469	+	rs1488981	2	213936265	0	SPAG16	79582	0.3975	0.2727	1	1	0	cis	2.849e-08	0.02398	0.1969	-0.297	73	62	8
crblm	ILMN_1739192	SPAG16	79582	sperm associated antigen 16 (SPAG16), transcript variant 2, mRNA.	2	213857360	214983469	+	rs4672679	2	213946775	0	SPAG16	79582	0.3975	0.2727	1	1	0	cis	2.849e-08	0.02398	0.1969	-0.297	73	62	8
crblm	ILMN_1739192	SPAG16	79582	sperm associated antigen 16 (SPAG16), transcript variant 2, mRNA.	2	213857360	214983469	+	rs11688212	2	213916535	0	SPAG16	79582	0.3975	0.2727	1	1	0	cis	2.849e-08	0.02398	0.1969	-0.297	73	62	8
crblm	ILMN_1739192	SPAG16	79582	sperm associated antigen 16 (SPAG16), transcript variant 2, mRNA.	2	213857360	214983469	+	rs1488982	2	213936190	0	SPAG16	79582	0.3975	0.2727	1	1	0	cis	2.849e-08	0.02398	0.1969	-0.297	73	62	8
crblm	ILMN_1739192	SPAG16	79582	sperm associated antigen 16 (SPAG16), transcript variant 2, mRNA.	2	213857360	214983469	+	rs1012556	2	213897836	0	SPAG16	79582	0.3115	0.2867	1	1	0	cis	1.201e-08	0.00999	0.2064	-0.2997	70	64	9
crblm	ILMN_1739192	SPAG16	79582	sperm associated antigen 16 (SPAG16), transcript variant 2, mRNA.	2	213857360	214983469	+	rs10498003	2	213883012	0	SPAG16	79582	0.3975	0.2727	1	1	0	cis	2.849e-08	0.02398	0.1969	-0.297	73	62	8
crblm	ILMN_1739192	SPAG16	79582	sperm associated antigen 16 (SPAG16), transcript variant 2, mRNA.	2	213857360	214983469	+	rs13411988	2	213945665	0	SPAG16	79582	0.3975	0.2727	1	1	0	cis	2.849e-08	0.02398	0.1969	-0.297	73	62	8
crblm	ILMN_1739192	SPAG16	79582	sperm associated antigen 16 (SPAG16), transcript variant 2, mRNA.	2	213857360	214983469	+	rs1043646	2	213890566	0	SPAG16	79582	0.4145	0.2797	1	1	0	cis	1.06e-08	0.00999	0.2078	-0.2999	72	62	9
crblm	ILMN_1739192	SPAG16	79582	sperm associated antigen 16 (SPAG16), transcript variant 2, mRNA.	2	213857360	214983469	+	rs13384459	2	213892014	0	SPAG16	79582	0.5319	0.2762	1	1	0	cis	8.512e-09	0.008991	0.2102	-0.3014	73	61	9
crblm	ILMN_1739192	SPAG16	79582	sperm associated antigen 16 (SPAG16), transcript variant 2, mRNA.	2	213857360	214983469	+	rs10206666	2	213900457	0	SPAG16	79582	0.2192	0.2797	1	1	0	cis	3.286e-08	0.02597	0.1953	-0.2964	71	64	8
crblm	ILMN_1739192	SPAG16	79582	sperm associated antigen 16 (SPAG16), transcript variant 2, mRNA.	2	213857360	214983469	+	rs13400851	2	213912329	0	SPAG16	79582	0.2192	0.2797	1	1	0	cis	3.286e-08	0.02597	0.1953	-0.2964	71	64	8
crblm	ILMN_1739192	SPAG16	79582	sperm associated antigen 16 (SPAG16), transcript variant 2, mRNA.	2	213857360	214983469	+	rs10210603	2	213891343	0	SPAG16	79582	0.4145	0.2797	1	1	0	cis	1.06e-08	0.00999	0.2078	-0.2999	72	62	9
crblm	ILMN_1739192	SPAG16	79582	sperm associated antigen 16 (SPAG16), transcript variant 2, mRNA.	2	213857360	214983469	+	rs13414104	2	213942295	0	SPAG16	79582	0.3975	0.2727	1	1	0	cis	2.849e-08	0.02398	0.1969	-0.297	73	62	8
crblm	ILMN_1739192	SPAG16	79582	sperm associated antigen 16 (SPAG16), transcript variant 2, mRNA.	2	213857360	214983469	+	rs13424627	2	213889076	0	SPAG16	79582	0.4145	0.2797	1	1	0	cis	1.06e-08	0.00999	0.2078	-0.2999	72	62	9
crblm	ILMN_1739192	SPAG16	79582	sperm associated antigen 16 (SPAG16), transcript variant 2, mRNA.	2	213857360	214983469	+	rs13411979	2	213945649	0	SPAG16	79582	0.3975	0.2727	1	1	0	cis	2.849e-08	0.02398	0.1969	-0.297	73	62	8
crblm	ILMN_1739192	SPAG16	79582	sperm associated antigen 16 (SPAG16), transcript variant 2, mRNA.	2	213857360	214983469	+	rs11677851	2	213894145	0	SPAG16	79582	0.3115	0.2867	1	1	0	cis	1.201e-08	0.00999	0.2064	-0.2997	70	64	9
crblm	ILMN_1739192	SPAG16	79582	sperm associated antigen 16 (SPAG16), transcript variant 2, mRNA.	2	213857360	214983469	+	rs13395064	2	213905611	0	SPAG16	79582	0.2192	0.2797	1	1	0	cis	3.286e-08	0.02597	0.1953	-0.2964	71	64	8
crblm	ILMN_1736546	SLC16A14	151473	solute carrier family 16 (monocarboxylic acid transporters), member 14 (SLC16A14), mRNA.	2	230607941	230641862	-	rs17653504	9	75006670	31544	ANXA1	301	0.578	0.1853	0.986	1	NA	trans	1.643e-08	0.02198	0.2056	-0.31	94	41	6
crblm	ILMN_1736546	SLC16A14	151473	solute carrier family 16 (monocarboxylic acid transporters), member 14 (SLC16A14), mRNA.	2	230607941	230641862	-	rs7868086	9	75013948	38822	ANXA1	301	0.578	0.1853	0.986	1	NA	trans	1.643e-08	0.02198	0.2056	-0.31	94	41	6
crblm	ILMN_1736546	SLC16A14	151473	solute carrier family 16 (monocarboxylic acid transporters), member 14 (SLC16A14), mRNA.	2	230607941	230641862	-	rs4237258	9	75018527	43401	ANXA1	301	0.3969	0.1796	0.979	0.993	NA	trans	3.377e-09	0.004995	0.2245	-0.3244	95	39	6
crblm	ILMN_1736546	SLC16A14	151473	solute carrier family 16 (monocarboxylic acid transporters), member 14 (SLC16A14), mRNA.	2	230607941	230641862	-	rs17654113	9	75019873	44747	ANXA1	301	0.4123	0.1818	0.986	1	NA	trans	1.081e-08	0.01399	0.2102	-0.3144	95	40	6
crblm	ILMN_1753472	SUMF1	285362	sulfatase modifying factor 1 (SUMF1), mRNA.	3	4377829	4483953	-	rs1963675	16	13582001	-339522	ERCC4	2072	0.2987	0.2028	0.958	1	NA	trans	1.019e-08	0.01399	0.2164	0.1444	89	40	8
crblm	ILMN_1753472	SUMF1	285362	sulfatase modifying factor 1 (SUMF1), mRNA.	3	4377829	4483953	-	rs8046925	16	13574598	337832	LOC729993	729993	0.2987	0.2028	0.958	1	NA	trans	1.019e-08	0.01399	0.2164	0.1444	89	40	8
crblm	ILMN_1753472	SUMF1	285362	sulfatase modifying factor 1 (SUMF1), mRNA.	3	4377829	4483953	-	rs4780525	16	13576010	339244	LOC729993	729993	0.1852	0.1958	0.958	1	NA	trans	1.425e-08	0.02398	0.2126	0.1434	90	39	8
crblm	ILMN_1707336	ARPC4	10093	actin related protein 2/3 complex, subunit 4, 20kDa (ARPC4), transcript variant 2, mRNA.	3	9809226	9823788	+	rs720289	7	123044628	0	ASB15	142685	1	0.338	0.993	0.993	NA	trans	5.053e-08	0.02198	0.1917	0.1815	62	64	16
crblm	ILMN_1800225	PPARG	5468	peroxisome proliferative activated receptor, gamma (PPARG), transcript variant 1, mRNA.	3	12304348	12450854	+	rs6785890	3	12310816	0	PPARG	5468	0.2698	0.2552	0.993	1	0	cis	3.081e-11	0.000999	0.2711	0.247	81	49	12
crblm	ILMN_1800225	PPARG	5468	peroxisome proliferative activated receptor, gamma (PPARG), transcript variant 1, mRNA.	3	12304348	12450854	+	rs6768587	3	12313115	0	PPARG	5468	0.2698	0.2552	0.993	1	0	cis	3.081e-11	0.000999	0.2711	0.247	81	49	12
crblm	ILMN_1800225	PPARG	5468	peroxisome proliferative activated receptor, gamma (PPARG), transcript variant 1, mRNA.	3	12304348	12450854	+	rs12487012	3	12331196	0	PPARG	5468	0.2807	0.2587	0.993	1	0	cis	3.03e-11	0.000999	0.2713	0.2472	80	50	12
crblm	ILMN_1800225	PPARG	5468	peroxisome proliferative activated receptor, gamma (PPARG), transcript variant 1, mRNA.	3	12304348	12450854	+	rs13070963	3	12331605	0	PPARG	5468	0.2807	0.2587	0.993	1	0	cis	3.03e-11	0.000999	0.2713	0.2472	80	50	12
crblm	ILMN_1800225	PPARG	5468	peroxisome proliferative activated receptor, gamma (PPARG), transcript variant 1, mRNA.	3	12304348	12450854	+	rs12497191	3	12365135	0	PPARG	5468	0.2969	0.1364	0.993	1	0	cis	2.974e-18	0.000999	0.4196	0.3934	107	31	4
crblm	ILMN_1800225	PPARG	5468	peroxisome proliferative activated receptor, gamma (PPARG), transcript variant 1, mRNA.	3	12304348	12450854	+	rs10510411	3	12321849	0	PPARG	5468	0.2807	0.2587	0.993	1	0	cis	3.03e-11	0.000999	0.2713	0.2472	80	50	12
crblm	ILMN_1800225	PPARG	5468	peroxisome proliferative activated receptor, gamma (PPARG), transcript variant 1, mRNA.	3	12304348	12450854	+	rs13095716	3	12328612	0	PPARG	5468	0.2807	0.2587	0.993	1	0	cis	3.03e-11	0.000999	0.2713	0.2472	80	50	12
crblm	ILMN_1800225	PPARG	5468	peroxisome proliferative activated receptor, gamma (PPARG), transcript variant 1, mRNA.	3	12304348	12450854	+	rs7615916	3	12370958	0	PPARG	5468	0.1934	0.2622	0.993	1	0	cis	7.002e-11	0.001998	0.2627	0.2393	80	49	13
crblm	ILMN_1800225	PPARG	5468	peroxisome proliferative activated receptor, gamma (PPARG), transcript variant 1, mRNA.	3	12304348	12450854	+	rs4145574	3	12347074	0	PPARG	5468	0.2182	0.2867	0.993	1	0	cis	2.217e-09	0.006993	0.2262	0.2164	75	52	15
crblm	ILMN_1800225	PPARG	5468	peroxisome proliferative activated receptor, gamma (PPARG), transcript variant 1, mRNA.	3	12304348	12450854	+	rs1122648	3	12350391	0	PPARG	5468	0.1934	0.2622	0.993	1	0	cis	7.002e-11	0.001998	0.2627	0.2393	80	49	13
crblm	ILMN_1800225	PPARG	5468	peroxisome proliferative activated receptor, gamma (PPARG), transcript variant 1, mRNA.	3	12304348	12450854	+	rs17036314	3	12351745	0	PPARG	5468	0.1934	0.2622	0.993	1	0	cis	7.002e-11	0.001998	0.2627	0.2393	80	49	13
crblm	ILMN_1800225	PPARG	5468	peroxisome proliferative activated receptor, gamma (PPARG), transcript variant 1, mRNA.	3	12304348	12450854	+	rs2067819	3	12334049	0	PPARG	5468	0.3686	0.2483	0.993	1	0	cis	1.673e-11	0.000999	0.2774	0.2541	82	49	11
crblm	ILMN_1800225	PPARG	5468	peroxisome proliferative activated receptor, gamma (PPARG), transcript variant 1, mRNA.	3	12304348	12450854	+	rs12636454	3	12335214	0	PPARG	5468	0.1934	0.2622	0.993	1	0	cis	7.002e-11	0.001998	0.2627	0.2393	80	49	13
crblm	ILMN_1800225	PPARG	5468	peroxisome proliferative activated receptor, gamma (PPARG), transcript variant 1, mRNA.	3	12304348	12450854	+	rs880663	3	12345083	0	PPARG	5468	0.1934	0.2622	0.993	1	0	cis	7.002e-11	0.001998	0.2627	0.2393	80	49	13
crblm	ILMN_1800225	PPARG	5468	peroxisome proliferative activated receptor, gamma (PPARG), transcript variant 1, mRNA.	3	12304348	12450854	+	rs17036242	3	12324490	0	PPARG	5468	0.2807	0.2587	0.993	1	0	cis	3.03e-11	0.000999	0.2713	0.2472	80	50	12
crblm	ILMN_1800225	PPARG	5468	peroxisome proliferative activated receptor, gamma (PPARG), transcript variant 1, mRNA.	3	12304348	12450854	+	rs10510412	3	12321962	0	PPARG	5468	0.2807	0.2587	0.993	1	0	cis	3.03e-11	0.000999	0.2713	0.2472	80	50	12
crblm	ILMN_1800225	PPARG	5468	peroxisome proliferative activated receptor, gamma (PPARG), transcript variant 1, mRNA.	3	12304348	12450854	+	rs12636461	3	12316830	0	PPARG	5468	0.2807	0.2587	0.993	1	0	cis	3.03e-11	0.000999	0.2713	0.2472	80	50	12
crblm	ILMN_1800225	PPARG	5468	peroxisome proliferative activated receptor, gamma (PPARG), transcript variant 1, mRNA.	3	12304348	12450854	+	rs11128596	3	12318117	0	PPARG	5468	0.2807	0.2587	0.993	1	0	cis	3.03e-11	0.000999	0.2713	0.2472	80	50	12
crblm	ILMN_1800225	PPARG	5468	peroxisome proliferative activated receptor, gamma (PPARG), transcript variant 1, mRNA.	3	12304348	12450854	+	rs11128597	3	12319636	0	PPARG	5468	0.2807	0.2587	0.993	1	0	cis	3.03e-11	0.000999	0.2713	0.2472	80	50	12
crblm	ILMN_1800225	PPARG	5468	peroxisome proliferative activated receptor, gamma (PPARG), transcript variant 1, mRNA.	3	12304348	12450854	+	rs6809832	3	12389420	0	PPARG	5468	0.2548	0.1818	0.993	1	0	cis	6.499e-12	0.000999	0.2869	0.2868	98	37	7
crblm	ILMN_1800225	PPARG	5468	peroxisome proliferative activated receptor, gamma (PPARG), transcript variant 1, mRNA.	3	12304348	12450854	+	rs10865710	3	12328198	0	PPARG	5468	0.2807	0.2587	0.993	1	0	cis	3.03e-11	0.000999	0.2713	0.2472	80	50	12
crblm	ILMN_1800225	PPARG	5468	peroxisome proliferative activated receptor, gamma (PPARG), transcript variant 1, mRNA.	3	12304348	12450854	+	rs11128598	3	12328326	0	PPARG	5468	0.2807	0.2587	0.993	1	0	cis	3.03e-11	0.000999	0.2713	0.2472	80	50	12
crblm	ILMN_1800225	PPARG	5468	peroxisome proliferative activated receptor, gamma (PPARG), transcript variant 1, mRNA.	3	12304348	12450854	+	rs12639162	3	12325781	0	PPARG	5468	0.2807	0.2587	0.993	1	0	cis	3.03e-11	0.000999	0.2713	0.2472	80	50	12
crblm	ILMN_1800225	PPARG	5468	peroxisome proliferative activated receptor, gamma (PPARG), transcript variant 1, mRNA.	3	12304348	12450854	+	rs12629240	3	12326574	0	PPARG	5468	0.2807	0.2587	0.993	1	0	cis	3.03e-11	0.000999	0.2713	0.2472	80	50	12
crblm	ILMN_1800225	PPARG	5468	peroxisome proliferative activated receptor, gamma (PPARG), transcript variant 1, mRNA.	3	12304348	12450854	+	rs9310401	3	12327468	0	PPARG	5468	0.2807	0.2587	0.993	1	0	cis	3.03e-11	0.000999	0.2713	0.2472	80	50	12
crblm	ILMN_1800225	PPARG	5468	peroxisome proliferative activated receptor, gamma (PPARG), transcript variant 1, mRNA.	3	12304348	12450854	+	rs6794024	3	12446362	0	PPARG	5468	0.02209	0.2098	0.993	1	0	cis	4.585e-09	0.01199	0.2183	0.2275	94	37	11
crblm	ILMN_1800225	PPARG	5468	peroxisome proliferative activated receptor, gamma (PPARG), transcript variant 1, mRNA.	3	12304348	12450854	+	rs4145573	3	12347386	0	PPARG	5468	0.1934	0.2622	0.993	1	0	cis	7.002e-11	0.001998	0.2627	0.2393	80	49	13
crblm	ILMN_1800225	PPARG	5468	peroxisome proliferative activated receptor, gamma (PPARG), transcript variant 1, mRNA.	3	12304348	12450854	+	rs11715073	3	12327971	0	PPARG	5468	0.2807	0.2587	0.993	1	0	cis	3.03e-11	0.000999	0.2713	0.2472	80	50	12
crblm	ILMN_1800225	PPARG	5468	peroxisome proliferative activated receptor, gamma (PPARG), transcript variant 1, mRNA.	3	12304348	12450854	+	rs2028760	3	12347882	0	PPARG	5468	0.1952	0.2641	0.986	0.993	0	cis	1.053e-10	0.001998	0.2601	0.238	79	49	13
crblm	ILMN_1800225	PPARG	5468	peroxisome proliferative activated receptor, gamma (PPARG), transcript variant 1, mRNA.	3	12304348	12450854	+	rs12496005	3	12346082	0	PPARG	5468	0.1934	0.2622	0.993	1	0	cis	7.002e-11	0.001998	0.2627	0.2393	80	49	13
crblm	ILMN_1800225	PPARG	5468	peroxisome proliferative activated receptor, gamma (PPARG), transcript variant 1, mRNA.	3	12304348	12450854	+	rs11710969	3	12318591	0	PPARG	5468	0.2807	0.2587	0.993	1	0	cis	3.03e-11	0.000999	0.2713	0.2472	80	50	12
crblm	ILMN_1800225	PPARG	5468	peroxisome proliferative activated receptor, gamma (PPARG), transcript variant 1, mRNA.	3	12304348	12450854	+	rs11128599	3	12335769	0	PPARG	5468	0.1934	0.2622	0.993	1	0	cis	7.002e-11	0.001998	0.2627	0.2393	80	49	13
crblm	ILMN_1800225	PPARG	5468	peroxisome proliferative activated receptor, gamma (PPARG), transcript variant 1, mRNA.	3	12304348	12450854	+	rs4684846	3	12313849	0	PPARG	5468	0.2698	0.2552	0.993	1	0	cis	3.081e-11	0.000999	0.2711	0.247	81	49	12
crblm	ILMN_1800225	PPARG	5468	peroxisome proliferative activated receptor, gamma (PPARG), transcript variant 1, mRNA.	3	12304348	12450854	+	rs13433696	3	12333492	0	PPARG	5468	0.1934	0.2622	0.993	1	0	cis	7.002e-11	0.001998	0.2627	0.2393	80	49	13
crblm	ILMN_1800225	PPARG	5468	peroxisome proliferative activated receptor, gamma (PPARG), transcript variant 1, mRNA.	3	12304348	12450854	+	rs12496505	3	12331158	0	PPARG	5468	0.2807	0.2587	0.993	1	0	cis	3.03e-11	0.000999	0.2713	0.2472	80	50	12
crblm	ILMN_1800225	PPARG	5468	peroxisome proliferative activated receptor, gamma (PPARG), transcript variant 1, mRNA.	3	12304348	12450854	+	rs13076055	3	12316996	0	PPARG	5468	0.2807	0.2587	0.993	1	0	cis	3.03e-11	0.000999	0.2713	0.2472	80	50	12
crblm	ILMN_1800225	PPARG	5468	peroxisome proliferative activated receptor, gamma (PPARG), transcript variant 1, mRNA.	3	12304348	12450854	+	rs7645903	3	12438826	0	PPARG	5468	0.02209	0.2098	0.993	1	0	cis	3.068e-10	0.003996	0.2473	0.2421	94	37	11
crblm	ILMN_1800225	PPARG	5468	peroxisome proliferative activated receptor, gamma (PPARG), transcript variant 1, mRNA.	3	12304348	12450854	+	rs10510410	3	12321738	0	PPARG	5468	0.2807	0.2587	0.993	1	0	cis	3.03e-11	0.000999	0.2713	0.2472	80	50	12
crblm	ILMN_1800225	PPARG	5468	peroxisome proliferative activated receptor, gamma (PPARG), transcript variant 1, mRNA.	3	12304348	12450854	+	rs13061415	3	12324924	0	PPARG	5468	0.2807	0.2587	0.993	1	0	cis	3.03e-11	0.000999	0.2713	0.2472	80	50	12
crblm	ILMN_1800225	PPARG	5468	peroxisome proliferative activated receptor, gamma (PPARG), transcript variant 1, mRNA.	3	12304348	12450854	+	rs13073869	3	12328993	0	PPARG	5468	0.2807	0.2587	0.993	1	0	cis	3.03e-11	0.000999	0.2713	0.2472	80	50	12
crblm	ILMN_1800225	PPARG	5468	peroxisome proliferative activated receptor, gamma (PPARG), transcript variant 1, mRNA.	3	12304348	12450854	+	rs10510417	3	12352294	0	PPARG	5468	0.1934	0.2622	0.993	1	0	cis	7.002e-11	0.001998	0.2627	0.2393	80	49	13
crblm	ILMN_1800225	PPARG	5468	peroxisome proliferative activated receptor, gamma (PPARG), transcript variant 1, mRNA.	3	12304348	12450854	+	rs4135284	3	12424866	0	PPARG	5468	0.2548	0.1818	0.993	1	0	cis	6.499e-12	0.000999	0.2869	0.2868	98	37	7
crblm	ILMN_1800225	PPARG	5468	peroxisome proliferative activated receptor, gamma (PPARG), transcript variant 1, mRNA.	3	12304348	12450854	+	rs12631028	3	12316406	0	PPARG	5468	0.2698	0.2552	0.993	1	0	cis	3.081e-11	0.000999	0.2711	0.247	81	49	12
crblm	ILMN_1800225	PPARG	5468	peroxisome proliferative activated receptor, gamma (PPARG), transcript variant 1, mRNA.	3	12304348	12450854	+	rs12493718	3	12338637	0	PPARG	5468	0.1934	0.2622	0.993	1	0	cis	7.002e-11	0.001998	0.2627	0.2393	80	49	13
crblm	ILMN_1800225	PPARG	5468	peroxisome proliferative activated receptor, gamma (PPARG), transcript variant 1, mRNA.	3	12304348	12450854	+	rs6809631	3	12310647	0	PPARG	5468	0.2698	0.2552	0.993	1	0	cis	3.081e-11	0.000999	0.2711	0.247	81	49	12
crblm	ILMN_1800225	PPARG	5468	peroxisome proliferative activated receptor, gamma (PPARG), transcript variant 1, mRNA.	3	12304348	12450854	+	rs9817428	3	12315267	0	PPARG	5468	0.2698	0.2552	0.993	1	0	cis	3.081e-11	0.000999	0.2711	0.247	81	49	12
crblm	ILMN_1800225	PPARG	5468	peroxisome proliferative activated receptor, gamma (PPARG), transcript variant 1, mRNA.	3	12304348	12450854	+	rs4135263	3	12398266	0	PPARG	5468	0.2548	0.1818	0.993	1	0	cis	6.499e-12	0.000999	0.2869	0.2868	98	37	7
crblm	ILMN_1800225	PPARG	5468	peroxisome proliferative activated receptor, gamma (PPARG), transcript variant 1, mRNA.	3	12304348	12450854	+	rs10510419	3	12401936	0	PPARG	5468	0.2548	0.1818	0.993	1	0	cis	6.499e-12	0.000999	0.2869	0.2868	98	37	7
crblm	ILMN_1790807	XPC	7508	xeroderma pigmentosum, complementation group C (XPC), mRNA.	3	14161647	14195142	-	rs3959676	15	52702912	0	UNC13C	440279	0.5975	0.3811	1	1	NA	trans	5.634e-09	0.00999	0.2147	0.1595	53	71	19
crblm	ILMN_1790807	XPC	7508	xeroderma pigmentosum, complementation group C (XPC), mRNA.	3	14161647	14195142	-	rs1818711	15	52692074	0	UNC13C	440279	0.8603	0.3811	1	1	NA	trans	1.627e-08	0.01499	0.2031	0.1528	54	69	20
crblm	ILMN_1790807	XPC	7508	xeroderma pigmentosum, complementation group C (XPC), mRNA.	3	14161647	14195142	-	rs1520411	15	52706339	0	UNC13C	440279	0.5975	0.3811	1	1	NA	trans	5.634e-09	0.00999	0.2147	0.1595	53	71	19
crblm	ILMN_1790807	XPC	7508	xeroderma pigmentosum, complementation group C (XPC), mRNA.	3	14161647	14195142	-	rs11632366	15	52684883	0	UNC13C	440279	0.8603	0.3811	1	1	NA	trans	1.627e-08	0.01499	0.2031	0.1528	54	69	20
crblm	ILMN_1790807	XPC	7508	xeroderma pigmentosum, complementation group C (XPC), mRNA.	3	14161647	14195142	-	rs12592900	15	52691187	0	UNC13C	440279	0.8603	0.3811	1	1	NA	trans	1.627e-08	0.01499	0.2031	0.1528	54	69	20
crblm	ILMN_1790807	XPC	7508	xeroderma pigmentosum, complementation group C (XPC), mRNA.	3	14161647	14195142	-	rs10220855	15	52681794	0	UNC13C	440279	0.7227	0.3776	1	1	NA	trans	3.952e-08	0.02697	0.1932	0.1507	54	70	19
crblm	ILMN_1698668	NR1D2	9975	nuclear receptor subfamily 1, group D, member 2 (NR1D2), mRNA.	3	23961809	23996240	+	rs11922609	3	23965418	0	NR1D2	9975	0.1878	0.3357	0.993	1	0	cis	1.835e-08	0.01199	0.203	-0.3211	59	71	12
crblm	ILMN_1698668	NR1D2	9975	nuclear receptor subfamily 1, group D, member 2 (NR1D2), mRNA.	3	23961809	23996240	+	rs9863605	3	24001427	5187	NR1D2	9975	0.3205	0.3007	0.993	1	5187	cis	2.869e-11	0.000999	0.2719	-0.376	67	65	10
crblm	ILMN_1698668	NR1D2	9975	nuclear receptor subfamily 1, group D, member 2 (NR1D2), mRNA.	3	23961809	23996240	+	rs2001209	3	23937650	313	RPL15	6138	0.04865	0.3042	0.993	1	24159	cis	1.658e-09	0.000999	0.2293	-0.3596	64	70	8
crblm	ILMN_1698934	CMTM7	112616	CKLF-like MARVEL transmembrane domain containing 7 (CMTM7), transcript variant 1, mRNA.	3	32408166	32471336	+	rs7634580	3	32422909	0	CMTM7	112616	0.8573	0.3601	0.993	1	0	cis	4.034e-10	0.001998	0.2444	0.3312	58	65	19
crblm	ILMN_1762103	WDR48	57599	WD repeat domain 48 (WDR48), mRNA.	3	39068510	39112885	+	rs1298712	3	39144697	0	TTC21A	199223	0.4317	0.3077	1	1	31812	cis	1.101e-09	0.004995	0.2323	0.2514	66	66	11
crblm	ILMN_1762103	WDR48	57599	WD repeat domain 48 (WDR48), mRNA.	3	39068510	39112885	+	rs9311200	3	38928900	0	SCN11A	11280	0.8463	0.3112	1	1	139610	cis	6.357e-09	0.01299	0.2134	0.2332	67	63	13
crblm	ILMN_1762103	WDR48	57599	WD repeat domain 48 (WDR48), mRNA.	3	39068510	39112885	+	rs11716902	3	38933014	0	SCN11A	11280	0.8463	0.3112	1	1	135496	cis	6.357e-09	0.01299	0.2134	0.2332	67	63	13
crblm	ILMN_1762103	WDR48	57599	WD repeat domain 48 (WDR48), mRNA.	3	39068510	39112885	+	rs4676474	3	38942107	0	SCN11A	11280	1	0.3077	1	1	126403	cis	6.947e-09	0.01299	0.2124	0.2322	68	62	13
crblm	ILMN_1762103	WDR48	57599	WD repeat domain 48 (WDR48), mRNA.	3	39068510	39112885	+	rs7427462	3	38938279	0	SCN11A	11280	0.8463	0.3112	1	1	130231	cis	6.357e-09	0.01299	0.2134	0.2332	67	63	13
crblm	ILMN_1762103	WDR48	57599	WD repeat domain 48 (WDR48), mRNA.	3	39068510	39112885	+	rs6599004	3	39070682	0	WDR48	57599	1	0.2762	1	1	0	cis	1.472e-11	0.000999	0.277	0.2709	75	57	11
crblm	ILMN_1762103	WDR48	57599	WD repeat domain 48 (WDR48), mRNA.	3	39068510	39112885	+	rs1274971	3	39136468	0	TTC21A	199223	0.4317	0.3077	1	1	23583	cis	1.101e-09	0.004995	0.2323	0.2514	66	66	11
crblm	ILMN_1762103	WDR48	57599	WD repeat domain 48 (WDR48), mRNA.	3	39068510	39112885	+	rs12636980	3	39099136	0	WDR48	57599	0.637	0.2273	1	1	0	cis	1.003e-16	0.000999	0.3878	0.3524	84	53	6
crblm	ILMN_1762103	WDR48	57599	WD repeat domain 48 (WDR48), mRNA.	3	39068510	39112885	+	rs2056613	3	39100297	0	WDR48	57599	0.637	0.2273	1	1	0	cis	7.465e-16	0.000999	0.3704	0.3444	84	53	6
crblm	ILMN_1762103	WDR48	57599	WD repeat domain 48 (WDR48), mRNA.	3	39068510	39112885	+	rs4676481	3	39085045	0	WDR48	57599	1	0.2762	1	1	0	cis	1.472e-11	0.000999	0.277	0.2709	75	57	11
crblm	ILMN_1762103	WDR48	57599	WD repeat domain 48 (WDR48), mRNA.	3	39068510	39112885	+	rs2293312	3	39086144	0	WDR48	57599	0.8352	0.2762	1	1	0	cis	3.755e-11	0.000999	0.2675	0.271	74	59	10
crblm	ILMN_1762103	WDR48	57599	WD repeat domain 48 (WDR48), mRNA.	3	39068510	39112885	+	rs6599007	3	39089449	0	WDR48	57599	1	0.2727	1	1	0	cis	2.916e-11	0.000999	0.2701	0.272	75	58	10
crblm	ILMN_1762103	WDR48	57599	WD repeat domain 48 (WDR48), mRNA.	3	39068510	39112885	+	rs1274972	3	39136460	0	TTC21A	199223	0.4317	0.3077	1	1	23575	cis	1.101e-09	0.004995	0.2323	0.2514	66	66	11
crblm	ILMN_1762103	WDR48	57599	WD repeat domain 48 (WDR48), mRNA.	3	39068510	39112885	+	rs1274970	3	39138256	0	TTC21A	199223	0.4317	0.3077	1	1	25371	cis	1.101e-09	0.004995	0.2323	0.2514	66	66	11
crblm	ILMN_1762103	WDR48	57599	WD repeat domain 48 (WDR48), mRNA.	3	39068510	39112885	+	rs1112438	3	39127349	0	TTC21A	199223	0.3817	0.2587	1	1	14464	cis	8.896e-13	0.000999	0.3047	0.3052	76	60	7
crblm	ILMN_1762103	WDR48	57599	WD repeat domain 48 (WDR48), mRNA.	3	39068510	39112885	+	rs6599010	3	39128226	0	TTC21A	199223	0.5607	0.3112	1	1	15341	cis	5.367e-10	0.001998	0.2399	0.2515	66	65	12
crblm	ILMN_1762103	WDR48	57599	WD repeat domain 48 (WDR48), mRNA.	3	39068510	39112885	+	rs1053516	3	39112887	2	WDR48	57599	0.637	0.2273	1	1	2	cis	7.465e-16	0.000999	0.3704	0.3444	84	53	6
crblm	ILMN_1762103	WDR48	57599	WD repeat domain 48 (WDR48), mRNA.	3	39068510	39112885	+	rs1053530	3	39113086	-8	GORASP1	64689	0.637	0.2273	1	1	201	cis	7.465e-16	0.000999	0.3704	0.3444	84	53	6
crblm	ILMN_1762103	WDR48	57599	WD repeat domain 48 (WDR48), mRNA.	3	39068510	39112885	+	rs9818979	3	38938839	0	SCN11A	11280	0.6967	0.3042	1	1	129671	cis	1.379e-08	0.02697	0.2049	0.2315	68	63	12
crblm	ILMN_1762103	WDR48	57599	WD repeat domain 48 (WDR48), mRNA.	3	39068510	39112885	+	rs6599273	3	38973556	6501	SCN11A	11280	0.6967	0.3042	1	1	94954	cis	1.379e-08	0.02697	0.2049	0.2315	68	63	12
crblm	ILMN_1762103	WDR48	57599	WD repeat domain 48 (WDR48), mRNA.	3	39068510	39112885	+	rs784505	3	39143761	0	TTC21A	199223	0.5607	0.3112	1	1	30876	cis	5.367e-10	0.001998	0.2399	0.2515	66	65	12
crblm	ILMN_1762103	WDR48	57599	WD repeat domain 48 (WDR48), mRNA.	3	39068510	39112885	+	rs784508	3	39141488	0	TTC21A	199223	0.4317	0.3077	1	1	28603	cis	1.101e-09	0.004995	0.2323	0.2514	66	66	11
crblm	ILMN_1762103	WDR48	57599	WD repeat domain 48 (WDR48), mRNA.	3	39068510	39112885	+	rs784514	3	39139626	0	TTC21A	199223	0.4317	0.3077	1	1	26741	cis	1.101e-09	0.004995	0.2323	0.2514	66	66	11
crblm	ILMN_1762103	WDR48	57599	WD repeat domain 48 (WDR48), mRNA.	3	39068510	39112885	+	rs7638329	3	38995412	28357	SCN11A	11280	0.6967	0.3042	1	1	73098	cis	1.379e-08	0.02697	0.2049	0.2315	68	63	12
crblm	ILMN_1762103	WDR48	57599	WD repeat domain 48 (WDR48), mRNA.	3	39068510	39112885	+	rs6779880	3	38997930	30875	SCN11A	11280	1	0.2657	1	1	70580	cis	1.576e-09	0.007992	0.2284	0.2498	77	56	10
crblm	ILMN_1762103	WDR48	57599	WD repeat domain 48 (WDR48), mRNA.	3	39068510	39112885	+	rs4616582	3	39003858	36803	SCN11A	11280	0.8317	0.2692	1	1	64652	cis	8.224e-10	0.003996	0.2354	0.2493	77	55	11
crblm	ILMN_1762103	WDR48	57599	WD repeat domain 48 (WDR48), mRNA.	3	39068510	39112885	+	rs883349	3	39042929	-25581	WDR48	57599	1	0.3147	1	1	25581	cis	7.085e-12	0.000999	0.2843	0.2653	67	62	14
crblm	ILMN_1762103	WDR48	57599	WD repeat domain 48 (WDR48), mRNA.	3	39068510	39112885	+	rs2949565	3	39138429	0	TTC21A	199223	0.4317	0.3077	1	1	25544	cis	1.101e-09	0.004995	0.2323	0.2514	66	66	11
crblm	ILMN_1762103	WDR48	57599	WD repeat domain 48 (WDR48), mRNA.	3	39068510	39112885	+	rs6778963	3	39066816	-1694	WDR48	57599	0.6837	0.2797	1	1	1694	cis	1.785e-11	0.000999	0.275	0.2656	75	56	12
crblm	ILMN_1762103	WDR48	57599	WD repeat domain 48 (WDR48), mRNA.	3	39068510	39112885	+	rs6599003	3	39068330	-180	WDR48	57599	1	0.2727	1	1	180	cis	2.916e-11	0.000999	0.2701	0.272	75	58	10
crblm	ILMN_1762103	WDR48	57599	WD repeat domain 48 (WDR48), mRNA.	3	39068510	39112885	+	rs9311203	3	39047083	-21427	WDR48	57599	1	0.2727	1	1	21427	cis	2.916e-11	0.000999	0.2701	0.272	75	58	10
crblm	ILMN_1762103	WDR48	57599	WD repeat domain 48 (WDR48), mRNA.	3	39068510	39112885	+	rs6796837	3	39051192	-17318	WDR48	57599	1	0.2727	1	1	17318	cis	2.916e-11	0.000999	0.2701	0.272	75	58	10
crblm	ILMN_1762103	WDR48	57599	WD repeat domain 48 (WDR48), mRNA.	3	39068510	39112885	+	rs7650682	3	39054422	-14088	WDR48	57599	1	0.3147	1	1	14088	cis	7.085e-12	0.000999	0.2843	0.2653	67	62	14
crblm	ILMN_1762103	WDR48	57599	WD repeat domain 48 (WDR48), mRNA.	3	39068510	39112885	+	rs811971	3	39143287	0	TTC21A	199223	0.4669	0.2203	1	1	30402	cis	1.17e-13	0.000999	0.3242	0.3299	85	53	5
crblm	ILMN_1762103	WDR48	57599	WD repeat domain 48 (WDR48), mRNA.	3	39068510	39112885	+	rs811969	3	39155166	0	TTC21A	199223	0.2819	0.2657	1	1	42281	cis	2.049e-13	0.000999	0.3189	0.3125	74	62	7
crblm	ILMN_1762103	WDR48	57599	WD repeat domain 48 (WDR48), mRNA.	3	39068510	39112885	+	rs784491	3	39149466	0	TTC21A	199223	0.2254	0.2168	1	1	36581	cis	1.841e-13	0.000999	0.3199	0.3357	85	54	4
crblm	ILMN_1762103	WDR48	57599	WD repeat domain 48 (WDR48), mRNA.	3	39068510	39112885	+	rs3736573	3	39104746	0	WDR48	57599	0.637	0.2273	1	1	0	cis	7.465e-16	0.000999	0.3704	0.3444	84	53	6
crblm	ILMN_1762103	WDR48	57599	WD repeat domain 48 (WDR48), mRNA.	3	39068510	39112885	+	rs6777651	3	39118603	0	GORASP1	64689	1	0.2797	1	1	5718	cis	5.173e-11	0.000999	0.2642	0.2648	74	58	11
crblm	ILMN_1762103	WDR48	57599	WD repeat domain 48 (WDR48), mRNA.	3	39068510	39112885	+	rs7620304	3	39054627	-13883	WDR48	57599	1	0.2727	1	1	13883	cis	2.916e-11	0.000999	0.2701	0.272	75	58	10
crblm	ILMN_1762103	WDR48	57599	WD repeat domain 48 (WDR48), mRNA.	3	39068510	39112885	+	rs7645012	3	38958480	0	SCN11A	11280	0.6967	0.3042	1	1	110030	cis	1.379e-08	0.02697	0.2049	0.2315	68	63	12
crblm	ILMN_1762103	WDR48	57599	WD repeat domain 48 (WDR48), mRNA.	3	39068510	39112885	+	rs7623343	3	39121796	0	GORASP1	64689	1	0.3182	1	1	8911	cis	2.3e-11	0.000999	0.2725	0.2603	66	63	14
crblm	ILMN_1762103	WDR48	57599	WD repeat domain 48 (WDR48), mRNA.	3	39068510	39112885	+	rs7614000	3	39127579	0	TTC21A	199223	0.4317	0.3077	1	1	14694	cis	1.101e-09	0.004995	0.2323	0.2514	66	66	11
crblm	ILMN_1762103	WDR48	57599	WD repeat domain 48 (WDR48), mRNA.	3	39068510	39112885	+	rs4504116	3	38928772	0	SCN11A	11280	0.8463	0.3112	1	1	139738	cis	6.357e-09	0.01299	0.2134	0.2332	67	63	13
crblm	ILMN_1762103	WDR48	57599	WD repeat domain 48 (WDR48), mRNA.	3	39068510	39112885	+	rs4342048	3	38987947	20892	SCN11A	11280	1	0.3077	1	1	80563	cis	6.947e-09	0.01299	0.2124	0.2322	68	62	13
crblm	ILMN_1762103	WDR48	57599	WD repeat domain 48 (WDR48), mRNA.	3	39068510	39112885	+	rs6802490	3	39008911	41856	SCN11A	11280	1	0.3077	1	1	59599	cis	1.975e-10	0.000999	0.2504	0.2521	68	62	13
crblm	ILMN_1762103	WDR48	57599	WD repeat domain 48 (WDR48), mRNA.	3	39068510	39112885	+	rs7619193	3	39019120	-49390	WDR48	57599	1	0.2762	1	1	49390	cis	1.472e-11	0.000999	0.277	0.2709	75	57	11
crblm	ILMN_1762103	WDR48	57599	WD repeat domain 48 (WDR48), mRNA.	3	39068510	39112885	+	rs6599000	3	39036516	-31994	WDR48	57599	1	0.2762	1	1	31994	cis	1.472e-11	0.000999	0.277	0.2709	75	57	11
crblm	ILMN_1762103	WDR48	57599	WD repeat domain 48 (WDR48), mRNA.	3	39068510	39112885	+	rs9839582	3	38918124	0	SCN11A	11280	1	0.3077	1	1	150386	cis	4.886e-09	0.01199	0.2162	0.2343	68	62	13
crblm	ILMN_1762103	WDR48	57599	WD repeat domain 48 (WDR48), mRNA.	3	39068510	39112885	+	rs12631937	3	39012656	45601	SCN11A	11280	1	0.2727	1	1	55854	cis	2.916e-11	0.000999	0.2701	0.272	75	58	10
crblm	ILMN_1762103	WDR48	57599	WD repeat domain 48 (WDR48), mRNA.	3	39068510	39112885	+	rs2037655	3	39047758	-20752	WDR48	57599	1	0.2727	1	1	20752	cis	2.916e-11	0.000999	0.2701	0.272	75	58	10
crblm	ILMN_1762103	WDR48	57599	WD repeat domain 48 (WDR48), mRNA.	3	39068510	39112885	+	rs11925218	3	39056175	-12335	WDR48	57599	1	0.2727	1	1	12335	cis	2.916e-11	0.000999	0.2701	0.272	75	58	10
crblm	ILMN_1762103	WDR48	57599	WD repeat domain 48 (WDR48), mRNA.	3	39068510	39112885	+	rs704959	3	39155267	0	TTC21A	199223	0.4317	0.3077	1	1	42382	cis	1.101e-09	0.004995	0.2323	0.2514	66	66	11
crblm	ILMN_1762103	WDR48	57599	WD repeat domain 48 (WDR48), mRNA.	3	39068510	39112885	+	rs1274968	3	39145094	0	TTC21A	199223	0.4317	0.3077	1	1	32209	cis	1.101e-09	0.004995	0.2323	0.2514	66	66	11
crblm	ILMN_1762103	WDR48	57599	WD repeat domain 48 (WDR48), mRNA.	3	39068510	39112885	+	rs7633233	3	39121728	0	GORASP1	64689	1	0.2797	1	1	8843	cis	5.173e-11	0.000999	0.2642	0.2648	74	58	11
crblm	ILMN_1762103	WDR48	57599	WD repeat domain 48 (WDR48), mRNA.	3	39068510	39112885	+	rs784488	3	39148139	0	TTC21A	199223	0.4317	0.3077	1	1	35254	cis	1.101e-09	0.004995	0.2323	0.2514	66	66	11
crblm	ILMN_1762103	WDR48	57599	WD repeat domain 48 (WDR48), mRNA.	3	39068510	39112885	+	rs883565	3	39030321	-38189	WDR48	57599	0.637	0.2273	1	1	38189	cis	1.003e-16	0.000999	0.3878	0.3524	84	53	6
crblm	ILMN_1762103	WDR48	57599	WD repeat domain 48 (WDR48), mRNA.	3	39068510	39112885	+	rs1274969	3	39144716	0	TTC21A	199223	0.4317	0.3077	1	1	31831	cis	1.101e-09	0.004995	0.2323	0.2514	66	66	11
crblm	ILMN_1762103	WDR48	57599	WD repeat domain 48 (WDR48), mRNA.	3	39068510	39112885	+	rs10510698	3	39082997	0	WDR48	57599	1	0.2762	1	1	0	cis	1.472e-11	0.000999	0.277	0.2709	75	57	11
crblm	ILMN_1762103	WDR48	57599	WD repeat domain 48 (WDR48), mRNA.	3	39068510	39112885	+	rs11708354	3	39090630	0	WDR48	57599	1	0.2727	1	1	0	cis	2.916e-11	0.000999	0.2701	0.272	75	58	10
crblm	ILMN_1762103	WDR48	57599	WD repeat domain 48 (WDR48), mRNA.	3	39068510	39112885	+	rs784489	3	39148430	0	TTC21A	199223	0.4317	0.3077	1	1	35545	cis	1.101e-09	0.004995	0.2323	0.2514	66	66	11
crblm	ILMN_1762103	WDR48	57599	WD repeat domain 48 (WDR48), mRNA.	3	39068510	39112885	+	rs4234132	3	38918730	0	SCN11A	11280	1	0.3077	1	1	149780	cis	4.886e-09	0.01199	0.2162	0.2343	68	62	13
crblm	ILMN_1762103	WDR48	57599	WD repeat domain 48 (WDR48), mRNA.	3	39068510	39112885	+	rs4073113	3	38920564	0	SCN11A	11280	1	0.3077	1	1	147946	cis	4.886e-09	0.01199	0.2162	0.2343	68	62	13
crblm	ILMN_1762103	WDR48	57599	WD repeat domain 48 (WDR48), mRNA.	3	39068510	39112885	+	rs11129810	3	38921068	0	SCN11A	11280	0.8463	0.3112	1	1	147442	cis	6.357e-09	0.01299	0.2134	0.2332	67	63	13
crblm	ILMN_1762103	WDR48	57599	WD repeat domain 48 (WDR48), mRNA.	3	39068510	39112885	+	rs4676588	3	38915745	0	SCN11A	11280	0.8301	0.2657	1	1	152765	cis	2.079e-12	0.000999	0.2965	0.2899	76	58	9
crblm	ILMN_1762103	WDR48	57599	WD repeat domain 48 (WDR48), mRNA.	3	39068510	39112885	+	rs4374473	3	38917622	0	SCN11A	11280	1	0.3077	1	1	150888	cis	4.886e-09	0.01199	0.2162	0.2343	68	62	13
crblm	ILMN_1762103	WDR48	57599	WD repeat domain 48 (WDR48), mRNA.	3	39068510	39112885	+	rs7629839	3	39090298	0	WDR48	57599	1	0.2762	1	1	0	cis	1.472e-11	0.000999	0.277	0.2709	75	57	11
crblm	ILMN_1762103	WDR48	57599	WD repeat domain 48 (WDR48), mRNA.	3	39068510	39112885	+	rs7613766	3	39127252	0	TTC21A	199223	0.4317	0.3077	1	1	14367	cis	1.101e-09	0.004995	0.2323	0.2514	66	66	11
crblm	ILMN_1762103	WDR48	57599	WD repeat domain 48 (WDR48), mRNA.	3	39068510	39112885	+	rs2280630	3	39170968	864	AXUD1	64651	0.2649	0.2517	1	1	58083	cis	3.303e-09	0.008991	0.2205	0.2649	77	60	6
crblm	ILMN_1762103	WDR48	57599	WD repeat domain 48 (WDR48), mRNA.	3	39068510	39112885	+	rs784490	3	39148534	0	TTC21A	199223	0.2254	0.2168	1	1	35649	cis	1.841e-13	0.000999	0.3199	0.3357	85	54	4
crblm	ILMN_1762103	WDR48	57599	WD repeat domain 48 (WDR48), mRNA.	3	39068510	39112885	+	rs7642737	3	39007473	40418	SCN11A	11280	1	0.2657	1	1	61037	cis	1.576e-09	0.007992	0.2284	0.2498	77	56	10
crblm	ILMN_1762103	WDR48	57599	WD repeat domain 48 (WDR48), mRNA.	3	39068510	39112885	+	rs1274957	3	39160081	0	AXUD1	64651	0.5607	0.3112	1	1	47196	cis	5.367e-10	0.001998	0.2399	0.2515	66	65	12
crblm	ILMN_1762103	WDR48	57599	WD repeat domain 48 (WDR48), mRNA.	3	39068510	39112885	+	rs784497	3	39154913	0	TTC21A	199223	0.1817	0.3217	1	1	42028	cis	3.158e-09	0.008991	0.221	0.2475	62	70	11
crblm	ILMN_1762103	WDR48	57599	WD repeat domain 48 (WDR48), mRNA.	3	39068510	39112885	+	rs784492	3	39150580	0	TTC21A	199223	0.2254	0.2168	1	1	37695	cis	1.841e-13	0.000999	0.3199	0.3357	85	54	4
crblm	ILMN_1762103	WDR48	57599	WD repeat domain 48 (WDR48), mRNA.	3	39068510	39112885	+	rs4496420	3	38917720	0	SCN11A	11280	1	0.3077	1	1	150790	cis	4.886e-09	0.01199	0.2162	0.2343	68	62	13
crblm	ILMN_1762103	WDR48	57599	WD repeat domain 48 (WDR48), mRNA.	3	39068510	39112885	+	rs1274958	3	39159963	0	AXUD1	64651	0.3173	0.2148	0.993	0.993	47078	cis	1.851e-13	0.000999	0.3217	0.338	85	53	4
crblm	ILMN_1762103	WDR48	57599	WD repeat domain 48 (WDR48), mRNA.	3	39068510	39112885	+	rs784501	3	39158899	0	AXUD1	64651	0.2254	0.2168	1	1	46014	cis	1.841e-13	0.000999	0.3199	0.3357	85	54	4
crblm	ILMN_1762103	WDR48	57599	WD repeat domain 48 (WDR48), mRNA.	3	39068510	39112885	+	rs784498	3	39155103	0	TTC21A	199223	0.2254	0.2168	1	1	42218	cis	1.841e-13	0.000999	0.3199	0.3357	85	54	4
crblm	ILMN_1750271	MOBP	4336	myelin-associated oligodendrocyte basic protein (MOBP), transcript variant 3, mRNA.	3	39484073	39542862	+	rs6827840	4	185581926	0	IRF2	3660	0.5063	0.1469	1	1	NA	trans	2.086e-10	0.001998	0.2498	1.233	105	34	4
crblm	ILMN_1750271	MOBP	4336	myelin-associated oligodendrocyte basic protein (MOBP), transcript variant 3, mRNA.	3	39484073	39542862	+	rs17686134	4	185571379	0	IRF2	3660	0.5063	0.1469	1	1	NA	trans	2.086e-10	0.001998	0.2498	1.233	105	34	4
crblm	ILMN_1768947	MOBP	4336	myelin-associated oligodendrocyte basic protein (MOBP), transcript variant 2, mRNA.	3	39484074	39542863	+	rs6827840	4	185581926	0	IRF2	3660	0.5063	0.1469	1	1	NA	trans	1.274e-09	0.01099	0.2307	1.086	105	34	4
crblm	ILMN_1768947	MOBP	4336	myelin-associated oligodendrocyte basic protein (MOBP), transcript variant 2, mRNA.	3	39484074	39542863	+	rs17686134	4	185571379	0	IRF2	3660	0.5063	0.1469	1	1	NA	trans	1.274e-09	0.01099	0.2307	1.086	105	34	4
crblm	ILMN_1757350	CTNNB1	1499	catenin (cadherin-associated protein), beta 1, 88kDa (CTNNB1), mRNA.	3	41215945	41256942	+	rs1978634	2	99909572	0	AFF3	3899	0.7705	0.1748	0.993	1	NA	trans	4.42e-08	0.02198	0.1932	-0.4306	97	40	5
crblm	ILMN_1654612	ZNF589	51385	zinc finger protein 589 (ZNF589), mRNA.	3	48257599	48287483	+	rs7621785	3	48318712	861	NME6	10201	0.0899	0.3357	0.986	1	31229	cis	1.461e-10	0.000999	0.2566	0.2305	67	54	20
crblm	ILMN_1654612	ZNF589	51385	zinc finger protein 589 (ZNF589), mRNA.	3	48257599	48287483	+	rs7632297	3	48323167	-172	SPINK8	646424	0.0899	0.3357	0.986	1	35684	cis	1.461e-10	0.000999	0.2566	0.2305	67	54	20
crblm	ILMN_1654612	ZNF589	51385	zinc finger protein 589 (ZNF589), mRNA.	3	48257599	48287483	+	rs6442110	3	48281839	0	ZNF589	51385	0.2151	0.3846	0.986	1	0	cis	1.717e-14	0.000999	0.346	0.2641	57	60	24
crblm	ILMN_1654612	ZNF589	51385	zinc finger protein 589 (ZNF589), mRNA.	3	48257599	48287483	+	rs13066758	3	48318881	1030	NME6	10201	0.0899	0.3357	0.986	1	31398	cis	1.461e-10	0.000999	0.2566	0.2305	67	54	20
crblm	ILMN_1654612	ZNF589	51385	zinc finger protein 589 (ZNF589), mRNA.	3	48257599	48287483	+	rs13082859	3	48319679	1828	NME6	10201	0.0899	0.3357	0.986	1	32196	cis	1.461e-10	0.000999	0.2566	0.2305	67	54	20
crblm	ILMN_1654612	ZNF589	51385	zinc finger protein 589 (ZNF589), mRNA.	3	48257599	48287483	+	rs13081169	3	48331801	0	SPINK8	646424	0.0899	0.3357	0.986	1	44318	cis	1.461e-10	0.000999	0.2566	0.2305	67	54	20
crblm	ILMN_1654612	ZNF589	51385	zinc finger protein 589 (ZNF589), mRNA.	3	48257599	48287483	+	rs11706277	3	48335437	0	SPINK8	646424	0.0899	0.3357	0.986	1	47954	cis	1.461e-10	0.000999	0.2566	0.2305	67	54	20
crblm	ILMN_1654612	ZNF589	51385	zinc finger protein 589 (ZNF589), mRNA.	3	48257599	48287483	+	rs13071960	3	48342541	0	SPINK8	646424	0.0899	0.3357	0.986	1	55058	cis	1.461e-10	0.000999	0.2566	0.2305	67	54	20
crblm	ILMN_1654612	ZNF589	51385	zinc finger protein 589 (ZNF589), mRNA.	3	48257599	48287483	+	rs11130164	3	48344038	0	SPINK8	646424	0.0899	0.3357	0.986	1	56555	cis	1.461e-10	0.000999	0.2566	0.2305	67	54	20
crblm	ILMN_1654612	ZNF589	51385	zinc finger protein 589 (ZNF589), mRNA.	3	48257599	48287483	+	rs11714176	3	48335866	0	SPINK8	646424	0.0899	0.3357	0.986	1	48383	cis	1.461e-10	0.000999	0.2566	0.2305	67	54	20
crblm	ILMN_1654612	ZNF589	51385	zinc finger protein 589 (ZNF589), mRNA.	3	48257599	48287483	+	rs11716371	3	48337754	0	SPINK8	646424	0.03884	0.331	0.979	0.993	50271	cis	7.922e-10	0.000999	0.2402	0.22	68	52	20
crblm	ILMN_1654612	ZNF589	51385	zinc finger protein 589 (ZNF589), mRNA.	3	48257599	48287483	+	rs11718329	3	48284832	0	ZNF589	51385	0.0626	0.3427	0.986	1	0	cis	3.591e-11	0.000999	0.2712	0.2349	66	54	21
crblm	ILMN_1654612	ZNF589	51385	zinc finger protein 589 (ZNF589), mRNA.	3	48257599	48287483	+	rs1045482	3	48287233	0	ZNF589	51385	0.2151	0.3846	0.986	1	0	cis	1.717e-14	0.000999	0.346	0.2641	57	60	24
crblm	ILMN_1654612	ZNF589	51385	zinc finger protein 589 (ZNF589), mRNA.	3	48257599	48287483	+	rs11710861	3	48272564	0	ZNF589	51385	0.0626	0.3427	0.986	1	0	cis	3.591e-11	0.000999	0.2712	0.2349	66	54	21
crblm	ILMN_1654612	ZNF589	51385	zinc finger protein 589 (ZNF589), mRNA.	3	48257599	48287483	+	rs6787500	3	48274443	0	ZNF589	51385	0.2151	0.3846	0.986	1	0	cis	1.717e-14	0.000999	0.346	0.2641	57	60	24
crblm	ILMN_1654612	ZNF589	51385	zinc finger protein 589 (ZNF589), mRNA.	3	48257599	48287483	+	rs11709691	3	48278673	0	ZNF589	51385	0.09413	0.3392	0.986	1	0	cis	3.52e-11	0.000999	0.2714	0.2377	66	55	20
crblm	ILMN_1654612	ZNF589	51385	zinc finger protein 589 (ZNF589), mRNA.	3	48257599	48287483	+	rs6791930	3	48304904	-5675	NME6	10201	0.0626	0.3427	0.986	1	17421	cis	3.591e-11	0.000999	0.2712	0.2349	66	54	21
crblm	ILMN_1654612	ZNF589	51385	zinc finger protein 589 (ZNF589), mRNA.	3	48257599	48287483	+	rs6794644	3	48305041	-5538	NME6	10201	0.0626	0.3427	0.986	1	17558	cis	3.591e-11	0.000999	0.2712	0.2349	66	54	21
crblm	ILMN_1654612	ZNF589	51385	zinc finger protein 589 (ZNF589), mRNA.	3	48257599	48287483	+	rs7645425	3	48337373	0	SPINK8	646424	0.0899	0.3357	0.986	1	49890	cis	1.461e-10	0.000999	0.2566	0.2305	67	54	20
crblm	ILMN_1654612	ZNF589	51385	zinc finger protein 589 (ZNF589), mRNA.	3	48257599	48287483	+	rs9819094	3	48294562	7079	ZNF589	51385	0.0626	0.3427	0.986	1	7079	cis	3.591e-11	0.000999	0.2712	0.2349	66	54	21
crblm	ILMN_1654612	ZNF589	51385	zinc finger protein 589 (ZNF589), mRNA.	3	48257599	48287483	+	rs13094727	3	48298493	11010	ZNF589	51385	0.0626	0.3427	0.986	1	11010	cis	3.591e-11	0.000999	0.2712	0.2349	66	54	21
crblm	ILMN_1654612	ZNF589	51385	zinc finger protein 589 (ZNF589), mRNA.	3	48257599	48287483	+	rs9818937	3	48300285	-10294	NME6	10201	0.0626	0.3427	0.986	1	12802	cis	3.591e-11	0.000999	0.2712	0.2349	66	54	21
crblm	ILMN_1654612	ZNF589	51385	zinc finger protein 589 (ZNF589), mRNA.	3	48257599	48287483	+	rs6442111	3	48287064	0	ZNF589	51385	0.0626	0.3427	0.986	1	0	cis	3.591e-11	0.000999	0.2712	0.2349	66	54	21
crblm	ILMN_1654612	ZNF589	51385	zinc finger protein 589 (ZNF589), mRNA.	3	48257599	48287483	+	rs936426	3	48190257	0	CDC25A	993	0.06676	0.3531	0.986	1	67342	cis	1.623e-11	0.000999	0.2794	0.237	64	55	22
crblm	ILMN_1654612	ZNF589	51385	zinc finger protein 589 (ZNF589), mRNA.	3	48257599	48287483	+	rs7636461	3	48245959	3981	CAMP	820	0.0995	0.3497	0.986	1	11640	cis	7.19e-12	0.000999	0.2876	0.2431	64	56	21
crblm	ILMN_1654612	ZNF589	51385	zinc finger protein 589 (ZNF589), mRNA.	3	48257599	48287483	+	rs9837228	3	48299470	-11109	NME6	10201	0.0626	0.3427	0.986	1	11987	cis	3.591e-11	0.000999	0.2712	0.2349	66	54	21
crblm	ILMN_1654612	ZNF589	51385	zinc finger protein 589 (ZNF589), mRNA.	3	48257599	48287483	+	rs6801801	3	48301437	-9142	NME6	10201	0.0626	0.3427	0.986	1	13954	cis	3.591e-11	0.000999	0.2712	0.2349	66	54	21
crblm	ILMN_1654612	ZNF589	51385	zinc finger protein 589 (ZNF589), mRNA.	3	48257599	48287483	+	rs13085251	3	48315049	0	NME6	10201	0.0899	0.3357	0.986	1	27566	cis	1.461e-10	0.000999	0.2566	0.2305	67	54	20
crblm	ILMN_1654612	ZNF589	51385	zinc finger protein 589 (ZNF589), mRNA.	3	48257599	48287483	+	rs9833309	3	48302454	-8125	NME6	10201	0.0626	0.3427	0.986	1	14971	cis	3.591e-11	0.000999	0.2712	0.2349	66	54	21
crblm	ILMN_1654612	ZNF589	51385	zinc finger protein 589 (ZNF589), mRNA.	3	48257599	48287483	+	rs4511916	3	48325370	0	SPINK8	646424	0.0899	0.3357	0.986	1	37887	cis	1.461e-10	0.000999	0.2566	0.2305	67	54	20
crblm	ILMN_1654612	ZNF589	51385	zinc finger protein 589 (ZNF589), mRNA.	3	48257599	48287483	+	rs11710257	3	48348218	3384	SPINK8	646424	0.04067	0.3392	0.986	1	60735	cis	8.048e-11	0.000999	0.2629	0.2306	67	53	21
crblm	ILMN_1654612	ZNF589	51385	zinc finger protein 589 (ZNF589), mRNA.	3	48257599	48287483	+	rs9850672	3	48276176	0	ZNF589	51385	0.0626	0.3427	0.986	1	0	cis	3.591e-11	0.000999	0.2712	0.2349	66	54	21
crblm	ILMN_1654612	ZNF589	51385	zinc finger protein 589 (ZNF589), mRNA.	3	48257599	48287483	+	rs13061269	3	48348347	3513	SPINK8	646424	0.04067	0.3392	0.986	1	60864	cis	8.048e-11	0.000999	0.2629	0.2306	67	53	21
crblm	ILMN_1654612	ZNF589	51385	zinc finger protein 589 (ZNF589), mRNA.	3	48257599	48287483	+	rs7374376	3	48147691	9970	LOC729349	729349	0.7186	0.3636	0.986	1	109908	cis	2.996e-11	0.000999	0.2731	0.2468	58	64	19
crblm	ILMN_1654612	ZNF589	51385	zinc finger protein 589 (ZNF589), mRNA.	3	48257599	48287483	+	rs11718350	3	48335996	0	SPINK8	646424	0.0899	0.3357	0.986	1	48513	cis	1.461e-10	0.000999	0.2566	0.2305	67	54	20
crblm	ILMN_1654612	ZNF589	51385	zinc finger protein 589 (ZNF589), mRNA.	3	48257599	48287483	+	rs7653336	3	48344468	0	SPINK8	646424	0.0626	0.3427	0.986	1	56985	cis	3.878e-09	0.003996	0.2215	0.2122	66	54	21
crblm	ILMN_1654612	ZNF589	51385	zinc finger protein 589 (ZNF589), mRNA.	3	48257599	48287483	+	rs7619865	3	48345584	750	SPINK8	646424	0.2137	0.3776	0.986	1	58101	cis	1.081e-13	0.000999	0.3287	0.2591	58	60	23
crblm	ILMN_1654612	ZNF589	51385	zinc finger protein 589 (ZNF589), mRNA.	3	48257599	48287483	+	rs13079728	3	48314364	0	NME6	10201	0.0899	0.3357	0.986	1	26881	cis	1.461e-10	0.000999	0.2566	0.2305	67	54	20
crblm	ILMN_1654612	ZNF589	51385	zinc finger protein 589 (ZNF589), mRNA.	3	48257599	48287483	+	rs12494304	3	48153033	15312	LOC729349	729349	0.7186	0.3636	0.986	1	104566	cis	2.996e-11	0.000999	0.2731	0.2468	58	64	19
crblm	ILMN_1654612	ZNF589	51385	zinc finger protein 589 (ZNF589), mRNA.	3	48257599	48287483	+	rs13059037	3	48262883	0	ZNF589	51385	0.0626	0.3427	0.986	1	0	cis	3.591e-11	0.000999	0.2712	0.2349	66	54	21
crblm	ILMN_1654612	ZNF589	51385	zinc finger protein 589 (ZNF589), mRNA.	3	48257599	48287483	+	rs13090538	3	48345773	939	SPINK8	646424	0.04067	0.3392	0.986	1	58290	cis	8.048e-11	0.000999	0.2629	0.2306	67	53	21
crblm	ILMN_1654612	ZNF589	51385	zinc finger protein 589 (ZNF589), mRNA.	3	48257599	48287483	+	rs6800492	3	48298894	11411	ZNF589	51385	0.0626	0.3427	0.986	1	11411	cis	3.591e-11	0.000999	0.2712	0.2349	66	54	21
crblm	ILMN_1654612	ZNF589	51385	zinc finger protein 589 (ZNF589), mRNA.	3	48257599	48287483	+	rs4479622	3	48313177	0	NME6	10201	0.0899	0.3357	0.986	1	25694	cis	1.461e-10	0.000999	0.2566	0.2305	67	54	20
crblm	ILMN_1654612	ZNF589	51385	zinc finger protein 589 (ZNF589), mRNA.	3	48257599	48287483	+	rs3731555	3	48181106	0	CDC25A	993	0.06676	0.3531	0.986	1	76493	cis	1.623e-11	0.000999	0.2794	0.237	64	55	22
crblm	ILMN_1654612	ZNF589	51385	zinc finger protein 589 (ZNF589), mRNA.	3	48257599	48287483	+	rs6442108	3	48167963	-5708	CDC25A	993	0.7186	0.3636	0.986	1	89636	cis	2.996e-11	0.000999	0.2731	0.2468	58	64	19
crblm	ILMN_1654612	ZNF589	51385	zinc finger protein 589 (ZNF589), mRNA.	3	48257599	48287483	+	rs12496784	3	48161271	-12400	CDC25A	993	0.7186	0.3636	0.986	1	96328	cis	2.996e-11	0.000999	0.2731	0.2468	58	64	19
crblm	ILMN_1654612	ZNF589	51385	zinc finger protein 589 (ZNF589), mRNA.	3	48257599	48287483	+	rs6766754	3	48157593	-16078	CDC25A	993	0.7186	0.3636	0.986	1	100006	cis	2.996e-11	0.000999	0.2731	0.2468	58	64	19
crblm	ILMN_1654612	ZNF589	51385	zinc finger protein 589 (ZNF589), mRNA.	3	48257599	48287483	+	rs13099560	3	48179772	0	CDC25A	993	0.2151	0.3846	0.986	1	77827	cis	6.883e-15	0.000999	0.3545	0.2673	57	60	24
crblm	ILMN_1654612	ZNF589	51385	zinc finger protein 589 (ZNF589), mRNA.	3	48257599	48287483	+	rs6797587	3	48172618	-1053	CDC25A	993	0.8552	0.3566	0.986	1	84981	cis	5.203e-12	0.000999	0.2909	0.2569	59	64	18
crblm	ILMN_1654612	ZNF589	51385	zinc finger protein 589 (ZNF589), mRNA.	3	48257599	48287483	+	rs6442109	3	48167985	-5686	CDC25A	993	0.7186	0.3636	0.986	1	89614	cis	2.996e-11	0.000999	0.2731	0.2468	58	64	19
crblm	ILMN_1654612	ZNF589	51385	zinc finger protein 589 (ZNF589), mRNA.	3	48257599	48287483	+	rs9822496	3	48156337	-17334	CDC25A	993	0.7186	0.3636	0.986	1	101262	cis	2.996e-11	0.000999	0.2731	0.2468	58	64	19
crblm	ILMN_1654612	ZNF589	51385	zinc finger protein 589 (ZNF589), mRNA.	3	48257599	48287483	+	rs12495221	3	48154182	16461	LOC729349	729349	0.7186	0.3636	0.986	1	103417	cis	2.996e-11	0.000999	0.2731	0.2468	58	64	19
crblm	ILMN_1654612	ZNF589	51385	zinc finger protein 589 (ZNF589), mRNA.	3	48257599	48287483	+	rs13084616	3	48314703	0	NME6	10201	0.1305	0.3322	0.986	1	27220	cis	1.021e-09	0.000999	0.236	0.2211	67	54	20
crblm	ILMN_1654612	ZNF589	51385	zinc finger protein 589 (ZNF589), mRNA.	3	48257599	48287483	+	rs9832957	3	48160270	-13401	CDC25A	993	0.7186	0.3636	0.986	1	97329	cis	2.996e-11	0.000999	0.2731	0.2468	58	64	19
crblm	ILMN_1654612	ZNF589	51385	zinc finger protein 589 (ZNF589), mRNA.	3	48257599	48287483	+	rs6800730	3	48149214	11493	LOC729349	729349	0.7186	0.3636	0.986	1	108385	cis	2.996e-11	0.000999	0.2731	0.2468	58	64	19
crblm	ILMN_1654612	ZNF589	51385	zinc finger protein 589 (ZNF589), mRNA.	3	48257599	48287483	+	rs936427	3	48276078	0	ZNF589	51385	0.0626	0.3427	0.986	1	0	cis	3.591e-11	0.000999	0.2712	0.2349	66	54	21
crblm	ILMN_1654612	ZNF589	51385	zinc finger protein 589 (ZNF589), mRNA.	3	48257599	48287483	+	rs4511915	3	48318862	1011	NME6	10201	0.0899	0.3357	0.986	1	31379	cis	1.461e-10	0.000999	0.2566	0.2305	67	54	20
crblm	ILMN_1654612	ZNF589	51385	zinc finger protein 589 (ZNF589), mRNA.	3	48257599	48287483	+	rs6806112	3	48251081	-6518	ZNF589	51385	0.2151	0.3846	0.986	1	6518	cis	6.883e-15	0.000999	0.3545	0.2673	57	60	24
crblm	ILMN_1654612	ZNF589	51385	zinc finger protein 589 (ZNF589), mRNA.	3	48257599	48287483	+	rs9830016	3	48257498	-101	ZNF589	51385	0.0995	0.3497	0.986	1	101	cis	7.19e-12	0.000999	0.2876	0.2431	64	56	21
crblm	ILMN_1654612	ZNF589	51385	zinc finger protein 589 (ZNF589), mRNA.	3	48257599	48287483	+	rs7617773	3	48168519	-5152	CDC25A	993	0.7186	0.3636	0.986	1	89080	cis	2.996e-11	0.000999	0.2731	0.2468	58	64	19
crblm	ILMN_1654612	ZNF589	51385	zinc finger protein 589 (ZNF589), mRNA.	3	48257599	48287483	+	rs3729577	3	48203998	0	CDC25A	993	0.06676	0.3531	0.986	1	53601	cis	1.623e-11	0.000999	0.2794	0.237	64	55	22
crblm	ILMN_1654612	ZNF589	51385	zinc finger protein 589 (ZNF589), mRNA.	3	48257599	48287483	+	rs3731513	3	48194541	0	CDC25A	993	0.06676	0.3531	0.986	1	63058	cis	1.623e-11	0.000999	0.2794	0.237	64	55	22
crblm	ILMN_1654612	ZNF589	51385	zinc finger protein 589 (ZNF589), mRNA.	3	48257599	48287483	+	rs6796490	3	48212108	7304	CDC25A	993	0.2151	0.3846	0.986	1	45491	cis	6.883e-15	0.000999	0.3545	0.2673	57	60	24
crblm	ILMN_1654612	ZNF589	51385	zinc finger protein 589 (ZNF589), mRNA.	3	48257599	48287483	+	rs9847953	3	48257699	0	ZNF589	51385	0.0995	0.3497	0.986	1	0	cis	7.19e-12	0.000999	0.2876	0.2431	64	56	21
crblm	ILMN_1653896	TREX1	84126	three prime repair exonuclease 1 (TREX1), transcript variant 5, mRNA.	3	48463221	48482057	+	rs734072	3	48494909	0	SHISA5	51246	0.3888	0.4126	0.986	1	12852	cis	4.988e-09	0.01199	0.2188	0.1538	51	64	26
crblm	ILMN_1653896	TREX1	84126	three prime repair exonuclease 1 (TREX1), transcript variant 5, mRNA.	3	48463221	48482057	+	rs9311428	3	48495293	0	SHISA5	51246	0.3888	0.4126	0.986	1	13236	cis	4.988e-09	0.01199	0.2188	0.1538	51	64	26
crblm	ILMN_1653896	TREX1	84126	three prime repair exonuclease 1 (TREX1), transcript variant 5, mRNA.	3	48463221	48482057	+	rs734071	3	48494825	0	SHISA5	51246	0.3888	0.4126	0.986	1	12768	cis	4.988e-09	0.01199	0.2188	0.1538	51	64	26
crblm	ILMN_1653896	TREX1	84126	three prime repair exonuclease 1 (TREX1), transcript variant 5, mRNA.	3	48463221	48482057	+	rs4858795	3	48490083	0	SHISA5	51246	0.3079	0.4336	0.986	1	8026	cis	1.402e-08	0.01998	0.2073	0.1479	48	64	29
crblm	ILMN_1767523	IL17RB	55540	interleukin 17 receptor B (IL17RB), transcript variant 2, mRNA.	3	53855617	53874867	+	rs893367	3	53884771	0	ACTR8	93973	1	0.458	1	1	9904	cis	1.48e-10	0.000999	0.2534	0.2268	42	71	30
crblm	ILMN_1767523	IL17RB	55540	interleukin 17 receptor B (IL17RB), transcript variant 2, mRNA.	3	53855617	53874867	+	rs12631643	3	53959835	58807	SELK	58515	1	0.4685	1	1	84968	cis	2.154e-09	0.002997	0.2251	0.2147	40	72	31
crblm	ILMN_1767523	IL17RB	55540	interleukin 17 receptor B (IL17RB), transcript variant 2, mRNA.	3	53855617	53874867	+	rs9878562	3	53864028	0	IL17RB	55540	0.7377	0.465	1	1	0	cis	1.49e-10	0.000999	0.2533	0.2232	42	69	32
crblm	ILMN_1767523	IL17RB	55540	interleukin 17 receptor B (IL17RB), transcript variant 2, mRNA.	3	53855617	53874867	+	rs1992155	3	53901057	29	SELK	58515	1	0.458	1	1	26190	cis	1.48e-10	0.000999	0.2534	0.2268	42	71	30
crblm	ILMN_1767523	IL17RB	55540	interleukin 17 receptor B (IL17RB), transcript variant 2, mRNA.	3	53855617	53874867	+	rs2276840	3	53866137	0	IL17RB	55540	0.3683	0.3601	1	1	0	cis	3.546e-08	0.02298	0.1945	0.199	61	61	21
crblm	ILMN_1767523	IL17RB	55540	interleukin 17 receptor B (IL17RB), transcript variant 2, mRNA.	3	53855617	53874867	+	rs9311518	3	53945534	44506	SELK	58515	0.7366	0.4615	1	1	70667	cis	1.144e-08	0.007992	0.207	0.2092	40	74	29
crblm	ILMN_1767523	IL17RB	55540	interleukin 17 receptor B (IL17RB), transcript variant 2, mRNA.	3	53855617	53874867	+	rs4687597	3	53967436	66408	SELK	58515	1	0.4825	1	1	92569	cis	1.378e-09	0.002997	0.2299	0.2163	38	72	33
crblm	ILMN_1767523	IL17RB	55540	interleukin 17 receptor B (IL17RB), transcript variant 2, mRNA.	3	53855617	53874867	+	rs9840079	3	53867681	0	IL17RB	55540	0.7377	0.465	1	1	0	cis	1.49e-10	0.000999	0.2533	0.2232	42	69	32
crblm	ILMN_1767523	IL17RB	55540	interleukin 17 receptor B (IL17RB), transcript variant 2, mRNA.	3	53855617	53874867	+	rs3821869	3	53868880	0	IL17RB	55540	0.3683	0.3601	1	1	0	cis	3.546e-08	0.02298	0.1945	0.199	61	61	21
crblm	ILMN_1767523	IL17RB	55540	interleukin 17 receptor B (IL17RB), transcript variant 2, mRNA.	3	53855617	53874867	+	rs1046677	3	53880348	0	ACTR8	93973	1	0.458	1	1	5481	cis	1.48e-10	0.000999	0.2534	0.2268	42	71	30
crblm	ILMN_1767523	IL17RB	55540	interleukin 17 receptor B (IL17RB), transcript variant 2, mRNA.	3	53855617	53874867	+	rs2083127	3	53891977	751	ACTR8	93973	1	0.458	1	1	17110	cis	1.48e-10	0.000999	0.2534	0.2268	42	71	30
crblm	ILMN_1767523	IL17RB	55540	interleukin 17 receptor B (IL17RB), transcript variant 2, mRNA.	3	53855617	53874867	+	rs9869505	3	53947232	46204	SELK	58515	0.8667	0.465	1	1	72365	cis	4.085e-09	0.002997	0.2182	0.2131	40	73	30
crblm	ILMN_1767523	IL17RB	55540	interleukin 17 receptor B (IL17RB), transcript variant 2, mRNA.	3	53855617	53874867	+	rs4687757	3	53881553	0	ACTR8	93973	1	0.458	1	1	6686	cis	1.48e-10	0.000999	0.2534	0.2268	42	71	30
crblm	ILMN_1767523	IL17RB	55540	interleukin 17 receptor B (IL17RB), transcript variant 2, mRNA.	3	53855617	53874867	+	rs9880056	3	53910026	8998	SELK	58515	0.8591	0.3776	1	1	35159	cis	4.151e-08	0.02398	0.1927	0.2015	56	66	21
crblm	ILMN_1767523	IL17RB	55540	interleukin 17 receptor B (IL17RB), transcript variant 2, mRNA.	3	53855617	53874867	+	rs4687763	3	53946116	45088	SELK	58515	0.7366	0.4615	1	1	71249	cis	1.144e-08	0.007992	0.207	0.2092	40	74	29
crblm	ILMN_1767523	IL17RB	55540	interleukin 17 receptor B (IL17RB), transcript variant 2, mRNA.	3	53855617	53874867	+	rs6445616	3	53966261	65233	SELK	58515	1	0.4685	1	1	91394	cis	2.154e-09	0.002997	0.2251	0.2147	40	72	31
crblm	ILMN_1767523	IL17RB	55540	interleukin 17 receptor B (IL17RB), transcript variant 2, mRNA.	3	53855617	53874867	+	rs2359131	3	53921874	20846	SELK	58515	1	0.458	1	1	47007	cis	1.48e-10	0.000999	0.2534	0.2268	42	71	30
crblm	ILMN_1767523	IL17RB	55540	interleukin 17 receptor B (IL17RB), transcript variant 2, mRNA.	3	53855617	53874867	+	rs17053590	3	53910235	9207	SELK	58515	0.8591	0.3776	1	1	35368	cis	4.151e-08	0.02398	0.1927	0.2015	56	66	21
crblm	ILMN_1767523	IL17RB	55540	interleukin 17 receptor B (IL17RB), transcript variant 2, mRNA.	3	53855617	53874867	+	rs6445615	3	53948658	47630	SELK	58515	0.8667	0.465	1	1	73791	cis	4.085e-09	0.002997	0.2182	0.2131	40	73	30
crblm	ILMN_1767523	IL17RB	55540	interleukin 17 receptor B (IL17RB), transcript variant 2, mRNA.	3	53855617	53874867	+	rs9822471	3	53940276	39248	SELK	58515	1	0.458	1	1	65409	cis	1.48e-10	0.000999	0.2534	0.2268	42	71	30
crblm	ILMN_1767523	IL17RB	55540	interleukin 17 receptor B (IL17RB), transcript variant 2, mRNA.	3	53855617	53874867	+	rs12633415	3	53952230	51202	SELK	58515	1	0.451	1	1	77363	cis	2.262e-10	0.001998	0.2489	0.2254	43	71	29
crblm	ILMN_1767523	IL17RB	55540	interleukin 17 receptor B (IL17RB), transcript variant 2, mRNA.	3	53855617	53874867	+	rs6445613	3	53918266	17238	SELK	58515	1	0.458	1	1	43399	cis	1.48e-10	0.000999	0.2534	0.2268	42	71	30
crblm	ILMN_1723884	ARF4	378	ADP-ribosylation factor 4 (ARF4), mRNA.	3	57532129	57558117	-	rs4010266	22	15369290	0	LOC100132032	100132032	0.1738	0.4336	0.958	1	NA	trans	2.419e-08	0.02597	0.2066	0.2515	47	59	31
crblm	ILMN_1770031	ABHD10	55347	abhydrolase domain containing 10 (ABHD10), mRNA.	3	113180588	113194895	+	rs7640809	3	113190032	0	ABHD10	55347	0.637	0.2273	1	1	0	cis	5.612e-10	0.000999	0.2394	0.1958	84	53	6
crblm	ILMN_1770031	ABHD10	55347	abhydrolase domain containing 10 (ABHD10), mRNA.	3	113180588	113194895	+	rs6795440	3	113192830	0	ABHD10	55347	0.637	0.2273	1	1	0	cis	5.612e-10	0.000999	0.2394	0.1958	84	53	6
crblm	ILMN_1770031	ABHD10	55347	abhydrolase domain containing 10 (ABHD10), mRNA.	3	113180588	113194895	+	rs3749300	3	113176369	0	PHLDB2	90102	0.8092	0.2238	1	1	4219	cis	1.121e-09	0.000999	0.2321	0.193	85	52	6
crblm	ILMN_1770031	ABHD10	55347	abhydrolase domain containing 10 (ABHD10), mRNA.	3	113180588	113194895	+	rs9817855	3	113179614	-974	ABHD10	55347	0.8092	0.2238	1	1	974	cis	1.121e-09	0.000999	0.2321	0.193	85	52	6
crblm	ILMN_1770031	ABHD10	55347	abhydrolase domain containing 10 (ABHD10), mRNA.	3	113180588	113194895	+	rs9855924	3	113179864	-724	ABHD10	55347	0.8092	0.2238	1	1	724	cis	1.121e-09	0.000999	0.2321	0.193	85	52	6
crblm	ILMN_1770031	ABHD10	55347	abhydrolase domain containing 10 (ABHD10), mRNA.	3	113180588	113194895	+	rs6796456	3	113183012	0	ABHD10	55347	0.637	0.2273	1	1	0	cis	5.612e-10	0.000999	0.2394	0.1958	84	53	6
crblm	ILMN_1770031	ABHD10	55347	abhydrolase domain containing 10 (ABHD10), mRNA.	3	113180588	113194895	+	rs3804763	3	113185369	0	ABHD10	55347	0.637	0.2273	1	1	0	cis	5.612e-10	0.000999	0.2394	0.1958	84	53	6
crblm	ILMN_1770031	ABHD10	55347	abhydrolase domain containing 10 (ABHD10), mRNA.	3	113180588	113194895	+	rs17429103	3	113196141	1246	ABHD10	55347	0.8092	0.2238	1	1	1246	cis	3.222e-10	0.000999	0.2452	0.1984	85	52	6
crblm	ILMN_1770031	ABHD10	55347	abhydrolase domain containing 10 (ABHD10), mRNA.	3	113180588	113194895	+	rs9833906	3	113179458	-1130	ABHD10	55347	0.8092	0.2238	1	1	1130	cis	1.121e-09	0.000999	0.2321	0.193	85	52	6
crblm	ILMN_1770031	ABHD10	55347	abhydrolase domain containing 10 (ABHD10), mRNA.	3	113180588	113194895	+	rs6783549	3	113183031	0	ABHD10	55347	0.637	0.2273	1	1	0	cis	5.612e-10	0.000999	0.2394	0.1958	84	53	6
crblm	ILMN_1770031	ABHD10	55347	abhydrolase domain containing 10 (ABHD10), mRNA.	3	113180588	113194895	+	rs2289596	3	113183863	0	ABHD10	55347	0.637	0.2273	1	1	0	cis	5.612e-10	0.000999	0.2394	0.1958	84	53	6
crblm	ILMN_1770031	ABHD10	55347	abhydrolase domain containing 10 (ABHD10), mRNA.	3	113180588	113194895	+	rs9288932	3	113180297	-291	ABHD10	55347	0.637	0.2273	1	1	291	cis	5.612e-10	0.000999	0.2394	0.1958	84	53	6
crblm	ILMN_1770031	ABHD10	55347	abhydrolase domain containing 10 (ABHD10), mRNA.	3	113180588	113194895	+	rs2289598	3	113180557	-31	ABHD10	55347	0.637	0.2273	1	1	31	cis	5.612e-10	0.000999	0.2394	0.1958	84	53	6
crblm	ILMN_1770031	ABHD10	55347	abhydrolase domain containing 10 (ABHD10), mRNA.	3	113180588	113194895	+	rs10511303	3	113196223	1328	ABHD10	55347	0.8092	0.2238	1	1	1328	cis	3.222e-10	0.000999	0.2452	0.1984	85	52	6
crblm	ILMN_1770031	ABHD10	55347	abhydrolase domain containing 10 (ABHD10), mRNA.	3	113180588	113194895	+	rs9813388	3	113186443	0	ABHD10	55347	0.637	0.2273	1	1	0	cis	5.612e-10	0.000999	0.2394	0.1958	84	53	6
crblm	ILMN_1770031	ABHD10	55347	abhydrolase domain containing 10 (ABHD10), mRNA.	3	113180588	113194895	+	rs1127853	3	113194284	0	ABHD10	55347	1	0.2308	1	1	0	cis	1.399e-09	0.000999	0.2297	0.1877	84	52	7
crblm	ILMN_1770031	ABHD10	55347	abhydrolase domain containing 10 (ABHD10), mRNA.	3	113180588	113194895	+	rs3749306	3	113178144	319	PHLDB2	90102	0.8092	0.2238	1	1	2444	cis	1.121e-09	0.000999	0.2321	0.193	85	52	6
crblm	ILMN_1770031	ABHD10	55347	abhydrolase domain containing 10 (ABHD10), mRNA.	3	113180588	113194895	+	rs7618817	3	113189755	0	ABHD10	55347	0.637	0.2273	1	1	0	cis	5.612e-10	0.000999	0.2394	0.1958	84	53	6
crblm	ILMN_1770031	ABHD10	55347	abhydrolase domain containing 10 (ABHD10), mRNA.	3	113180588	113194895	+	rs7637202	3	113192354	0	ABHD10	55347	0.637	0.2273	1	1	0	cis	5.612e-10	0.000999	0.2394	0.1958	84	53	6
crblm	ILMN_1770031	ABHD10	55347	abhydrolase domain containing 10 (ABHD10), mRNA.	3	113180588	113194895	+	rs3749305	3	113178005	180	PHLDB2	90102	0.8092	0.2238	1	1	2583	cis	1.121e-09	0.000999	0.2321	0.193	85	52	6
crblm	ILMN_1770031	ABHD10	55347	abhydrolase domain containing 10 (ABHD10), mRNA.	3	113180588	113194895	+	rs3749307	3	113178194	369	PHLDB2	90102	0.8092	0.2238	1	1	2394	cis	1.121e-09	0.000999	0.2321	0.193	85	52	6
crblm	ILMN_1770031	ABHD10	55347	abhydrolase domain containing 10 (ABHD10), mRNA.	3	113180588	113194895	+	rs2895388	3	113175383	0	PHLDB2	90102	0.8092	0.2238	1	1	5205	cis	1.121e-09	0.000999	0.2321	0.193	85	52	6
crblm	ILMN_1770031	ABHD10	55347	abhydrolase domain containing 10 (ABHD10), mRNA.	3	113180588	113194895	+	rs17428388	3	113177045	0	PHLDB2	90102	0.8092	0.2238	1	1	3543	cis	1.121e-09	0.000999	0.2321	0.193	85	52	6
crblm	ILMN_1770031	ABHD10	55347	abhydrolase domain containing 10 (ABHD10), mRNA.	3	113180588	113194895	+	rs3177104	3	113177814	0	PHLDB2	90102	0.8092	0.2238	1	1	2774	cis	1.121e-09	0.000999	0.2321	0.193	85	52	6
crblm	ILMN_1770031	ABHD10	55347	abhydrolase domain containing 10 (ABHD10), mRNA.	3	113180588	113194895	+	rs3804764	3	113185681	0	ABHD10	55347	0.8092	0.2238	1	1	0	cis	1.521e-09	0.000999	0.2288	0.1916	85	52	6
crblm	ILMN_1770031	ABHD10	55347	abhydrolase domain containing 10 (ABHD10), mRNA.	3	113180588	113194895	+	rs9288933	3	113181588	0	ABHD10	55347	0.637	0.2273	1	1	0	cis	5.612e-10	0.000999	0.2394	0.1958	84	53	6
crblm	ILMN_1770031	ABHD10	55347	abhydrolase domain containing 10 (ABHD10), mRNA.	3	113180588	113194895	+	rs9818467	3	113179821	-767	ABHD10	55347	0.8092	0.2238	1	1	767	cis	1.121e-09	0.000999	0.2321	0.193	85	52	6
crblm	ILMN_1770031	ABHD10	55347	abhydrolase domain containing 10 (ABHD10), mRNA.	3	113180588	113194895	+	rs7647766	3	113185174	0	ABHD10	55347	0.637	0.2273	1	1	0	cis	5.612e-10	0.000999	0.2394	0.1958	84	53	6
crblm	ILMN_1770031	ABHD10	55347	abhydrolase domain containing 10 (ABHD10), mRNA.	3	113180588	113194895	+	rs7615972	3	113189056	0	ABHD10	55347	0.637	0.2273	1	1	0	cis	5.612e-10	0.000999	0.2394	0.1958	84	53	6
crblm	ILMN_1747935	GOLGB1	2804	golgi autoantigen, golgin subfamily b, macrogolgin (with transmembrane signal), 1 (GOLGB1), mRNA.	3	122864737	122951291	-	rs3966068	3	122855419	0	HCLS1	3059	0.1887	0.2552	0.993	1	9318	cis	1.536e-11	0.000999	0.2782	-0.31	75	61	6
crblm	ILMN_1747935	GOLGB1	2804	golgi autoantigen, golgin subfamily b, macrogolgin (with transmembrane signal), 1 (GOLGB1), mRNA.	3	122864737	122951291	-	rs2141488	3	122829346	0	FBXO40	51725	0.1883	0.2587	0.993	1	35391	cis	1.536e-11	0.000999	0.2782	-0.31	75	61	6
crblm	ILMN_1747935	GOLGB1	2804	golgi autoantigen, golgin subfamily b, macrogolgin (with transmembrane signal), 1 (GOLGB1), mRNA.	3	122864737	122951291	-	rs3772129	3	122827181	0	FBXO40	51725	0.1883	0.2587	0.993	1	37556	cis	1.536e-11	0.000999	0.2782	-0.31	75	61	6
crblm	ILMN_1747935	GOLGB1	2804	golgi autoantigen, golgin subfamily b, macrogolgin (with transmembrane signal), 1 (GOLGB1), mRNA.	3	122864737	122951291	-	rs7356043	3	122849067	0	HCLS1	3059	0.1883	0.2587	0.993	1	15670	cis	1.536e-11	0.000999	0.2782	-0.31	75	61	6
crblm	ILMN_1747935	GOLGB1	2804	golgi autoantigen, golgin subfamily b, macrogolgin (with transmembrane signal), 1 (GOLGB1), mRNA.	3	122864737	122951291	-	rs6770842	3	122836018	0	HCLS1	3059	0.1883	0.2587	0.993	1	28719	cis	1.536e-11	0.000999	0.2782	-0.31	75	61	6
crblm	ILMN_1747935	GOLGB1	2804	golgi autoantigen, golgin subfamily b, macrogolgin (with transmembrane signal), 1 (GOLGB1), mRNA.	3	122864737	122951291	-	rs1128158	3	122833283	0	HCLS1	3059	0.1883	0.2587	0.993	1	31454	cis	1.536e-11	0.000999	0.2782	-0.31	75	61	6
crblm	ILMN_1747935	GOLGB1	2804	golgi autoantigen, golgin subfamily b, macrogolgin (with transmembrane signal), 1 (GOLGB1), mRNA.	3	122864737	122951291	-	rs9859243	3	122858492	0	HCLS1	3059	0.1883	0.2587	0.993	1	6245	cis	1.536e-11	0.000999	0.2782	-0.31	75	61	6
crblm	ILMN_1747935	GOLGB1	2804	golgi autoantigen, golgin subfamily b, macrogolgin (with transmembrane signal), 1 (GOLGB1), mRNA.	3	122864737	122951291	-	rs9873644	3	122846926	0	HCLS1	3059	0.1883	0.2587	0.993	1	17811	cis	1.536e-11	0.000999	0.2782	-0.31	75	61	6
crblm	ILMN_1747935	GOLGB1	2804	golgi autoantigen, golgin subfamily b, macrogolgin (with transmembrane signal), 1 (GOLGB1), mRNA.	3	122864737	122951291	-	rs1492178	3	122826190	0	FBXO40	51725	0.1883	0.2587	0.993	1	38547	cis	1.536e-11	0.000999	0.2782	-0.31	75	61	6
crblm	ILMN_1747935	GOLGB1	2804	golgi autoantigen, golgin subfamily b, macrogolgin (with transmembrane signal), 1 (GOLGB1), mRNA.	3	122864737	122951291	-	rs12487377	3	122844336	0	HCLS1	3059	0.1883	0.2587	0.993	1	20401	cis	1.536e-11	0.000999	0.2782	-0.31	75	61	6
crblm	ILMN_1747935	GOLGB1	2804	golgi autoantigen, golgin subfamily b, macrogolgin (with transmembrane signal), 1 (GOLGB1), mRNA.	3	122864737	122951291	-	rs11927625	3	122901455	0	GOLGB1	2804	0.1883	0.2587	0.993	1	0	cis	1.536e-11	0.000999	0.2782	-0.31	75	61	6
crblm	ILMN_1747935	GOLGB1	2804	golgi autoantigen, golgin subfamily b, macrogolgin (with transmembrane signal), 1 (GOLGB1), mRNA.	3	122864737	122951291	-	rs1136995	3	123144287	1140	SLC15A2	6565	1	0.1469	0.993	1	192996	cis	1.087e-23	0.000999	0.514	-0.4868	103	36	3
crblm	ILMN_1747935	GOLGB1	2804	golgi autoantigen, golgin subfamily b, macrogolgin (with transmembrane signal), 1 (GOLGB1), mRNA.	3	122864737	122951291	-	rs9818194	3	122855983	0	HCLS1	3059	0.1883	0.2587	0.993	1	8754	cis	1.536e-11	0.000999	0.2782	-0.31	75	61	6
crblm	ILMN_1747935	GOLGB1	2804	golgi autoantigen, golgin subfamily b, macrogolgin (with transmembrane signal), 1 (GOLGB1), mRNA.	3	122864737	122951291	-	rs1128154	3	122833306	0	HCLS1	3059	0.1883	0.2587	0.993	1	31431	cis	1.536e-11	0.000999	0.2782	-0.31	75	61	6
crblm	ILMN_1728202	TMEM22	80723	transmembrane protein 22 (TMEM22), mRNA.	3	138020550	138057423	+	rs1978634	2	99909572	0	AFF3	3899	0.7705	0.1748	0.965	1	NA	trans	2.273e-09	0.01199	0.2317	-0.3545	94	39	5
crblm	ILMN_1781151	ARMC8	25852	armadillo repeat containing 8 (ARMC8), transcript variant 1, mRNA.	3	139388837	139498908	+	rs1978634	2	99909572	0	AFF3	3899	0.7705	0.1748	0.965	1	NA	trans	5.996e-09	0.008991	0.221	-0.422	94	39	5
crblm	ILMN_1738272	DHX36	170506	DEAH (Asp-Glu-Ala-His) box polypeptide 36 (DHX36), mRNA.	3	155476151	155524970	-	rs357503	3	155439502	0	SGEF	26084	0.8354	0.2727	0.972	1	36649	cis	3.124e-08	0.01598	0.201	0.1913	73	55	11
crblm	ILMN_1807397	NDUFB5	4711	NADH dehydrogenase (ubiquinone) 1 beta subcomplex, 5, 16kDa (NDUFB5), nuclear gene encoding mitochondrial protein, mRNA.	3	180805268	180824981	+	rs7995976	13	27839060	0	FLT1	2321	0.8089	0.2203	1	1	NA	trans	9.735e-09	0.004995	0.2087	-0.2732	86	51	6
crblm	ILMN_1660633	CAMK2N2	94032	calcium/calmodulin-dependent protein kinase II inhibitor 2 (CAMK2N2), mRNA.	3	185459696	185461944	-	rs570269	20	3607647	0	ADAM33	80332	0.4123	0.1818	1	1	NA	trans	5.266e-08	0.01099	0.19	-0.2709	97	40	6
crblm	ILMN_1660519	LOC285382	285382	hypothetical gene supported by AK091454 (LOC285382), mRNA.	3	186278531	186353495	-	rs4882755	12	127440129	-48122	LOC100132385	100132385	0.422	0.2972	1	1	NA	trans	3.587e-08	0.02098	0.1943	0.1996	68	65	10
crblm	ILMN_1660519	LOC285382	285382	hypothetical gene supported by AK091454 (LOC285382), mRNA.	3	186278531	186353495	-	rs4882754	12	127440054	-48197	LOC100132385	100132385	0.422	0.2972	1	1	NA	trans	3.587e-08	0.02098	0.1943	0.1996	68	65	10
crblm	ILMN_1660519	LOC285382	285382	hypothetical gene supported by AK091454 (LOC285382), mRNA.	3	186278531	186353495	-	rs4882756	12	127440174	-48077	LOC100132385	100132385	0.422	0.2972	1	1	NA	trans	3.587e-08	0.02098	0.1943	0.1996	68	65	10
crblm	ILMN_1722834	RGS12	6002	regulator of G-protein signalling 12 (RGS12), transcript variant 2, mRNA.	4	3285671	3411437	+	rs10924112	1	243415451	0	KIF26B	55083	0.7615	0.1608	1	1	NA	trans	4.229e-09	0.01399	0.2178	0.2844	101	38	4
crblm	ILMN_1795704	KIAA0232	9778	KIAA0232 gene product (KIAA0232), mRNA.	4	6835359	6936799	+	rs4237258	9	75018527	43401	ANXA1	301	0.3969	0.1796	0.979	0.993	NA	trans	2.717e-09	0.006993	0.2268	-0.2806	95	39	6
crblm	ILMN_1795704	KIAA0232	9778	KIAA0232 gene product (KIAA0232), mRNA.	4	6835359	6936799	+	rs7868086	9	75013948	38822	ANXA1	301	0.578	0.1853	0.986	1	NA	trans	7.208e-09	0.01499	0.2147	-0.2726	94	41	6
crblm	ILMN_1795704	KIAA0232	9778	KIAA0232 gene product (KIAA0232), mRNA.	4	6835359	6936799	+	rs17654113	9	75019873	44747	ANXA1	301	0.4123	0.1818	0.986	1	NA	trans	8.836e-09	0.01998	0.2125	-0.272	95	40	6
crblm	ILMN_1795704	KIAA0232	9778	KIAA0232 gene product (KIAA0232), mRNA.	4	6835359	6936799	+	rs17653504	9	75006670	31544	ANXA1	301	0.578	0.1853	0.986	1	NA	trans	7.208e-09	0.01499	0.2147	-0.2726	94	41	6
crblm	ILMN_1773307	NAP1L5	266812	nucleosome assembly protein 1-like 5 (NAP1L5), mRNA.	4	89836089	89838002	-	rs17653504	9	75006670	31544	ANXA1	301	0.578	0.1853	1	1	NA	trans	2.082e-08	0.01499	0.2004	-0.3628	96	41	6
crblm	ILMN_1773307	NAP1L5	266812	nucleosome assembly protein 1-like 5 (NAP1L5), mRNA.	4	89836089	89838002	-	rs7868086	9	75013948	38822	ANXA1	301	0.578	0.1853	1	1	NA	trans	2.082e-08	0.01499	0.2004	-0.3628	96	41	6
crblm	ILMN_1773307	NAP1L5	266812	nucleosome assembly protein 1-like 5 (NAP1L5), mRNA.	4	89836089	89838002	-	rs4237258	9	75018527	43401	ANXA1	301	0.3969	0.1796	0.993	0.993	NA	trans	6.494e-09	0.003996	0.2145	-0.3738	97	39	6
crblm	ILMN_1669631	GLRB	2743	glycine receptor, beta (GLRB), mRNA.	4	158216787	158312303	+	rs1978634	2	99909572	0	AFF3	3899	0.7705	0.1748	0.979	1	NA	trans	7.503e-10	0.003996	0.2408	-0.4709	95	40	5
crblm	ILMN_1803256	STOX2	56977	storkhead box 2 (STOX2), mRNA.	4	185063502	185175868	+	rs17407655	8	27947795	0	C8orf80	389643	0.3996	0.1154	1	1	NA	trans	2.438e-09	0.01598	0.2237	0.3188	113	27	3
crblm	ILMN_1756787	CASP3	836	caspase 3, apoptosis-related cysteine peptidase (CASP3), transcript variant beta, mRNA.	4	185785843	185807622	-	rs2001257	1	67550178	0	IL12RB2	3595	0.004684	0.05594	1	1	NA	trans	3.332e-09	0.005994	0.2204	0.3956	130	10	3
crblm	ILMN_1786278	DKFZP564J102	25854	DKFZP564J102 protein (DKFZP564J102), transcript variant 1, mRNA.	4	187302988	187330810	+	rs7666666	4	187338400	7590	FAM149A	25854	1	0.4371	0.993	1	7590	cis	8.443e-17	0.000999	0.3915	-0.2761	44	71	27
crblm	ILMN_1786278	DKFZP564J102	25854	DKFZP564J102 protein (DKFZP564J102), transcript variant 1, mRNA.	4	187302988	187330810	+	rs2036913	4	187336083	5273	FAM149A	25854	1	0.4371	0.993	1	5273	cis	8.443e-17	0.000999	0.3915	-0.2761	44	71	27
crblm	ILMN_1786278	DKFZP564J102	25854	DKFZP564J102 protein (DKFZP564J102), transcript variant 1, mRNA.	4	187302988	187330810	+	rs6552959	4	187329620	0	FAM149A	25854	1	0.3042	0.993	1	0	cis	3.504e-10	0.000999	0.2459	-0.2352	68	61	13
crblm	ILMN_1786278	DKFZP564J102	25854	DKFZP564J102 protein (DKFZP564J102), transcript variant 1, mRNA.	4	187302988	187330810	+	rs2036912	4	187336037	5227	FAM149A	25854	0.8654	0.4441	0.993	1	5227	cis	6.53e-18	0.000999	0.4131	-0.2787	44	69	29
crblm	ILMN_1786278	DKFZP564J102	25854	DKFZP564J102 protein (DKFZP564J102), transcript variant 1, mRNA.	4	187302988	187330810	+	rs10017419	4	187345132	-3774	FLJ38576	651430	1	0.4371	0.993	1	14322	cis	8.443e-17	0.000999	0.3915	-0.2761	44	71	27
crblm	ILMN_1786278	DKFZP564J102	25854	DKFZP564J102 protein (DKFZP564J102), transcript variant 1, mRNA.	4	187302988	187330810	+	rs11725687	4	187343864	-5042	FLJ38576	651430	1	0.4371	0.993	1	13054	cis	8.443e-17	0.000999	0.3915	-0.2761	44	71	27
crblm	ILMN_1786278	DKFZP564J102	25854	DKFZP564J102 protein (DKFZP564J102), transcript variant 1, mRNA.	4	187302988	187330810	+	rs10027488	4	187344843	-4063	FLJ38576	651430	0.8651	0.4336	0.993	1	14033	cis	4.678e-17	0.000999	0.3965	-0.2804	44	72	26
crblm	ILMN_1786278	DKFZP564J102	25854	DKFZP564J102 protein (DKFZP564J102), transcript variant 1, mRNA.	4	187302988	187330810	+	rs7689823	4	187346860	-2046	FLJ38576	651430	1	0.4371	0.993	1	16050	cis	8.443e-17	0.000999	0.3915	-0.2761	44	71	27
crblm	ILMN_1786278	DKFZP564J102	25854	DKFZP564J102 protein (DKFZP564J102), transcript variant 1, mRNA.	4	187302988	187330810	+	rs4586997	4	187345974	-2932	FLJ38576	651430	1	0.4371	0.993	1	15164	cis	8.443e-17	0.000999	0.3915	-0.2761	44	71	27
crblm	ILMN_1786278	DKFZP564J102	25854	DKFZP564J102 protein (DKFZP564J102), transcript variant 1, mRNA.	4	187302988	187330810	+	rs4861705	4	187336846	6036	FAM149A	25854	1	0.4371	0.993	1	6036	cis	8.443e-17	0.000999	0.3915	-0.2761	44	71	27
crblm	ILMN_1786278	DKFZP564J102	25854	DKFZP564J102 protein (DKFZP564J102), transcript variant 1, mRNA.	4	187302988	187330810	+	rs6816903	4	187337378	6568	FAM149A	25854	1	0.4371	0.993	1	6568	cis	8.443e-17	0.000999	0.3915	-0.2761	44	71	27
crblm	ILMN_1786278	DKFZP564J102	25854	DKFZP564J102 protein (DKFZP564J102), transcript variant 1, mRNA.	4	187302988	187330810	+	rs13135693	4	187337673	6863	FAM149A	25854	1	0.4371	0.993	1	6863	cis	8.443e-17	0.000999	0.3915	-0.2761	44	71	27
crblm	ILMN_1786278	DKFZP564J102	25854	DKFZP564J102 protein (DKFZP564J102), transcript variant 1, mRNA.	4	187302988	187330810	+	rs1877319	4	187347776	-1130	FLJ38576	651430	1	0.4371	0.993	1	16966	cis	8.443e-17	0.000999	0.3915	-0.2761	44	71	27
crblm	ILMN_1786278	DKFZP564J102	25854	DKFZP564J102 protein (DKFZP564J102), transcript variant 1, mRNA.	4	187302988	187330810	+	rs9991842	4	187346169	-2737	FLJ38576	651430	1	0.4371	0.993	1	15359	cis	8.443e-17	0.000999	0.3915	-0.2761	44	71	27
crblm	ILMN_1786278	DKFZP564J102	25854	DKFZP564J102 protein (DKFZP564J102), transcript variant 1, mRNA.	4	187302988	187330810	+	rs11733307	4	187320510	0	FAM149A	25854	0.8651	0.4336	0.993	1	0	cis	1.878e-13	0.000999	0.3216	-0.2525	44	72	26
crblm	ILMN_1786278	DKFZP564J102	25854	DKFZP564J102 protein (DKFZP564J102), transcript variant 1, mRNA.	4	187302988	187330810	+	rs11931515	4	187337925	7115	FAM149A	25854	0.6041	0.3986	0.993	1	7115	cis	1.851e-12	0.000999	0.2994	-0.2497	49	72	21
crblm	ILMN_1727474	CYP4V2	285440	cytochrome P450, family 4, subfamily V, polypeptide 2 (CYP4V2), mRNA.	4	187349667	187371605	+	rs13146272	4	187357205	0	CYP4V2	285440	1	0.3986	0.993	1	0	cis	1.111e-08	0.005994	0.2086	0.1629	51	68	23
crblm	ILMN_1727474	CYP4V2	285440	cytochrome P450, family 4, subfamily V, polypeptide 2 (CYP4V2), mRNA.	4	187349667	187371605	+	rs3736455	4	187359313	0	CYP4V2	285440	0.7228	0.3811	0.993	1	0	cis	9.499e-09	0.004995	0.2103	0.1626	55	65	22
crblm	ILMN_1727474	CYP4V2	285440	cytochrome P450, family 4, subfamily V, polypeptide 2 (CYP4V2), mRNA.	4	187349667	187371605	+	rs6552959	4	187329620	0	FAM149A	25854	1	0.3042	0.993	1	20047	cis	2.107e-09	0.001998	0.2267	-0.182	68	61	13
crblm	ILMN_1789419	SEC6L1	11336	SEC6-like 1 (S. cerevisiae) (SEC6L1), mRNA.	5	496333	520410	+	rs10072668	5	475752	0	AHRR	57491	0.3031	0.4231	0.993	1	20581	cis	2.698e-08	0.01998	0.1988	-0.1734	44	76	22
crblm	ILMN_1680129	NSUN2	54888	NOL1/NOP2/Sun domain family, member 2 (NSUN2), mRNA.	5	6652351	6686156	-	rs2303711	5	6655544	0	NSUN2	54888	1	0.3252	1	1	0	cis	8.197e-14	0.000999	0.3275	0.2091	65	63	15
crblm	ILMN_1680129	NSUN2	54888	NOL1/NOP2/Sun domain family, member 2 (NSUN2), mRNA.	5	6652351	6686156	-	rs7733507	5	6651771	-580	NSUN2	54888	0.3432	0.2273	1	1	580	cis	4.253e-08	0.02597	0.1924	0.1879	83	55	5
crblm	ILMN_1680129	NSUN2	54888	NOL1/NOP2/Sun domain family, member 2 (NSUN2), mRNA.	5	6652351	6686156	-	rs11746505	5	6669408	0	NSUN2	54888	0.5975	0.3811	1	1	0	cis	6.631e-11	0.000999	0.2617	0.1848	53	71	19
crblm	ILMN_1680129	NSUN2	54888	NOL1/NOP2/Sun domain family, member 2 (NSUN2), mRNA.	5	6652351	6686156	-	rs567289	5	6665464	0	NSUN2	54888	1	0.3287	1	1	0	cis	8.815e-14	0.000999	0.3269	0.2094	64	64	15
crblm	ILMN_1680129	NSUN2	54888	NOL1/NOP2/Sun domain family, member 2 (NSUN2), mRNA.	5	6652351	6686156	-	rs3776434	5	6668060	0	NSUN2	54888	0.8518	0.3322	1	1	0	cis	1.675e-13	0.000999	0.3208	0.208	63	65	15
crblm	ILMN_1680129	NSUN2	54888	NOL1/NOP2/Sun domain family, member 2 (NSUN2), mRNA.	5	6652351	6686156	-	rs3776444	5	6654055	0	NSUN2	54888	0.7103	0.3427	1	1	0	cis	7.384e-14	0.000999	0.3285	0.2025	63	62	18
crblm	ILMN_1680129	NSUN2	54888	NOL1/NOP2/Sun domain family, member 2 (NSUN2), mRNA.	5	6652351	6686156	-	rs6888601	5	6657970	0	NSUN2	54888	1	0.3427	1	1	0	cis	1.308e-12	0.000999	0.301	0.1968	62	64	17
crblm	ILMN_1680129	NSUN2	54888	NOL1/NOP2/Sun domain family, member 2 (NSUN2), mRNA.	5	6652351	6686156	-	rs2288446	5	6673459	0	NSUN2	54888	1	0.3287	1	1	0	cis	8.815e-14	0.000999	0.3269	0.2094	64	64	15
crblm	ILMN_1680129	NSUN2	54888	NOL1/NOP2/Sun domain family, member 2 (NSUN2), mRNA.	5	6652351	6686156	-	rs3756424	5	6674210	0	NSUN2	54888	1	0.3287	1	1	0	cis	8.815e-14	0.000999	0.3269	0.2094	64	64	15
crblm	ILMN_1680129	NSUN2	54888	NOL1/NOP2/Sun domain family, member 2 (NSUN2), mRNA.	5	6652351	6686156	-	rs3776433	5	6668092	0	NSUN2	54888	0.8518	0.3322	1	1	0	cis	1.675e-13	0.000999	0.3208	0.208	63	65	15
crblm	ILMN_1680129	NSUN2	54888	NOL1/NOP2/Sun domain family, member 2 (NSUN2), mRNA.	5	6652351	6686156	-	rs6873433	5	6649404	-2947	NSUN2	54888	0.468	0.2238	1	1	2947	cis	2.248e-08	0.01499	0.1995	0.1916	84	54	5
crblm	ILMN_1680129	NSUN2	54888	NOL1/NOP2/Sun domain family, member 2 (NSUN2), mRNA.	5	6652351	6686156	-	rs6887702	5	6670011	0	NSUN2	54888	0.8526	0.3392	1	1	0	cis	3.649e-13	0.000999	0.3133	0.2002	63	63	17
crblm	ILMN_1680129	NSUN2	54888	NOL1/NOP2/Sun domain family, member 2 (NSUN2), mRNA.	5	6652351	6686156	-	rs3776437	5	6662088	0	NSUN2	54888	1	0.4371	1	1	0	cis	2.536e-08	0.01598	0.1982	0.154	45	71	27
crblm	ILMN_1680129	NSUN2	54888	NOL1/NOP2/Sun domain family, member 2 (NSUN2), mRNA.	5	6652351	6686156	-	rs484418	5	6661877	0	NSUN2	54888	0.468	0.2238	1	1	0	cis	2.248e-08	0.01499	0.1995	0.1916	84	54	5
crblm	ILMN_1680129	NSUN2	54888	NOL1/NOP2/Sun domain family, member 2 (NSUN2), mRNA.	5	6652351	6686156	-	rs12374467	5	6662139	0	NSUN2	54888	1	0.3287	1	1	0	cis	1.57e-13	0.000999	0.3214	0.2076	64	64	15
crblm	ILMN_1680129	NSUN2	54888	NOL1/NOP2/Sun domain family, member 2 (NSUN2), mRNA.	5	6652351	6686156	-	rs1023665	5	6648723	-3628	NSUN2	54888	0.468	0.2238	1	1	3628	cis	2.248e-08	0.01499	0.1995	0.1916	84	54	5
crblm	ILMN_1680129	NSUN2	54888	NOL1/NOP2/Sun domain family, member 2 (NSUN2), mRNA.	5	6652351	6686156	-	rs545493	5	6650622	-1729	NSUN2	54888	0.3463	0.2254	0.993	0.993	1729	cis	3.161e-08	0.01798	0.197	0.1902	83	54	5
crblm	ILMN_1680129	NSUN2	54888	NOL1/NOP2/Sun domain family, member 2 (NSUN2), mRNA.	5	6652351	6686156	-	rs3822433	5	6653864	0	NSUN2	54888	0.8549	0.3497	1	1	0	cis	1.28e-11	0.000999	0.2784	0.1875	61	64	18
crblm	ILMN_1680129	NSUN2	54888	NOL1/NOP2/Sun domain family, member 2 (NSUN2), mRNA.	5	6652351	6686156	-	rs3776439	5	6661957	0	NSUN2	54888	1	0.3287	1	1	0	cis	1.57e-13	0.000999	0.3214	0.2076	64	64	15
crblm	ILMN_1680129	NSUN2	54888	NOL1/NOP2/Sun domain family, member 2 (NSUN2), mRNA.	5	6652351	6686156	-	rs4702371	5	6674031	0	NSUN2	54888	1	0.3287	1	1	0	cis	8.815e-14	0.000999	0.3269	0.2094	64	64	15
crblm	ILMN_1680129	NSUN2	54888	NOL1/NOP2/Sun domain family, member 2 (NSUN2), mRNA.	5	6652351	6686156	-	rs10454287	5	6664757	0	NSUN2	54888	1	0.3287	1	1	0	cis	1.57e-13	0.000999	0.3214	0.2076	64	64	15
crblm	ILMN_1680129	NSUN2	54888	NOL1/NOP2/Sun domain family, member 2 (NSUN2), mRNA.	5	6652351	6686156	-	rs1366297	5	6661150	0	NSUN2	54888	1	0.3287	1	1	0	cis	1.57e-13	0.000999	0.3214	0.2076	64	64	15
crblm	ILMN_1680129	NSUN2	54888	NOL1/NOP2/Sun domain family, member 2 (NSUN2), mRNA.	5	6652351	6686156	-	rs3756427	5	6666418	0	NSUN2	54888	0.8518	0.3322	1	1	0	cis	1.675e-13	0.000999	0.3208	0.208	63	65	15
crblm	ILMN_1680129	NSUN2	54888	NOL1/NOP2/Sun domain family, member 2 (NSUN2), mRNA.	5	6652351	6686156	-	rs4701742	5	6666827	0	NSUN2	54888	1	0.3287	1	1	0	cis	8.815e-14	0.000999	0.3269	0.2094	64	64	15
crblm	ILMN_1680129	NSUN2	54888	NOL1/NOP2/Sun domain family, member 2 (NSUN2), mRNA.	5	6652351	6686156	-	rs3822432	5	6662112	0	NSUN2	54888	0.3927	0.4161	1	1	0	cis	2.947e-10	0.000999	0.2462	0.1792	46	75	22
crblm	ILMN_1680129	NSUN2	54888	NOL1/NOP2/Sun domain family, member 2 (NSUN2), mRNA.	5	6652351	6686156	-	rs3756429	5	6666146	0	NSUN2	54888	0.8518	0.3322	1	1	0	cis	1.675e-13	0.000999	0.3208	0.208	63	65	15
crblm	ILMN_1680129	NSUN2	54888	NOL1/NOP2/Sun domain family, member 2 (NSUN2), mRNA.	5	6652351	6686156	-	rs502272	5	6661534	0	NSUN2	54888	1	0.3252	1	1	0	cis	8.197e-14	0.000999	0.3275	0.2091	65	63	15
crblm	ILMN_1680129	NSUN2	54888	NOL1/NOP2/Sun domain family, member 2 (NSUN2), mRNA.	5	6652351	6686156	-	rs3733775	5	6665243	0	NSUN2	54888	0.8518	0.3322	1	1	0	cis	1.675e-13	0.000999	0.3208	0.208	63	65	15
crblm	ILMN_1680129	NSUN2	54888	NOL1/NOP2/Sun domain family, member 2 (NSUN2), mRNA.	5	6652351	6686156	-	rs720846	5	6660916	0	NSUN2	54888	1	0.3252	1	1	0	cis	8.197e-14	0.000999	0.3275	0.2091	65	63	15
crblm	ILMN_1680129	NSUN2	54888	NOL1/NOP2/Sun domain family, member 2 (NSUN2), mRNA.	5	6652351	6686156	-	rs2303707	5	6658532	0	NSUN2	54888	0.8511	0.3357	1	1	0	cis	2.788e-12	0.000999	0.2936	0.1995	62	66	15
crblm	ILMN_1680129	NSUN2	54888	NOL1/NOP2/Sun domain family, member 2 (NSUN2), mRNA.	5	6652351	6686156	-	rs12691276	5	6676085	0	NSUN2	54888	0.2974	0.4056	1	1	0	cis	1.039e-10	0.000999	0.257	0.1861	47	76	20
crblm	ILMN_1680129	NSUN2	54888	NOL1/NOP2/Sun domain family, member 2 (NSUN2), mRNA.	5	6652351	6686156	-	rs3776432	5	6671703	0	NSUN2	54888	1	0.3287	1	1	0	cis	8.815e-14	0.000999	0.3269	0.2094	64	64	15
crblm	ILMN_1718932	MTRR	4552	5-methyltetrahydrofolate-homocysteine methyltransferase reductase (MTRR), transcript variant 1, mRNA.	5	7922216	7954236	+	rs326120	5	7927847	0	MTRR	4552	1	0.1783	0.986	1	0	cis	2.91e-10	0.000999	0.2494	0.361	95	42	4
crblm	ILMN_1718932	MTRR	4552	5-methyltetrahydrofolate-homocysteine methyltransferase reductase (MTRR), transcript variant 1, mRNA.	5	7922216	7954236	+	rs2966952	5	7921030	0	FASTKD3	79072	1	0.1783	0.986	1	1186	cis	2.91e-10	0.000999	0.2494	0.361	95	42	4
crblm	ILMN_1718932	MTRR	4552	5-methyltetrahydrofolate-homocysteine methyltransferase reductase (MTRR), transcript variant 1, mRNA.	5	7922216	7954236	+	rs1532267	5	7988012	33776	MTRR	4552	0.7665	0.1643	0.986	1	33776	cis	2.464e-09	0.002997	0.2265	0.3573	97	41	3
crblm	ILMN_1718932	MTRR	4552	5-methyltetrahydrofolate-homocysteine methyltransferase reductase (MTRR), transcript variant 1, mRNA.	5	7922216	7954236	+	rs10475399	5	7951094	0	MTRR	4552	0.3545	0.3462	0.986	1	0	cis	2.073e-14	0.000999	0.3443	0.3538	57	70	14
crblm	ILMN_1718932	MTRR	4552	5-methyltetrahydrofolate-homocysteine methyltransferase reductase (MTRR), transcript variant 1, mRNA.	5	7922216	7954236	+	rs4277880	5	7910424	-1847	FASTKD3	79072	0.2061	0.3636	0.986	1	11792	cis	3.106e-13	0.000999	0.3186	0.3407	53	73	15
crblm	ILMN_1718932	MTRR	4552	5-methyltetrahydrofolate-homocysteine methyltransferase reductase (MTRR), transcript variant 1, mRNA.	5	7922216	7954236	+	rs8659	5	7953833	0	MTRR	4552	0.3495	0.3322	0.986	1	0	cis	1.398e-13	0.000999	0.3263	0.3461	60	68	13
crblm	ILMN_1718932	MTRR	4552	5-methyltetrahydrofolate-homocysteine methyltransferase reductase (MTRR), transcript variant 1, mRNA.	5	7922216	7954236	+	rs331412	5	8010409	56173	MTRR	4552	0.03097	0.3671	0.986	1	56173	cis	3.127e-10	0.000999	0.2486	0.3134	50	78	13
crblm	ILMN_1718932	MTRR	4552	5-methyltetrahydrofolate-homocysteine methyltransferase reductase (MTRR), transcript variant 1, mRNA.	5	7922216	7954236	+	rs327588	5	7961359	7123	MTRR	4552	0.1309	0.2098	0.986	1	7123	cis	2.832e-11	0.000999	0.2737	0.378	85	53	3
crblm	ILMN_1718932	MTRR	4552	5-methyltetrahydrofolate-homocysteine methyltransferase reductase (MTRR), transcript variant 1, mRNA.	5	7922216	7954236	+	rs162038	5	7939131	0	MTRR	4552	0.7845	0.1888	0.986	1	0	cis	1.77e-12	0.000999	0.3016	0.3931	92	45	4
crblm	ILMN_1718932	MTRR	4552	5-methyltetrahydrofolate-homocysteine methyltransferase reductase (MTRR), transcript variant 1, mRNA.	5	7922216	7954236	+	rs162032	5	7933634	0	MTRR	4552	0.7845	0.1888	0.986	1	0	cis	1.77e-12	0.000999	0.3016	0.3931	92	45	4
crblm	ILMN_1718932	MTRR	4552	5-methyltetrahydrofolate-homocysteine methyltransferase reductase (MTRR), transcript variant 1, mRNA.	5	7922216	7954236	+	rs162027	5	7914638	0	FASTKD3	79072	1	0.1783	0.986	1	7578	cis	2.91e-10	0.000999	0.2494	0.361	95	42	4
crblm	ILMN_1718932	MTRR	4552	5-methyltetrahydrofolate-homocysteine methyltransferase reductase (MTRR), transcript variant 1, mRNA.	5	7922216	7954236	+	rs11134265	5	7915381	0	FASTKD3	79072	0.2014	0.3531	0.986	1	6835	cis	2.443e-12	0.000999	0.2984	0.3317	55	72	14
crblm	ILMN_1718932	MTRR	4552	5-methyltetrahydrofolate-homocysteine methyltransferase reductase (MTRR), transcript variant 1, mRNA.	5	7922216	7954236	+	rs162031	5	7933287	0	MTRR	4552	0.468	0.2238	0.986	1	0	cis	1.401e-13	0.000999	0.3263	0.3913	83	53	5
crblm	ILMN_1718932	MTRR	4552	5-methyltetrahydrofolate-homocysteine methyltransferase reductase (MTRR), transcript variant 1, mRNA.	5	7922216	7954236	+	rs326122	5	7929611	0	MTRR	4552	0.7847	0.1853	0.986	1	0	cis	7.157e-12	0.000999	0.2877	0.3851	93	44	4
crblm	ILMN_1718932	MTRR	4552	5-methyltetrahydrofolate-homocysteine methyltransferase reductase (MTRR), transcript variant 1, mRNA.	5	7922216	7954236	+	rs162048	5	7945310	0	MTRR	4552	0.7845	0.1888	0.986	1	0	cis	1.77e-12	0.000999	0.3016	0.3931	92	45	4
crblm	ILMN_1718932	MTRR	4552	5-methyltetrahydrofolate-homocysteine methyltransferase reductase (MTRR), transcript variant 1, mRNA.	5	7922216	7954236	+	rs49672	5	7952253	0	MTRR	4552	0.4417	0.2063	0.986	1	0	cis	3.133e-12	0.000999	0.2959	0.3844	87	50	4
crblm	ILMN_1718932	MTRR	4552	5-methyltetrahydrofolate-homocysteine methyltransferase reductase (MTRR), transcript variant 1, mRNA.	5	7922216	7954236	+	rs162040	5	7940478	0	MTRR	4552	1	0.1608	0.986	1	0	cis	1.007e-08	0.004995	0.211	0.3482	99	39	3
crblm	ILMN_1718932	MTRR	4552	5-methyltetrahydrofolate-homocysteine methyltransferase reductase (MTRR), transcript variant 1, mRNA.	5	7922216	7954236	+	rs162030	5	7919967	0	FASTKD3	79072	1	0.1783	0.986	1	2249	cis	2.91e-10	0.000999	0.2494	0.361	95	42	4
crblm	ILMN_1718932	MTRR	4552	5-methyltetrahydrofolate-homocysteine methyltransferase reductase (MTRR), transcript variant 1, mRNA.	5	7922216	7954236	+	rs3733784	5	7915926	0	FASTKD3	79072	0.2014	0.3531	0.986	1	6290	cis	2.443e-12	0.000999	0.2984	0.3317	55	72	14
crblm	ILMN_1718932	MTRR	4552	5-methyltetrahydrofolate-homocysteine methyltransferase reductase (MTRR), transcript variant 1, mRNA.	5	7922216	7954236	+	rs326124	5	7930178	0	MTRR	4552	0.7847	0.1853	0.986	1	0	cis	7.157e-12	0.000999	0.2877	0.3851	93	44	4
crblm	ILMN_1718932	MTRR	4552	5-methyltetrahydrofolate-homocysteine methyltransferase reductase (MTRR), transcript variant 1, mRNA.	5	7922216	7954236	+	rs3776455	5	7949511	0	MTRR	4552	0.2694	0.3497	0.986	1	0	cis	3.135e-14	0.000999	0.3404	0.353	56	71	14
crblm	ILMN_1718932	MTRR	4552	5-methyltetrahydrofolate-homocysteine methyltransferase reductase (MTRR), transcript variant 1, mRNA.	5	7922216	7954236	+	rs162037	5	7939104	0	MTRR	4552	0.7845	0.1888	0.986	1	0	cis	1.77e-12	0.000999	0.3016	0.3931	92	45	4
crblm	ILMN_1718932	MTRR	4552	5-methyltetrahydrofolate-homocysteine methyltransferase reductase (MTRR), transcript variant 1, mRNA.	5	7922216	7954236	+	rs1801394	5	7923973	0	MTRR	4552	1	0.465	0.986	1	0	cis	1.356e-11	0.000999	0.2812	0.2899	40	70	31
crblm	ILMN_1718932	MTRR	4552	5-methyltetrahydrofolate-homocysteine methyltransferase reductase (MTRR), transcript variant 1, mRNA.	5	7922216	7954236	+	rs162275	5	7972099	17863	MTRR	4552	0.2884	0.1923	0.986	1	17863	cis	5.149e-10	0.000999	0.2433	0.3609	90	48	3
crblm	ILMN_1718932	MTRR	4552	5-methyltetrahydrofolate-homocysteine methyltransferase reductase (MTRR), transcript variant 1, mRNA.	5	7922216	7954236	+	rs13166314	5	7955525	1289	MTRR	4552	0.2554	0.3287	0.986	1	1289	cis	5.261e-14	0.000999	0.3356	0.3562	60	69	12
crblm	ILMN_1703576	MYO10	4651	myosin X (MYO10), mRNA.	5	16715015	16989384	-	rs17037529	1	11903036	0	KIAA2013	90231	0.5645	0.1713	1	1	NA	trans	2.384e-08	0.02597	0.1989	0.4894	99	39	5
crblm	ILMN_1736518	CDH9	1007	cadherin 9, type 2 (T1-cadherin) (CDH9), mRNA.	5	26916465	27074445	-	rs2862930	11	43150528	-89101	LOC399881	399881	0.5248	0.1503	0.993	1	NA	trans	1.415e-08	0.01598	0.2059	0.242	104	34	4
crblm	ILMN_1736518	CDH9	1007	cadherin 9, type 2 (T1-cadherin) (CDH9), mRNA.	5	26916465	27074445	-	rs1548003	11	43153803	-85826	LOC399881	399881	0.5248	0.1503	0.993	1	NA	trans	1.415e-08	0.01598	0.2059	0.242	104	34	4
crblm	ILMN_1736518	CDH9	1007	cadherin 9, type 2 (T1-cadherin) (CDH9), mRNA.	5	26916465	27074445	-	rs10768933	11	43148404	-91225	LOC399881	399881	0.5248	0.1503	0.993	1	NA	trans	1.415e-08	0.01598	0.2059	0.242	104	34	4
crblm	ILMN_1752741	TRIM23	373	tripartite motif-containing 23 (TRIM23), transcript variant alpha, mRNA.	5	64921262	64955942	-	rs1978634	2	99909572	0	AFF3	3899	0.7705	0.1748	0.993	1	NA	trans	9.366e-09	0.01099	0.2105	-0.491	97	40	5
crblm	ILMN_1778488	WDR41	55255	WD repeat domain 41 (WDR41), mRNA.	5	76763824	76824087	-	rs335628	5	76765294	0	WDR41	55255	1	0.1503	0.979	1	0	cis	1.521e-24	0.000999	0.5325	-0.5013	102	35	3
crblm	ILMN_1778488	WDR41	55255	WD repeat domain 41 (WDR41), mRNA.	5	76763824	76824087	-	rs10805911	5	76861588	37501	WDR41	55255	0.5833	0.3497	0.979	1	37501	cis	1.393e-11	0.000999	0.2826	-0.2632	61	60	19
crblm	ILMN_1778488	WDR41	55255	WD repeat domain 41 (WDR41), mRNA.	5	76763824	76824087	-	rs10474515	5	76850492	26405	WDR41	55255	1	0.1748	0.979	1	26405	cis	1.667e-15	0.000999	0.3695	-0.3929	96	40	4
crblm	ILMN_1778488	WDR41	55255	WD repeat domain 41 (WDR41), mRNA.	5	76763824	76824087	-	rs335630	5	76765134	0	WDR41	55255	0.1181	0.3112	0.979	1	0	cis	1.057e-11	0.000999	0.2855	-0.2615	71	51	18
crblm	ILMN_1778488	WDR41	55255	WD repeat domain 41 (WDR41), mRNA.	5	76763824	76824087	-	rs6453331	5	76909850	-4064	hCG_2015956	648000	0.5833	0.3497	0.979	1	85763	cis	6.052e-11	0.000999	0.2675	-0.2553	62	59	19
crblm	ILMN_1778488	WDR41	55255	WD repeat domain 41 (WDR41), mRNA.	5	76763824	76824087	-	rs441102	5	76774726	0	WDR41	55255	1	0.1503	0.979	1	0	cis	1.521e-24	0.000999	0.5325	-0.5013	102	35	3
crblm	ILMN_1778488	WDR41	55255	WD repeat domain 41 (WDR41), mRNA.	5	76763824	76824087	-	rs335632	5	76763841	0	WDR41	55255	1	0.1469	0.979	1	0	cis	9.851e-25	0.000999	0.5354	-0.5058	103	34	3
crblm	ILMN_1778488	WDR41	55255	WD repeat domain 41 (WDR41), mRNA.	5	76763824	76824087	-	rs335655	5	76797159	0	WDR41	55255	0.1729	0.3077	0.979	1	0	cis	2.604e-11	0.000999	0.2762	-0.2606	71	52	17
crblm	ILMN_1772459	RPS23	6228	ribosomal protein S23 (RPS23), mRNA.	5	81604894	81609990	-	rs2407064	5	81493114	0	ATG10	83734	0.5193	0.2657	1	1	111780	cis	1.898e-17	0.000999	0.402	-0.6762	75	60	8
crblm	ILMN_1772459	RPS23	6228	ribosomal protein S23 (RPS23), mRNA.	5	81604894	81609990	-	rs862244	5	81622557	12567	RPS23	6228	0.06109	0.3392	1	1	12567	cis	1.834e-21	0.000999	0.4749	-0.7239	57	75	11
crblm	ILMN_1772459	RPS23	6228	ribosomal protein S23 (RPS23), mRNA.	5	81604894	81609990	-	rs6895884	5	81557861	0	ATG10	83734	0.4669	0.2203	1	1	47033	cis	6.348e-12	0.001998	0.2854	-0.6086	85	53	5
crblm	ILMN_1772459	RPS23	6228	ribosomal protein S23 (RPS23), mRNA.	5	81604894	81609990	-	rs178957	5	81452061	0	ATG10	83734	0.4669	0.2203	1	1	152833	cis	8.07e-11	0.001998	0.2596	-0.5804	85	53	5
crblm	ILMN_1772459	RPS23	6228	ribosomal protein S23 (RPS23), mRNA.	5	81604894	81609990	-	rs2629744	5	81417753	0	ATG10	83734	0.3978	0.2692	1	1	187141	cis	6.269e-17	0.000999	0.3919	-0.6681	74	61	8
crblm	ILMN_1772459	RPS23	6228	ribosomal protein S23 (RPS23), mRNA.	5	81604894	81609990	-	rs6884232	5	81585799	0	ATG10	83734	0.5193	0.2657	1	1	19095	cis	1.898e-17	0.000999	0.402	-0.6762	75	60	8
crblm	ILMN_1772459	RPS23	6228	ribosomal protein S23 (RPS23), mRNA.	5	81604894	81609990	-	rs9293290	5	81509981	0	ATG10	83734	0.3874	0.4091	1	1	94913	cis	1.354e-16	0.000999	0.3853	-0.5979	47	75	21
crblm	ILMN_1772459	RPS23	6228	ribosomal protein S23 (RPS23), mRNA.	5	81604894	81609990	-	rs324913	5	81424617	0	ATG10	83734	0.8671	0.4615	1	1	180277	cis	9.724e-09	0.01998	0.2087	0.4121	42	70	31
crblm	ILMN_1772459	RPS23	6228	ribosomal protein S23 (RPS23), mRNA.	5	81604894	81609990	-	rs3857369	5	81502520	0	ATG10	83734	0.3874	0.4091	1	1	102374	cis	1.354e-16	0.000999	0.3853	-0.5979	47	75	21
crblm	ILMN_1772459	RPS23	6228	ribosomal protein S23 (RPS23), mRNA.	5	81604894	81609990	-	rs749402	5	81597081	-7813	RPS23	6228	0.5193	0.2657	1	1	7813	cis	1.898e-17	0.000999	0.402	-0.6762	75	60	8
crblm	ILMN_1772459	RPS23	6228	ribosomal protein S23 (RPS23), mRNA.	5	81604894	81609990	-	rs10061458	5	81504285	0	ATG10	83734	0.3874	0.4091	1	1	100609	cis	1.354e-16	0.000999	0.3853	-0.5979	47	75	21
crblm	ILMN_1772459	RPS23	6228	ribosomal protein S23 (RPS23), mRNA.	5	81604894	81609990	-	rs17245188	5	81504838	0	ATG10	83734	0.5193	0.2657	1	1	100056	cis	1.898e-17	0.000999	0.402	-0.6762	75	60	8
crblm	ILMN_1772459	RPS23	6228	ribosomal protein S23 (RPS23), mRNA.	5	81604894	81609990	-	rs10514238	5	81684173	-30346	FLJ41309	645079	0.1817	0.3217	1	1	74183	cis	2.195e-09	0.007992	0.2249	-0.4908	62	70	11
crblm	ILMN_1772459	RPS23	6228	ribosomal protein S23 (RPS23), mRNA.	5	81604894	81609990	-	rs224947	5	81748471	30381	FLJ41309	645079	0.7052	0.3287	1	1	138481	cis	9.203e-09	0.01998	0.2093	-0.4518	63	66	14
crblm	ILMN_1772459	RPS23	6228	ribosomal protein S23 (RPS23), mRNA.	5	81604894	81609990	-	rs10068160	5	81501831	0	ATG10	83734	0.5193	0.2657	1	1	103063	cis	1.898e-17	0.000999	0.402	-0.6762	75	60	8
crblm	ILMN_1772459	RPS23	6228	ribosomal protein S23 (RPS23), mRNA.	5	81604894	81609990	-	rs12523353	5	81582674	0	ATG10	83734	1	0.458	1	1	22220	cis	7.98e-13	0.000999	0.3058	-0.5029	42	71	30
crblm	ILMN_1772459	RPS23	6228	ribosomal protein S23 (RPS23), mRNA.	5	81604894	81609990	-	rs226194	5	81620782	10792	RPS23	6228	0.06109	0.3392	1	1	10792	cis	1.834e-21	0.000999	0.4749	-0.7239	57	75	11
crblm	ILMN_1772459	RPS23	6228	ribosomal protein S23 (RPS23), mRNA.	5	81604894	81609990	-	rs7734188	5	81683336	-31183	FLJ41309	645079	0.02409	0.4091	1	1	73346	cis	6.306e-10	0.005994	0.2382	-0.503	43	83	17
crblm	ILMN_1772459	RPS23	6228	ribosomal protein S23 (RPS23), mRNA.	5	81604894	81609990	-	rs6875409	5	81332833	0	ATG10	83734	0.3978	0.2692	1	1	272061	cis	6.269e-17	0.000999	0.3919	-0.6681	74	61	8
crblm	ILMN_1772459	RPS23	6228	ribosomal protein S23 (RPS23), mRNA.	5	81604894	81609990	-	rs1428940	5	81483751	0	ATG10	83734	0.3978	0.2692	1	1	121143	cis	6.269e-17	0.000999	0.3919	-0.6681	74	61	8
crblm	ILMN_1772459	RPS23	6228	ribosomal protein S23 (RPS23), mRNA.	5	81604894	81609990	-	rs891159	5	81526843	0	ATG10	83734	0.5193	0.2657	1	1	78051	cis	1.898e-17	0.000999	0.402	-0.6762	75	60	8
crblm	ILMN_1772459	RPS23	6228	ribosomal protein S23 (RPS23), mRNA.	5	81604894	81609990	-	rs4391141	5	81299278	-4351	ATG10	83734	0.3978	0.2692	1	1	305616	cis	6.269e-17	0.000999	0.3919	-0.6681	74	61	8
crblm	ILMN_1772459	RPS23	6228	ribosomal protein S23 (RPS23), mRNA.	5	81604894	81609990	-	rs4703537	5	81516127	0	ATG10	83734	0.3874	0.4091	1	1	88767	cis	1.354e-16	0.000999	0.3853	-0.5979	47	75	21
crblm	ILMN_1772459	RPS23	6228	ribosomal protein S23 (RPS23), mRNA.	5	81604894	81609990	-	rs2406911	5	81348012	0	ATG10	83734	0.8549	0.3497	1	1	256882	cis	3.53e-15	0.000999	0.3565	-0.5628	61	64	18
crblm	ILMN_1772459	RPS23	6228	ribosomal protein S23 (RPS23), mRNA.	5	81604894	81609990	-	rs2407153	5	81591084	4557	ATG10	83734	0.5193	0.2657	1	1	13810	cis	1.898e-17	0.000999	0.402	-0.6762	75	60	8
crblm	ILMN_1772459	RPS23	6228	ribosomal protein S23 (RPS23), mRNA.	5	81604894	81609990	-	rs7727508	5	81599045	-5849	RPS23	6228	1	0.458	1	1	5849	cis	7.98e-13	0.000999	0.3058	-0.5029	42	71	30
crblm	ILMN_1772459	RPS23	6228	ribosomal protein S23 (RPS23), mRNA.	5	81604894	81609990	-	rs224902	5	81671829	21927	LOC92270	92270	0.04229	0.4545	1	1	61839	cis	8.097e-09	0.01798	0.2107	-0.4626	36	84	23
crblm	ILMN_1772459	RPS23	6228	ribosomal protein S23 (RPS23), mRNA.	5	81604894	81609990	-	rs12108833	5	81407511	0	ATG10	83734	0.3978	0.2692	1	1	197383	cis	6.269e-17	0.000999	0.3919	-0.6681	74	61	8
crblm	ILMN_1772459	RPS23	6228	ribosomal protein S23 (RPS23), mRNA.	5	81604894	81609990	-	rs10514231	5	81343168	0	ATG10	83734	0.2193	0.3916	1	1	261726	cis	7.972e-19	0.000999	0.428	-0.6457	49	76	18
crblm	ILMN_1772459	RPS23	6228	ribosomal protein S23 (RPS23), mRNA.	5	81604894	81609990	-	rs226208	5	81639200	0	LOC92270	92270	0.09569	0.3427	1	1	29210	cis	2.194e-24	0.000999	0.5224	-0.7478	57	74	12
crblm	ILMN_1772459	RPS23	6228	ribosomal protein S23 (RPS23), mRNA.	5	81604894	81609990	-	rs224804	5	81653813	3911	LOC92270	92270	0.02802	0.458	1	1	43823	cis	1.365e-14	0.000999	0.3442	-0.5955	35	85	23
crblm	ILMN_1772459	RPS23	6228	ribosomal protein S23 (RPS23), mRNA.	5	81604894	81609990	-	rs658912	5	81648235	0	LOC92270	92270	0.1105	0.3706	1	1	38245	cis	7.139e-09	0.01698	0.2121	-0.4657	52	76	15
crblm	ILMN_1772459	RPS23	6228	ribosomal protein S23 (RPS23), mRNA.	5	81604894	81609990	-	rs182681	5	81652609	2707	LOC92270	92270	0.02802	0.458	1	1	42619	cis	1.365e-14	0.000999	0.3442	-0.5955	35	85	23
crblm	ILMN_1772459	RPS23	6228	ribosomal protein S23 (RPS23), mRNA.	5	81604894	81609990	-	rs1543911	5	81540597	0	ATG10	83734	0.5193	0.2657	1	1	64297	cis	1.898e-17	0.000999	0.402	-0.6762	75	60	8
crblm	ILMN_1772459	RPS23	6228	ribosomal protein S23 (RPS23), mRNA.	5	81604894	81609990	-	rs224808	5	81722553	4463	FLJ41309	645079	1	0.3322	1	1	112563	cis	2.227e-09	0.007992	0.2247	-0.4544	64	63	16
crblm	ILMN_1772459	RPS23	6228	ribosomal protein S23 (RPS23), mRNA.	5	81604894	81609990	-	rs1485587	5	81362798	0	ATG10	83734	0.8671	0.4615	1	1	242096	cis	9.724e-09	0.01998	0.2087	0.4121	42	70	31
crblm	ILMN_1772459	RPS23	6228	ribosomal protein S23 (RPS23), mRNA.	5	81604894	81609990	-	rs226199	5	81608220	0	RPS23	6228	0.04119	0.3427	1	1	0	cis	8.397e-22	0.000999	0.4806	-0.7308	56	76	11
crblm	ILMN_1772459	RPS23	6228	ribosomal protein S23 (RPS23), mRNA.	5	81604894	81609990	-	rs226206	5	81628775	-8146	LOC92270	92270	0.06109	0.3392	1	1	18785	cis	1.834e-21	0.000999	0.4749	-0.7239	57	75	11
crblm	ILMN_1772459	RPS23	6228	ribosomal protein S23 (RPS23), mRNA.	5	81604894	81609990	-	rs1864181	5	81585036	0	ATG10	83734	1	0.458	1	1	19858	cis	7.98e-13	0.000999	0.3058	-0.5029	42	71	30
crblm	ILMN_1772459	RPS23	6228	ribosomal protein S23 (RPS23), mRNA.	5	81604894	81609990	-	rs224821	5	81637331	0	LOC92270	92270	0.01772	0.4545	1	1	27341	cis	4.263e-13	0.000999	0.3119	-0.5727	35	86	22
crblm	ILMN_1772459	RPS23	6228	ribosomal protein S23 (RPS23), mRNA.	5	81604894	81609990	-	rs226205	5	81629410	-7511	LOC92270	92270	1	0.2622	1	1	19420	cis	2.262e-16	0.000999	0.3808	-0.6338	78	55	10
crblm	ILMN_1772459	RPS23	6228	ribosomal protein S23 (RPS23), mRNA.	5	81604894	81609990	-	rs150934	5	81636095	-826	LOC92270	92270	0.8456	0.3077	1	1	26105	cis	1.613e-13	0.000999	0.3211	-0.5521	69	60	14
crblm	ILMN_1772459	RPS23	6228	ribosomal protein S23 (RPS23), mRNA.	5	81604894	81609990	-	rs224822	5	81638390	0	LOC92270	92270	0.01772	0.4545	1	1	28400	cis	4.263e-13	0.000999	0.3119	-0.5727	35	86	22
crblm	ILMN_1772459	RPS23	6228	ribosomal protein S23 (RPS23), mRNA.	5	81604894	81609990	-	rs226204	5	81646436	0	LOC92270	92270	1	0.2587	1	1	36446	cis	1.162e-17	0.000999	0.4061	-0.6663	78	56	9
crblm	ILMN_1772459	RPS23	6228	ribosomal protein S23 (RPS23), mRNA.	5	81604894	81609990	-	rs224894	5	81661086	11184	LOC92270	92270	0.04229	0.4545	1	1	51096	cis	8.097e-09	0.01798	0.2107	-0.4626	36	84	23
crblm	ILMN_1772459	RPS23	6228	ribosomal protein S23 (RPS23), mRNA.	5	81604894	81609990	-	rs224823	5	81641109	0	LOC92270	92270	0.01772	0.4545	1	1	31119	cis	4.263e-13	0.000999	0.3119	-0.5727	35	86	22
crblm	ILMN_1772459	RPS23	6228	ribosomal protein S23 (RPS23), mRNA.	5	81604894	81609990	-	rs1864182	5	81584996	0	ATG10	83734	1	0.458	1	1	19898	cis	7.98e-13	0.000999	0.3058	-0.5029	42	71	30
crblm	ILMN_1772459	RPS23	6228	ribosomal protein S23 (RPS23), mRNA.	5	81604894	81609990	-	rs4703879	5	81589571	3044	ATG10	83734	0.5193	0.2657	1	1	15323	cis	1.898e-17	0.000999	0.402	-0.6762	75	60	8
crblm	ILMN_1772459	RPS23	6228	ribosomal protein S23 (RPS23), mRNA.	5	81604894	81609990	-	rs226201	5	81607602	0	RPS23	6228	0.04379	0.4685	1	1	0	cis	2.338e-14	0.000999	0.3392	-0.5838	34	84	25
crblm	ILMN_1772459	RPS23	6228	ribosomal protein S23 (RPS23), mRNA.	5	81604894	81609990	-	rs226200	5	81607940	0	RPS23	6228	0.006665	0.4545	1	1	0	cis	1.592e-10	0.001998	0.2526	-0.5249	34	88	21
crblm	ILMN_1772459	RPS23	6228	ribosomal protein S23 (RPS23), mRNA.	5	81604894	81609990	-	rs749401	5	81597125	-7769	RPS23	6228	0.5193	0.2657	1	1	7769	cis	1.898e-17	0.000999	0.402	-0.6762	75	60	8
crblm	ILMN_1772459	RPS23	6228	ribosomal protein S23 (RPS23), mRNA.	5	81604894	81609990	-	rs226202	5	81607425	0	RPS23	6228	0.02768	0.3462	1	1	0	cis	5.404e-18	0.000999	0.4124	-0.6794	55	77	11
crblm	ILMN_1772459	RPS23	6228	ribosomal protein S23 (RPS23), mRNA.	5	81604894	81609990	-	rs226198	5	81609748	0	RPS23	6228	1	0.2657	1	1	0	cis	1.688e-16	0.000999	0.3834	-0.6362	77	56	10
crblm	ILMN_1772459	RPS23	6228	ribosomal protein S23 (RPS23), mRNA.	5	81604894	81609990	-	rs862245	5	81621493	11503	RPS23	6228	0.06109	0.3392	1	1	11503	cis	1.834e-21	0.000999	0.4749	-0.7239	57	75	11
crblm	ILMN_1772459	RPS23	6228	ribosomal protein S23 (RPS23), mRNA.	5	81604894	81609990	-	rs862241	5	81623767	-13154	LOC92270	92270	0.06109	0.3392	1	1	13777	cis	1.834e-21	0.000999	0.4749	-0.7239	57	75	11
crblm	ILMN_1772459	RPS23	6228	ribosomal protein S23 (RPS23), mRNA.	5	81604894	81609990	-	rs178931	5	81611357	1367	RPS23	6228	0.06109	0.3392	1	1	1367	cis	1.834e-21	0.000999	0.4749	-0.7239	57	75	11
crblm	ILMN_1772459	RPS23	6228	ribosomal protein S23 (RPS23), mRNA.	5	81604894	81609990	-	rs226196	5	81612721	2731	RPS23	6228	0.06109	0.3392	1	1	2731	cis	1.834e-21	0.000999	0.4749	-0.7239	57	75	11
crblm	ILMN_1772459	RPS23	6228	ribosomal protein S23 (RPS23), mRNA.	5	81604894	81609990	-	rs1501654	5	81715670	0	FLJ41309	645079	0.8352	0.2797	1	1	105680	cis	4.325e-13	0.000999	0.3117	-0.5756	73	60	10
crblm	ILMN_1772459	RPS23	6228	ribosomal protein S23 (RPS23), mRNA.	5	81604894	81609990	-	rs10065463	5	81536036	0	ATG10	83734	0.3874	0.4091	1	1	68858	cis	1.354e-16	0.000999	0.3853	-0.5979	47	75	21
crblm	ILMN_1772459	RPS23	6228	ribosomal protein S23 (RPS23), mRNA.	5	81604894	81609990	-	rs6862313	5	81665185	15283	LOC92270	92270	0.1817	0.3217	1	1	55195	cis	2.195e-09	0.007992	0.2249	-0.4908	62	70	11
crblm	ILMN_1772459	RPS23	6228	ribosomal protein S23 (RPS23), mRNA.	5	81604894	81609990	-	rs224807	5	81722380	4290	FLJ41309	645079	1	0.3322	1	1	112390	cis	2.227e-09	0.007992	0.2247	-0.4544	64	63	16
crblm	ILMN_1772459	RPS23	6228	ribosomal protein S23 (RPS23), mRNA.	5	81604894	81609990	-	rs862243	5	81622585	12595	RPS23	6228	0.06109	0.3392	1	1	12595	cis	1.834e-21	0.000999	0.4749	-0.7239	57	75	11
crblm	ILMN_1772459	RPS23	6228	ribosomal protein S23 (RPS23), mRNA.	5	81604894	81609990	-	rs224906	5	81676147	26245	LOC92270	92270	0.04229	0.4545	1	1	66157	cis	8.097e-09	0.01798	0.2107	-0.4626	36	84	23
crblm	ILMN_1772459	RPS23	6228	ribosomal protein S23 (RPS23), mRNA.	5	81604894	81609990	-	rs862242	5	81623322	13332	RPS23	6228	0.06109	0.3392	1	1	13332	cis	1.834e-21	0.000999	0.4749	-0.7239	57	75	11
crblm	ILMN_1772459	RPS23	6228	ribosomal protein S23 (RPS23), mRNA.	5	81604894	81609990	-	rs324914	5	81425706	0	ATG10	83734	0.3978	0.2692	1	1	179188	cis	6.269e-17	0.000999	0.3919	-0.6681	74	61	8
crblm	ILMN_1772459	RPS23	6228	ribosomal protein S23 (RPS23), mRNA.	5	81604894	81609990	-	rs10066167	5	81531201	0	ATG10	83734	0.3874	0.4091	1	1	73693	cis	1.354e-16	0.000999	0.3853	-0.5979	47	75	21
crblm	ILMN_1772459	RPS23	6228	ribosomal protein S23 (RPS23), mRNA.	5	81604894	81609990	-	rs6894520	5	81630504	-6417	LOC92270	92270	0.06109	0.3392	1	1	20514	cis	1.834e-21	0.000999	0.4749	-0.7239	57	75	11
crblm	ILMN_1772459	RPS23	6228	ribosomal protein S23 (RPS23), mRNA.	5	81604894	81609990	-	rs4703876	5	81583274	0	ATG10	83734	1	0.458	1	1	21620	cis	7.98e-13	0.000999	0.3058	-0.5029	42	71	30
crblm	ILMN_1772459	RPS23	6228	ribosomal protein S23 (RPS23), mRNA.	5	81604894	81609990	-	rs6867982	5	81666080	16178	LOC92270	92270	0.1817	0.3217	1	1	56090	cis	2.195e-09	0.007992	0.2249	-0.4908	62	70	11
crblm	ILMN_1772459	RPS23	6228	ribosomal protein S23 (RPS23), mRNA.	5	81604894	81609990	-	rs224898	5	81667636	17734	LOC92270	92270	0.04229	0.4545	1	1	57646	cis	8.097e-09	0.01798	0.2107	-0.4626	36	84	23
crblm	ILMN_1772459	RPS23	6228	ribosomal protein S23 (RPS23), mRNA.	5	81604894	81609990	-	rs6891230	5	81581695	0	ATG10	83734	1	0.458	1	1	23199	cis	7.98e-13	0.000999	0.3058	-0.5029	42	71	30
crblm	ILMN_1772459	RPS23	6228	ribosomal protein S23 (RPS23), mRNA.	5	81604894	81609990	-	rs6870033	5	81661404	11502	LOC92270	92270	0.1817	0.3217	1	1	51414	cis	2.195e-09	0.007992	0.2249	-0.4908	62	70	11
crblm	ILMN_1772459	RPS23	6228	ribosomal protein S23 (RPS23), mRNA.	5	81604894	81609990	-	rs6888977	5	81569491	0	ATG10	83734	0.5193	0.2657	1	1	35403	cis	1.898e-17	0.000999	0.402	-0.6762	75	60	8
crblm	ILMN_1772459	RPS23	6228	ribosomal protein S23 (RPS23), mRNA.	5	81604894	81609990	-	rs1354123	5	81673377	23475	LOC92270	92270	0.02409	0.4091	1	1	63387	cis	6.306e-10	0.005994	0.2382	-0.503	43	83	17
crblm	ILMN_1772459	RPS23	6228	ribosomal protein S23 (RPS23), mRNA.	5	81604894	81609990	-	rs224908	5	81677920	28018	LOC92270	92270	0.04229	0.4545	1	1	67930	cis	8.097e-09	0.01798	0.2107	-0.4626	36	84	23
crblm	ILMN_1772459	RPS23	6228	ribosomal protein S23 (RPS23), mRNA.	5	81604894	81609990	-	rs224900	5	81668684	18782	LOC92270	92270	0.04229	0.4545	1	1	58694	cis	8.097e-09	0.01798	0.2107	-0.4626	36	84	23
crblm	ILMN_1772459	RPS23	6228	ribosomal protein S23 (RPS23), mRNA.	5	81604894	81609990	-	rs2407156	5	81672124	22222	LOC92270	92270	1	0.2727	1	1	62134	cis	1.492e-13	0.000999	0.3219	-0.5838	75	58	10
crblm	ILMN_1772459	RPS23	6228	ribosomal protein S23 (RPS23), mRNA.	5	81604894	81609990	-	rs10044824	5	81586783	256	ATG10	83734	1	0.458	1	1	18111	cis	7.98e-13	0.000999	0.3058	-0.5029	42	71	30
crblm	ILMN_1772459	RPS23	6228	ribosomal protein S23 (RPS23), mRNA.	5	81604894	81609990	-	rs17243791	5	81358303	0	ATG10	83734	0.3978	0.2692	1	1	246591	cis	6.269e-17	0.000999	0.3919	-0.6681	74	61	8
crblm	ILMN_1772459	RPS23	6228	ribosomal protein S23 (RPS23), mRNA.	5	81604894	81609990	-	rs1019806	5	81587415	888	ATG10	83734	0.5193	0.2657	1	1	17479	cis	1.898e-17	0.000999	0.402	-0.6762	75	60	8
crblm	ILMN_1772459	RPS23	6228	ribosomal protein S23 (RPS23), mRNA.	5	81604894	81609990	-	rs2059891	5	81544548	0	ATG10	83734	0.5193	0.2657	1	1	60346	cis	1.898e-17	0.000999	0.402	-0.6762	75	60	8
crblm	ILMN_1772459	RPS23	6228	ribosomal protein S23 (RPS23), mRNA.	5	81604894	81609990	-	rs224907	5	81676407	26505	LOC92270	92270	0.04229	0.4545	1	1	66417	cis	8.097e-09	0.01798	0.2107	-0.4626	36	84	23
crblm	ILMN_1772459	RPS23	6228	ribosomal protein S23 (RPS23), mRNA.	5	81604894	81609990	-	rs10036937	5	81590923	4396	ATG10	83734	1	0.458	1	1	13971	cis	7.98e-13	0.000999	0.3058	-0.5029	42	71	30
crblm	ILMN_1772459	RPS23	6228	ribosomal protein S23 (RPS23), mRNA.	5	81604894	81609990	-	rs17247678	5	81688529	-25990	FLJ41309	645079	0.8352	0.2762	1	1	78539	cis	2.15e-13	0.000999	0.3184	-0.5811	74	59	10
crblm	ILMN_1654685	MCTP1	79772	multiple C2 domains, transmembrane 1 (MCTP1), transcript variant S, mRNA.	5	94068956	94646034	-	rs2112449	5	94045536	0	ANKRD32	84250	0.8671	0.472	0.979	1	23420	cis	1.392e-08	0.008991	0.2088	-0.3415	38	72	30
crblm	ILMN_1654685	MCTP1	79772	multiple C2 domains, transmembrane 1 (MCTP1), transcript variant S, mRNA.	5	94068956	94646034	-	rs1549179	5	94040556	0	ANKRD32	84250	0.8671	0.472	0.979	1	28400	cis	1.392e-08	0.008991	0.2088	-0.3415	38	72	30
crblm	ILMN_1654685	MCTP1	79772	multiple C2 domains, transmembrane 1 (MCTP1), transcript variant S, mRNA.	5	94068956	94646034	-	rs12189060	5	94018408	-21921	ANKRD32	84250	0.3955	0.4336	0.979	1	50548	cis	1.143e-08	0.006993	0.211	-0.3571	42	75	23
crblm	ILMN_1654685	MCTP1	79772	multiple C2 domains, transmembrane 1 (MCTP1), transcript variant S, mRNA.	5	94068956	94646034	-	rs2638	5	94076203	0	MCTP1	79772	0.3097	0.4371	0.979	1	0	cis	1.814e-08	0.00999	0.2058	-0.3548	41	76	23
crblm	ILMN_1654685	MCTP1	79772	multiple C2 domains, transmembrane 1 (MCTP1), transcript variant S, mRNA.	5	94068956	94646034	-	rs10078522	5	94029505	-10824	ANKRD32	84250	0.8671	0.472	0.979	1	39451	cis	1.392e-08	0.008991	0.2088	-0.3415	38	72	30
crblm	ILMN_1654685	MCTP1	79772	multiple C2 domains, transmembrane 1 (MCTP1), transcript variant S, mRNA.	5	94068956	94646034	-	rs421521	5	94060583	3246	ANKRD32	84250	0.8671	0.472	0.979	1	8373	cis	1.392e-08	0.008991	0.2088	-0.3415	38	72	30
crblm	ILMN_1654685	MCTP1	79772	multiple C2 domains, transmembrane 1 (MCTP1), transcript variant S, mRNA.	5	94068956	94646034	-	rs1451734	5	94009620	29581	C5orf36	285600	0.8671	0.472	0.979	1	59336	cis	1.392e-08	0.008991	0.2088	-0.3415	38	72	30
crblm	ILMN_1654685	MCTP1	79772	multiple C2 domains, transmembrane 1 (MCTP1), transcript variant S, mRNA.	5	94068956	94646034	-	rs10052066	5	93992505	12466	C5orf36	285600	0.8671	0.472	0.979	1	76451	cis	1.392e-08	0.008991	0.2088	-0.3415	38	72	30
crblm	ILMN_1654685	MCTP1	79772	multiple C2 domains, transmembrane 1 (MCTP1), transcript variant S, mRNA.	5	94068956	94646034	-	rs2112450	5	94034725	-5604	ANKRD32	84250	0.3955	0.4336	0.979	1	34231	cis	1.143e-08	0.006993	0.211	-0.3571	42	75	23
crblm	ILMN_1654685	MCTP1	79772	multiple C2 domains, transmembrane 1 (MCTP1), transcript variant S, mRNA.	5	94068956	94646034	-	rs10476614	5	94030730	-9599	ANKRD32	84250	0.8671	0.472	0.979	1	38226	cis	1.392e-08	0.008991	0.2088	-0.3415	38	72	30
crblm	ILMN_1654685	MCTP1	79772	multiple C2 domains, transmembrane 1 (MCTP1), transcript variant S, mRNA.	5	94068956	94646034	-	rs1124667	5	94038735	-1594	ANKRD32	84250	0.7375	0.4685	0.979	1	30221	cis	8.704e-09	0.005994	0.214	-0.3487	38	73	29
crblm	ILMN_1654685	MCTP1	79772	multiple C2 domains, transmembrane 1 (MCTP1), transcript variant S, mRNA.	5	94068956	94646034	-	rs10072894	5	94001709	21670	C5orf36	285600	0.8671	0.472	0.979	1	67247	cis	1.392e-08	0.008991	0.2088	-0.3415	38	72	30
crblm	ILMN_1654685	MCTP1	79772	multiple C2 domains, transmembrane 1 (MCTP1), transcript variant S, mRNA.	5	94068956	94646034	-	rs1031389	5	93944148	0	C5orf36	285600	0.7383	0.4755	0.979	1	124808	cis	2.083e-09	0.001998	0.2297	-0.3607	37	73	30
crblm	ILMN_1654685	MCTP1	79772	multiple C2 domains, transmembrane 1 (MCTP1), transcript variant S, mRNA.	5	94068956	94646034	-	rs2636	5	94076243	0	MCTP1	79772	0.3097	0.4371	0.979	1	0	cis	1.814e-08	0.00999	0.2058	-0.3548	41	76	23
crblm	ILMN_1654685	MCTP1	79772	multiple C2 domains, transmembrane 1 (MCTP1), transcript variant S, mRNA.	5	94068956	94646034	-	rs7709494	5	94031779	-8550	ANKRD32	84250	0.8671	0.472	0.979	1	37177	cis	1.392e-08	0.008991	0.2088	-0.3415	38	72	30
crblm	ILMN_1654685	MCTP1	79772	multiple C2 domains, transmembrane 1 (MCTP1), transcript variant S, mRNA.	5	94068956	94646034	-	rs10037940	5	94074864	0	MCTP1	79772	0.7383	0.4755	0.979	1	0	cis	2.09e-08	0.01099	0.2042	-0.34	37	73	30
crblm	ILMN_1654685	MCTP1	79772	multiple C2 domains, transmembrane 1 (MCTP1), transcript variant S, mRNA.	5	94068956	94646034	-	rs11948061	5	94021345	-18984	ANKRD32	84250	0.3955	0.4336	0.979	1	47611	cis	1.143e-08	0.006993	0.211	-0.3571	42	75	23
crblm	ILMN_1770690	CDKL3	51265	cyclin-dependent kinase-like 3 (CDKL3), mRNA.	5	133671590	133730112	-	rs1892769	21	19499966	-38616	SLC6A6P	54019	0.6478	0.2378	0.993	1	NA	trans	1.431e-08	0.01798	0.2058	0.1439	83	50	9
crblm	ILMN_1770690	CDKL3	51265	cyclin-dependent kinase-like 3 (CDKL3), mRNA.	5	133671590	133730112	-	rs2051365	21	19483092	-55490	SLC6A6P	54019	0.6478	0.2378	0.993	1	NA	trans	1.431e-08	0.01798	0.2058	0.1439	83	50	9
crblm	ILMN_1770690	CDKL3	51265	cyclin-dependent kinase-like 3 (CDKL3), mRNA.	5	133671590	133730112	-	rs2825408	21	19491645	-46937	SLC6A6P	54019	0.6478	0.2378	0.993	1	NA	trans	1.431e-08	0.01798	0.2058	0.1439	83	50	9
crblm	ILMN_1770690	CDKL3	51265	cyclin-dependent kinase-like 3 (CDKL3), mRNA.	5	133671590	133730112	-	rs928790	21	19496223	-42359	SLC6A6P	54019	0.6478	0.2378	0.993	1	NA	trans	1.431e-08	0.01798	0.2058	0.1439	83	50	9
crblm	ILMN_1770690	CDKL3	51265	cyclin-dependent kinase-like 3 (CDKL3), mRNA.	5	133671590	133730112	-	rs2825417	21	19505945	-32637	SLC6A6P	54019	0.6478	0.2378	0.993	1	NA	trans	1.431e-08	0.01798	0.2058	0.1439	83	50	9
crblm	ILMN_1674551	SMAD5	4090	SMAD, mothers against DPP homolog 5 (Drosophila) (SMAD5), transcript variant 1, mRNA.	5	135496434	135546320	+	rs7286890	22	48072663	75179	LOC643653	643653	0.7148	0.1329	1	1	NA	trans	8.502e-08	0.02697	0.1847	-0.2488	108	32	3
crblm	ILMN_1678957	WDR55	54853	WD repeat domain 55 (WDR55), mRNA.	5	140024567	140030736	+	rs702394	5	140066970	548	ZMAT2	153527	0.1289	0.458	0.979	1	36234	cis	4.07e-16	0.000999	0.3821	0.1466	37	78	25
crblm	ILMN_1678957	WDR55	54853	WD repeat domain 55 (WDR55), mRNA.	5	140024567	140030736	+	rs809635	5	140061975	0	ZMAT2	153527	0.1289	0.458	0.979	1	31239	cis	4.07e-16	0.000999	0.3821	0.1466	37	78	25
crblm	ILMN_1678957	WDR55	54853	WD repeat domain 55 (WDR55), mRNA.	5	140024567	140030736	+	rs2563304	5	140052241	0	HARS2	23438	0.1289	0.458	0.979	1	21505	cis	4.07e-16	0.000999	0.3821	0.1466	37	78	25
crblm	ILMN_1678957	WDR55	54853	WD repeat domain 55 (WDR55), mRNA.	5	140024567	140030736	+	rs2249213	5	139917330	0	SRA1	10011	0.09272	0.4441	0.979	1	107237	cis	6.261e-09	0.003996	0.2176	-0.1114	39	78	23
crblm	ILMN_1678957	WDR55	54853	WD repeat domain 55 (WDR55), mRNA.	5	140024567	140030736	+	rs246002	5	140321288	0	PCDHA1	56147	1	0.4685	0.979	1	290552	cis	2.015e-08	0.01798	0.2046	0.1007	40	70	30
crblm	ILMN_1678957	WDR55	54853	WD repeat domain 55 (WDR55), mRNA.	5	140024567	140030736	+	rs2563302	5	140059235	162	HARS2	23438	0.1289	0.458	0.979	1	28499	cis	4.07e-16	0.000999	0.3821	0.1466	37	78	25
crblm	ILMN_1678957	WDR55	54853	WD repeat domain 55 (WDR55), mRNA.	5	140024567	140030736	+	rs4912597	5	140087041	20619	ZMAT2	153527	0.09272	0.4441	0.979	1	56305	cis	1.143e-15	0.000999	0.3729	0.1458	39	78	23
crblm	ILMN_1678957	WDR55	54853	WD repeat domain 55 (WDR55), mRNA.	5	140024567	140030736	+	rs2563334	5	140087249	20827	ZMAT2	153527	0.09272	0.4441	0.979	1	56513	cis	1.143e-15	0.000999	0.3729	0.1458	39	78	23
crblm	ILMN_1678957	WDR55	54853	WD repeat domain 55 (WDR55), mRNA.	5	140024567	140030736	+	rs801167	5	140061607	0	ZMAT2	153527	0.1289	0.458	0.979	1	30871	cis	4.07e-16	0.000999	0.3821	0.1466	37	78	25
crblm	ILMN_1678957	WDR55	54853	WD repeat domain 55 (WDR55), mRNA.	5	140024567	140030736	+	rs4141841	5	140183616	0	PCDHA1	56147	0.2378	0.458	0.979	1	152880	cis	8.98e-15	0.000999	0.3541	0.1389	38	76	26
crblm	ILMN_1678957	WDR55	54853	WD repeat domain 55 (WDR55), mRNA.	5	140024567	140030736	+	rs2530230	5	140068315	1893	ZMAT2	153527	0.1289	0.458	0.979	1	37579	cis	4.07e-16	0.000999	0.3821	0.1466	37	78	25
crblm	ILMN_1678957	WDR55	54853	WD repeat domain 55 (WDR55), mRNA.	5	140024567	140030736	+	rs801183	5	140071299	4877	ZMAT2	153527	0.1289	0.458	0.979	1	40563	cis	4.07e-16	0.000999	0.3821	0.1466	37	78	25
crblm	ILMN_1678957	WDR55	54853	WD repeat domain 55 (WDR55), mRNA.	5	140024567	140030736	+	rs801181	5	140072998	6576	ZMAT2	153527	0.1289	0.458	0.979	1	42262	cis	4.07e-16	0.000999	0.3821	0.1466	37	78	25
crblm	ILMN_1678957	WDR55	54853	WD repeat domain 55 (WDR55), mRNA.	5	140024567	140030736	+	rs2563283	5	140086162	19740	ZMAT2	153527	0.09272	0.4441	0.979	1	55426	cis	1.143e-15	0.000999	0.3729	0.1458	39	78	23
crblm	ILMN_1678957	WDR55	54853	WD repeat domain 55 (WDR55), mRNA.	5	140024567	140030736	+	rs801460	5	139912114	0	SRA1	10011	0.09272	0.4441	0.979	1	112453	cis	6.261e-09	0.003996	0.2176	-0.1114	39	78	23
crblm	ILMN_1678957	WDR55	54853	WD repeat domain 55 (WDR55), mRNA.	5	140024567	140030736	+	rs10042299	5	139785795	0	ANKHD1-EIF4EBP3	404734	0.09272	0.4441	0.979	1	238772	cis	6.261e-09	0.003996	0.2176	-0.1114	39	78	23
crblm	ILMN_1678957	WDR55	54853	WD repeat domain 55 (WDR55), mRNA.	5	140024567	140030736	+	rs2563330	5	139967756	-1097	LOC100130552	100130552	0.1321	0.4476	0.979	1	56811	cis	6.599e-09	0.003996	0.2171	-0.1101	39	77	24
crblm	ILMN_1678957	WDR55	54853	WD repeat domain 55 (WDR55), mRNA.	5	140024567	140030736	+	rs2163786	5	139966674	-2179	LOC100130552	100130552	0.1321	0.4476	0.979	1	57893	cis	6.599e-09	0.003996	0.2171	-0.1101	39	77	24
crblm	ILMN_1678957	WDR55	54853	WD repeat domain 55 (WDR55), mRNA.	5	140024567	140030736	+	rs2569163	5	139955650	901	LOC642511	642511	0.1276	0.451	0.979	1	68917	cis	1.12e-08	0.01199	0.2112	-0.1093	38	78	24
crblm	ILMN_1678957	WDR55	54853	WD repeat domain 55 (WDR55), mRNA.	5	140024567	140030736	+	rs12657867	5	139771690	0	ANKHD1-EIF4EBP3	404734	0.1257	0.4336	0.979	1	252877	cis	1.09e-08	0.01099	0.2115	-0.1096	41	77	22
crblm	ILMN_1678957	WDR55	54853	WD repeat domain 55 (WDR55), mRNA.	5	140024567	140030736	+	rs2531360	5	140096848	30426	ZMAT2	153527	0.2378	0.458	0.979	1	66112	cis	3.614e-14	0.000999	0.3411	0.1363	38	76	26
crblm	ILMN_1678957	WDR55	54853	WD repeat domain 55 (WDR55), mRNA.	5	140024567	140030736	+	rs9324644	5	139902145	0	ANKHD1-EIF4EBP3	404734	0.09272	0.4441	0.979	1	122422	cis	6.261e-09	0.003996	0.2176	-0.1114	39	78	23
crblm	ILMN_1678957	WDR55	54853	WD repeat domain 55 (WDR55), mRNA.	5	140024567	140030736	+	rs7712617	5	139868774	0	ANKHD1-EIF4EBP3	404734	0.09272	0.4441	0.979	1	155793	cis	6.261e-09	0.003996	0.2176	-0.1114	39	78	23
crblm	ILMN_1678957	WDR55	54853	WD repeat domain 55 (WDR55), mRNA.	5	140024567	140030736	+	rs246011	5	140316589	0	PCDHA1	56147	1	0.4685	0.979	1	285853	cis	2.015e-08	0.01798	0.2046	0.1007	40	70	30
crblm	ILMN_1678957	WDR55	54853	WD repeat domain 55 (WDR55), mRNA.	5	140024567	140030736	+	rs801399	5	140015028	0	IK	3550	0.1289	0.458	0.979	1	9539	cis	4.07e-16	0.000999	0.3821	0.1466	37	78	25
crblm	ILMN_1678957	WDR55	54853	WD repeat domain 55 (WDR55), mRNA.	5	140024567	140030736	+	rs1583005	5	140011721	0	IK	3550	0.1288	0.4406	0.979	1	12846	cis	3.171e-15	0.000999	0.3636	0.1431	40	77	23
crblm	ILMN_1678957	WDR55	54853	WD repeat domain 55 (WDR55), mRNA.	5	140024567	140030736	+	rs753280	5	140004226	0	TMCO6	55374	0.1288	0.4406	0.979	1	20341	cis	3.171e-15	0.000999	0.3636	0.1431	40	77	23
crblm	ILMN_1678957	WDR55	54853	WD repeat domain 55 (WDR55), mRNA.	5	140024567	140030736	+	rs2530241	5	140034669	0	HARS	3035	0.1289	0.458	0.979	1	3933	cis	4.07e-16	0.000999	0.3821	0.1466	37	78	25
crblm	ILMN_1678957	WDR55	54853	WD repeat domain 55 (WDR55), mRNA.	5	140024567	140030736	+	rs2530243	5	140032167	0	DND1	373863	0.1289	0.458	0.979	1	1431	cis	4.07e-16	0.000999	0.3821	0.1466	37	78	25
crblm	ILMN_1678957	WDR55	54853	WD repeat domain 55 (WDR55), mRNA.	5	140024567	140030736	+	rs2563335	5	140024476	-91	WDR55	54853	0.1289	0.458	0.979	1	91	cis	4.07e-16	0.000999	0.3821	0.1466	37	78	25
crblm	ILMN_1678957	WDR55	54853	WD repeat domain 55 (WDR55), mRNA.	5	140024567	140030736	+	rs3806842	5	140192860	0	PCDHA1	56147	0.2378	0.458	0.979	1	162124	cis	8.98e-15	0.000999	0.3541	0.1389	38	76	26
crblm	ILMN_1678957	WDR55	54853	WD repeat domain 55 (WDR55), mRNA.	5	140024567	140030736	+	rs2569188	5	139988603	-2897	CD14	929	0.1321	0.4476	0.979	1	35964	cis	6.599e-09	0.003996	0.2171	-0.1101	39	77	24
crblm	ILMN_1678957	WDR55	54853	WD repeat domain 55 (WDR55), mRNA.	5	140024567	140030736	+	rs2245643	5	140009964	0	IK	3550	0.618	0.493	0.979	1	14603	cis	1.551e-13	0.000999	0.3272	0.1285	35	72	33
crblm	ILMN_1678957	WDR55	54853	WD repeat domain 55 (WDR55), mRNA.	5	140024567	140030736	+	rs778591	5	140005668	0	NDUFA2	4695	0.1288	0.4406	0.979	1	18899	cis	3.171e-15	0.000999	0.3636	0.1431	40	77	23
crblm	ILMN_1678957	WDR55	54853	WD repeat domain 55 (WDR55), mRNA.	5	140024567	140030736	+	rs2563336	5	140087383	20961	ZMAT2	153527	0.09272	0.4441	0.979	1	56647	cis	1.143e-15	0.000999	0.3729	0.1458	39	78	23
crblm	ILMN_1678957	WDR55	54853	WD repeat domain 55 (WDR55), mRNA.	5	140024567	140030736	+	rs7732179	5	140179223	0	PCDHA1	56147	0.2395	0.465	0.979	1	148487	cis	2.383e-14	0.000999	0.345	0.1368	37	76	27
crblm	ILMN_1678957	WDR55	54853	WD repeat domain 55 (WDR55), mRNA.	5	140024567	140030736	+	rs10037757	5	140177406	0	PCDHA1	56147	0.178	0.4615	0.979	1	146670	cis	1.14e-14	0.000999	0.3519	0.1394	37	77	26
crblm	ILMN_1678957	WDR55	54853	WD repeat domain 55 (WDR55), mRNA.	5	140024567	140030736	+	rs246064	5	140304493	0	PCDHA1	56147	1	0.4685	0.979	1	273757	cis	2.015e-08	0.01798	0.2046	0.1007	40	70	30
crblm	ILMN_1678957	WDR55	54853	WD repeat domain 55 (WDR55), mRNA.	5	140024567	140030736	+	rs11958868	5	140181604	0	PCDHA1	56147	0.2378	0.458	0.979	1	150868	cis	8.98e-15	0.000999	0.3541	0.1389	38	76	26
crblm	ILMN_1678957	WDR55	54853	WD repeat domain 55 (WDR55), mRNA.	5	140024567	140030736	+	rs155360	5	140289200	0	PCDHA1	56147	1	0.4685	0.979	1	258464	cis	2.015e-08	0.01798	0.2046	0.1007	40	70	30
crblm	ILMN_1678957	WDR55	54853	WD repeat domain 55 (WDR55), mRNA.	5	140024567	140030736	+	rs246072	5	140300610	0	PCDHA1	56147	1	0.4685	0.979	1	269874	cis	2.015e-08	0.01798	0.2046	0.1007	40	70	30
crblm	ILMN_1678957	WDR55	54853	WD repeat domain 55 (WDR55), mRNA.	5	140024567	140030736	+	rs246027	5	140313785	0	PCDHA1	56147	1	0.4685	0.979	1	283049	cis	2.015e-08	0.01798	0.2046	0.1007	40	70	30
crblm	ILMN_1678957	WDR55	54853	WD repeat domain 55 (WDR55), mRNA.	5	140024567	140030736	+	rs246026	5	140313889	0	PCDHA1	56147	1	0.4685	0.979	1	283153	cis	2.015e-08	0.01798	0.2046	0.1007	40	70	30
crblm	ILMN_1678957	WDR55	54853	WD repeat domain 55 (WDR55), mRNA.	5	140024567	140030736	+	rs13157397	5	140164626	0	PCDHA1	56147	0.2378	0.458	0.979	1	133890	cis	8.98e-15	0.000999	0.3541	0.1389	38	76	26
crblm	ILMN_1678957	WDR55	54853	WD repeat domain 55 (WDR55), mRNA.	5	140024567	140030736	+	rs246037	5	140312030	0	PCDHA1	56147	1	0.4685	0.979	1	281294	cis	2.015e-08	0.01798	0.2046	0.1007	40	70	30
crblm	ILMN_1678957	WDR55	54853	WD repeat domain 55 (WDR55), mRNA.	5	140024567	140030736	+	rs3822346	5	140167506	0	PCDHA1	56147	0.2378	0.458	0.979	1	136770	cis	8.98e-15	0.000999	0.3541	0.1389	38	76	26
crblm	ILMN_1678957	WDR55	54853	WD repeat domain 55 (WDR55), mRNA.	5	140024567	140030736	+	rs3756337	5	140166622	0	PCDHA1	56147	0.1316	0.472	0.979	1	135886	cis	3.931e-09	0.003996	0.2228	-0.1114	35	78	27
crblm	ILMN_1678957	WDR55	54853	WD repeat domain 55 (WDR55), mRNA.	5	140024567	140030736	+	rs550475	5	140253712	0	PCDHA1	56147	0.6157	0.472	0.979	1	222976	cis	3.471e-08	0.02597	0.1985	0.1013	38	73	29
crblm	ILMN_1678957	WDR55	54853	WD repeat domain 55 (WDR55), mRNA.	5	140024567	140030736	+	rs251370	5	140226471	0	PCDHA1	56147	0.7383	0.4755	0.979	1	195735	cis	3.525e-08	0.02597	0.1983	0.1004	38	72	30
crblm	ILMN_1678957	WDR55	54853	WD repeat domain 55 (WDR55), mRNA.	5	140024567	140030736	+	rs10223116	5	140172827	0	PCDHA1	56147	0.178	0.4615	0.979	1	142091	cis	1.14e-14	0.000999	0.3519	0.1394	37	77	26
crblm	ILMN_1678957	WDR55	54853	WD repeat domain 55 (WDR55), mRNA.	5	140024567	140030736	+	rs3756335	5	140193694	0	PCDHA1	56147	0.178	0.4615	0.979	1	162958	cis	1.199e-14	0.000999	0.3514	0.1393	37	77	26
crblm	ILMN_1678957	WDR55	54853	WD repeat domain 55 (WDR55), mRNA.	5	140024567	140030736	+	rs251377	5	140235976	0	PCDHA1	56147	0.6157	0.472	0.979	1	205240	cis	3.471e-08	0.02597	0.1985	0.1013	38	73	29
crblm	ILMN_1678957	WDR55	54853	WD repeat domain 55 (WDR55), mRNA.	5	140024567	140030736	+	rs155358	5	140277216	0	PCDHA1	56147	0.7375	0.4685	0.979	1	246480	cis	2.699e-08	0.02298	0.2013	0.1013	39	72	29
crblm	ILMN_1678957	WDR55	54853	WD repeat domain 55 (WDR55), mRNA.	5	140024567	140030736	+	rs192231	5	140228723	0	PCDHA1	56147	0.7383	0.4755	0.979	1	197987	cis	3.525e-08	0.02597	0.1983	0.1004	38	72	30
crblm	ILMN_1678957	WDR55	54853	WD repeat domain 55 (WDR55), mRNA.	5	140024567	140030736	+	rs13181143	5	140186928	0	PCDHA1	56147	0.2378	0.458	0.979	1	156192	cis	8.98e-15	0.000999	0.3541	0.1389	38	76	26
crblm	ILMN_1678957	WDR55	54853	WD repeat domain 55 (WDR55), mRNA.	5	140024567	140030736	+	rs3806844	5	140186447	0	PCDHA1	56147	0.2378	0.458	0.979	1	155711	cis	8.98e-15	0.000999	0.3541	0.1389	38	76	26
crblm	ILMN_1678957	WDR55	54853	WD repeat domain 55 (WDR55), mRNA.	5	140024567	140030736	+	rs246074	5	140288153	0	PCDHA1	56147	1	0.4685	0.979	1	257417	cis	2.015e-08	0.01798	0.2046	0.1007	40	70	30
crblm	ILMN_1678957	WDR55	54853	WD repeat domain 55 (WDR55), mRNA.	5	140024567	140030736	+	rs3756342	5	140145808	-251	PCDHA1	56147	0.2378	0.458	0.979	1	115072	cis	8.98e-15	0.000999	0.3541	0.1389	38	76	26
crblm	ILMN_1678957	WDR55	54853	WD repeat domain 55 (WDR55), mRNA.	5	140024567	140030736	+	rs3806843	5	140192722	0	PCDHA1	56147	0.2378	0.458	0.979	1	161986	cis	8.98e-15	0.000999	0.3541	0.1389	38	76	26
crblm	ILMN_1678957	WDR55	54853	WD repeat domain 55 (WDR55), mRNA.	5	140024567	140030736	+	rs155361	5	140287468	0	PCDHA1	56147	0.8671	0.472	0.979	1	256732	cis	2.199e-08	0.01998	0.2036	0.1011	39	71	30
crblm	ILMN_1678957	WDR55	54853	WD repeat domain 55 (WDR55), mRNA.	5	140024567	140030736	+	rs1548699	5	140145102	-957	PCDHA1	56147	0.2378	0.458	0.979	1	114366	cis	8.98e-15	0.000999	0.3541	0.1389	38	76	26
crblm	ILMN_1678957	WDR55	54853	WD repeat domain 55 (WDR55), mRNA.	5	140024567	140030736	+	rs2098058	5	140137611	-8448	PCDHA1	56147	0.2378	0.458	0.979	1	106875	cis	8.98e-15	0.000999	0.3541	0.1389	38	76	26
crblm	ILMN_1678957	WDR55	54853	WD repeat domain 55 (WDR55), mRNA.	5	140024567	140030736	+	rs10066278	5	140136502	-9557	PCDHA1	56147	0.2378	0.458	0.979	1	105766	cis	8.98e-15	0.000999	0.3541	0.1389	38	76	26
crblm	ILMN_1678957	WDR55	54853	WD repeat domain 55 (WDR55), mRNA.	5	140024567	140030736	+	rs6421140	5	140136161	-9898	PCDHA1	56147	0.3994	0.458	0.979	1	105425	cis	3.991e-15	0.000999	0.3615	0.1382	39	74	27
crblm	ILMN_1678957	WDR55	54853	WD repeat domain 55 (WDR55), mRNA.	5	140024567	140030736	+	rs7715360	5	139791270	0	ANKHD1-EIF4EBP3	404734	0.09272	0.4441	0.979	1	233297	cis	6.261e-09	0.003996	0.2176	-0.1114	39	78	23
crblm	ILMN_1678957	WDR55	54853	WD repeat domain 55 (WDR55), mRNA.	5	140024567	140030736	+	rs2337986	5	140140806	-5253	PCDHA1	56147	0.2378	0.458	0.979	1	110070	cis	8.98e-15	0.000999	0.3541	0.1389	38	76	26
crblm	ILMN_1678957	WDR55	54853	WD repeat domain 55 (WDR55), mRNA.	5	140024567	140030736	+	rs4451093	5	140138726	-7333	PCDHA1	56147	0.2378	0.458	0.979	1	107990	cis	8.98e-15	0.000999	0.3541	0.1389	38	76	26
crblm	ILMN_1678957	WDR55	54853	WD repeat domain 55 (WDR55), mRNA.	5	140024567	140030736	+	rs2563265	5	140117189	-28870	PCDHA1	56147	0.3994	0.458	0.979	1	86453	cis	3.991e-15	0.000999	0.3615	0.1382	39	74	27
crblm	ILMN_1678957	WDR55	54853	WD repeat domain 55 (WDR55), mRNA.	5	140024567	140030736	+	rs801171	5	140095487	29065	ZMAT2	153527	0.1276	0.451	0.979	1	64751	cis	5.441e-15	0.000999	0.3587	0.1425	38	78	24
crblm	ILMN_1678957	WDR55	54853	WD repeat domain 55 (WDR55), mRNA.	5	140024567	140030736	+	rs801174	5	140092896	26474	ZMAT2	153527	0.09272	0.4441	0.979	1	62160	cis	1.143e-15	0.000999	0.3729	0.1458	39	78	23
crblm	ILMN_1678957	WDR55	54853	WD repeat domain 55 (WDR55), mRNA.	5	140024567	140030736	+	rs3733707	5	140162076	0	PCDHA1	56147	0.2378	0.458	0.979	1	131340	cis	8.98e-15	0.000999	0.3541	0.1389	38	76	26
crblm	ILMN_1678957	WDR55	54853	WD repeat domain 55 (WDR55), mRNA.	5	140024567	140030736	+	rs2563263	5	140117828	-28231	PCDHA1	56147	0.3994	0.458	0.979	1	87092	cis	3.991e-15	0.000999	0.3615	0.1382	39	74	27
crblm	ILMN_1678957	WDR55	54853	WD repeat domain 55 (WDR55), mRNA.	5	140024567	140030736	+	rs702398	5	140004675	0	TMCO6	55374	0.1288	0.4406	0.979	1	19892	cis	3.171e-15	0.000999	0.3636	0.1431	40	77	23
crblm	ILMN_1678957	WDR55	54853	WD repeat domain 55 (WDR55), mRNA.	5	140024567	140030736	+	rs246003	5	140321049	0	PCDHA1	56147	1	0.4685	0.979	1	290313	cis	2.015e-08	0.01798	0.2046	0.1007	40	70	30
crblm	ILMN_1678957	WDR55	54853	WD repeat domain 55 (WDR55), mRNA.	5	140024567	140030736	+	rs11167600	5	140155049	0	PCDHA1	56147	0.2378	0.458	0.979	1	124313	cis	8.98e-15	0.000999	0.3541	0.1389	38	76	26
crblm	ILMN_1678957	WDR55	54853	WD repeat domain 55 (WDR55), mRNA.	5	140024567	140030736	+	rs801185	5	140049053	0	HARS	3035	0.1289	0.458	0.979	1	18317	cis	4.07e-16	0.000999	0.3821	0.1466	37	78	25
crblm	ILMN_1678957	WDR55	54853	WD repeat domain 55 (WDR55), mRNA.	5	140024567	140030736	+	rs6870764	5	140151974	0	PCDHA1	56147	0.2378	0.458	0.979	1	121238	cis	8.98e-15	0.000999	0.3541	0.1389	38	76	26
crblm	ILMN_1678957	WDR55	54853	WD repeat domain 55 (WDR55), mRNA.	5	140024567	140030736	+	rs2240694	5	140163242	0	PCDHA1	56147	0.2378	0.458	0.979	1	132506	cis	8.98e-15	0.000999	0.3541	0.1389	38	76	26
crblm	ILMN_1678957	WDR55	54853	WD repeat domain 55 (WDR55), mRNA.	5	140024567	140030736	+	rs3733708	5	140161918	0	PCDHA1	56147	0.178	0.4615	0.979	1	131182	cis	1.14e-14	0.000999	0.3519	0.1394	37	77	26
crblm	ILMN_1678957	WDR55	54853	WD repeat domain 55 (WDR55), mRNA.	5	140024567	140030736	+	rs3756338	5	140160745	0	PCDHA1	56147	0.2378	0.458	0.979	1	130009	cis	8.98e-15	0.000999	0.3541	0.1389	38	76	26
crblm	ILMN_1678957	WDR55	54853	WD repeat domain 55 (WDR55), mRNA.	5	140024567	140030736	+	rs2240696	5	140148254	0	PCDHA1	56147	0.2378	0.458	0.979	1	117518	cis	8.98e-15	0.000999	0.3541	0.1389	38	76	26
crblm	ILMN_1678957	WDR55	54853	WD repeat domain 55 (WDR55), mRNA.	5	140024567	140030736	+	rs12055222	5	140145752	-307	PCDHA1	56147	0.2378	0.458	0.979	1	115016	cis	8.98e-15	0.000999	0.3541	0.1389	38	76	26
crblm	ILMN_1678957	WDR55	54853	WD repeat domain 55 (WDR55), mRNA.	5	140024567	140030736	+	rs10073974	5	140145415	-644	PCDHA1	56147	0.2378	0.458	0.979	1	114679	cis	8.98e-15	0.000999	0.3541	0.1389	38	76	26
crblm	ILMN_1678957	WDR55	54853	WD repeat domain 55 (WDR55), mRNA.	5	140024567	140030736	+	rs10072015	5	140150839	0	PCDHA1	56147	0.2378	0.458	0.979	1	120103	cis	8.98e-15	0.000999	0.3541	0.1389	38	76	26
crblm	ILMN_1678957	WDR55	54853	WD repeat domain 55 (WDR55), mRNA.	5	140024567	140030736	+	rs6898906	5	140149483	0	PCDHA1	56147	0.2378	0.458	0.979	1	118747	cis	8.98e-15	0.000999	0.3541	0.1389	38	76	26
crblm	ILMN_1678957	WDR55	54853	WD repeat domain 55 (WDR55), mRNA.	5	140024567	140030736	+	rs1548700	5	140145073	-986	PCDHA1	56147	0.1765	0.4545	0.979	1	114337	cis	1.57e-14	0.000999	0.3489	0.1392	38	77	25
crblm	ILMN_1678957	WDR55	54853	WD repeat domain 55 (WDR55), mRNA.	5	140024567	140030736	+	rs12717860	5	140151626	0	PCDHA1	56147	0.2378	0.458	0.979	1	120890	cis	8.98e-15	0.000999	0.3541	0.1389	38	76	26
crblm	ILMN_1678957	WDR55	54853	WD repeat domain 55 (WDR55), mRNA.	5	140024567	140030736	+	rs155363	5	140281727	0	PCDHA1	56147	0.7375	0.4685	0.979	1	250991	cis	2.699e-08	0.02298	0.2013	0.1013	39	72	29
crblm	ILMN_1678957	WDR55	54853	WD repeat domain 55 (WDR55), mRNA.	5	140024567	140030736	+	rs1864255	5	139954657	0	LOC642511	642511	0.1257	0.4336	0.979	1	69910	cis	7.301e-09	0.003996	0.2159	-0.1107	41	77	22
crblm	ILMN_1678957	WDR55	54853	WD repeat domain 55 (WDR55), mRNA.	5	140024567	140030736	+	rs2563293	5	140090720	24298	ZMAT2	153527	0.09272	0.4441	0.979	1	59984	cis	1.143e-15	0.000999	0.3729	0.1458	39	78	23
crblm	ILMN_1678957	WDR55	54853	WD repeat domain 55 (WDR55), mRNA.	5	140024567	140030736	+	rs4264986	5	139973450	4279	LOC100130552	100130552	0.1321	0.4476	0.979	1	51117	cis	6.599e-09	0.003996	0.2171	-0.1101	39	77	24
crblm	ILMN_1678957	WDR55	54853	WD repeat domain 55 (WDR55), mRNA.	5	140024567	140030736	+	rs11167532	5	139968081	-772	LOC100130552	100130552	1	0.3881	0.979	1	56486	cis	4.29e-08	0.02597	0.1961	-0.1004	53	66	21
crblm	ILMN_1678957	WDR55	54853	WD repeat domain 55 (WDR55), mRNA.	5	140024567	140030736	+	rs251373	5	140232799	0	PCDHA1	56147	0.7383	0.4755	0.979	1	202063	cis	3.525e-08	0.02597	0.1983	0.1004	38	72	30
crblm	ILMN_1678957	WDR55	54853	WD repeat domain 55 (WDR55), mRNA.	5	140024567	140030736	+	rs11167489	5	139871273	0	ANKHD1-EIF4EBP3	404734	0.09272	0.4441	0.979	1	153294	cis	6.261e-09	0.003996	0.2176	-0.1114	39	78	23
crblm	ILMN_1678957	WDR55	54853	WD repeat domain 55 (WDR55), mRNA.	5	140024567	140030736	+	rs2531349	5	140101137	34715	ZMAT2	153527	0.3109	0.4545	0.979	1	70401	cis	7.028e-15	0.000999	0.3563	0.1384	39	75	26
crblm	ILMN_1678957	WDR55	54853	WD repeat domain 55 (WDR55), mRNA.	5	140024567	140030736	+	rs2530239	5	140042731	0	HARS	3035	0.1289	0.458	0.979	1	11995	cis	4.07e-16	0.000999	0.3821	0.1466	37	78	25
crblm	ILMN_1678957	WDR55	54853	WD repeat domain 55 (WDR55), mRNA.	5	140024567	140030736	+	rs801176	5	140067194	772	ZMAT2	153527	0.1289	0.458	0.979	1	36458	cis	4.07e-16	0.000999	0.3821	0.1466	37	78	25
crblm	ILMN_1678957	WDR55	54853	WD repeat domain 55 (WDR55), mRNA.	5	140024567	140030736	+	rs10476933	5	139895847	0	ANKHD1-EIF4EBP3	404734	0.09272	0.4441	0.979	1	128720	cis	6.261e-09	0.003996	0.2176	-0.1114	39	78	23
crblm	ILMN_1678957	WDR55	54853	WD repeat domain 55 (WDR55), mRNA.	5	140024567	140030736	+	rs11167609	5	140180610	0	PCDHA1	56147	0.2378	0.458	0.979	1	149874	cis	8.98e-15	0.000999	0.3541	0.1389	38	76	26
crblm	ILMN_1678957	WDR55	54853	WD repeat domain 55 (WDR55), mRNA.	5	140024567	140030736	+	rs12659129	5	140127432	-18627	PCDHA1	56147	0.3994	0.458	0.979	1	96696	cis	3.991e-15	0.000999	0.3615	0.1382	39	74	27
crblm	ILMN_1678957	WDR55	54853	WD repeat domain 55 (WDR55), mRNA.	5	140024567	140030736	+	rs778596	5	140017456	0	IK	3550	0.1289	0.458	0.979	1	7111	cis	4.07e-16	0.000999	0.3821	0.1466	37	78	25
crblm	ILMN_1678957	WDR55	54853	WD repeat domain 55 (WDR55), mRNA.	5	140024567	140030736	+	rs10067969	5	139848153	0	ANKHD1-EIF4EBP3	404734	0.09272	0.4441	0.979	1	176414	cis	6.261e-09	0.003996	0.2176	-0.1114	39	78	23
crblm	ILMN_1678957	WDR55	54853	WD repeat domain 55 (WDR55), mRNA.	5	140024567	140030736	+	rs10477033	5	140149787	0	PCDHA1	56147	0.2378	0.458	0.979	1	119051	cis	8.98e-15	0.000999	0.3541	0.1389	38	76	26
crblm	ILMN_1678957	WDR55	54853	WD repeat domain 55 (WDR55), mRNA.	5	140024567	140030736	+	rs801170	5	140095527	29105	ZMAT2	153527	0.1276	0.451	0.979	1	64791	cis	5.441e-15	0.000999	0.3587	0.1425	38	78	24
crblm	ILMN_1678957	WDR55	54853	WD repeat domain 55 (WDR55), mRNA.	5	140024567	140030736	+	rs991918	5	140175042	0	PCDHA1	56147	0.2395	0.465	0.979	1	144306	cis	2.383e-14	0.000999	0.345	0.1368	37	76	27
crblm	ILMN_1678957	WDR55	54853	WD repeat domain 55 (WDR55), mRNA.	5	140024567	140030736	+	rs10038174	5	140190800	0	PCDHA1	56147	0.2378	0.458	0.979	1	160064	cis	8.98e-15	0.000999	0.3541	0.1389	38	76	26
crblm	ILMN_1678957	WDR55	54853	WD repeat domain 55 (WDR55), mRNA.	5	140024567	140030736	+	rs251368	5	140221211	0	PCDHA1	56147	0.7383	0.4755	0.979	1	190475	cis	3.525e-08	0.02597	0.1983	0.1004	38	72	30
crblm	ILMN_1678957	WDR55	54853	WD repeat domain 55 (WDR55), mRNA.	5	140024567	140030736	+	rs10053586	5	140190944	0	PCDHA1	56147	0.2378	0.458	0.979	1	160208	cis	8.98e-15	0.000999	0.3541	0.1389	38	76	26
crblm	ILMN_1678957	WDR55	54853	WD repeat domain 55 (WDR55), mRNA.	5	140024567	140030736	+	rs2569190	5	139993100	0	CD14	929	0.1321	0.4476	0.979	1	31467	cis	6.599e-09	0.003996	0.2171	-0.1101	39	77	24
crblm	ILMN_1678957	WDR55	54853	WD repeat domain 55 (WDR55), mRNA.	5	140024567	140030736	+	rs2563269	5	140116652	-29407	PCDHA1	56147	0.3994	0.458	0.979	1	85916	cis	3.991e-15	0.000999	0.3615	0.1382	39	74	27
crblm	ILMN_1678957	WDR55	54853	WD repeat domain 55 (WDR55), mRNA.	5	140024567	140030736	+	rs246066	5	140303331	0	PCDHA1	56147	1	0.4685	0.979	1	272595	cis	2.015e-08	0.01798	0.2046	0.1007	40	70	30
crblm	ILMN_1678957	WDR55	54853	WD repeat domain 55 (WDR55), mRNA.	5	140024567	140030736	+	rs7706060	5	140080790	14368	ZMAT2	153527	0.09272	0.4441	0.979	1	50054	cis	1.143e-15	0.000999	0.3729	0.1458	39	78	23
crblm	ILMN_1678957	WDR55	54853	WD repeat domain 55 (WDR55), mRNA.	5	140024567	140030736	+	rs246047	5	140308521	0	PCDHA1	56147	1	0.4685	0.979	1	277785	cis	2.015e-08	0.01798	0.2046	0.1007	40	70	30
crblm	ILMN_1678957	WDR55	54853	WD repeat domain 55 (WDR55), mRNA.	5	140024567	140030736	+	rs9687753	5	139853782	0	ANKHD1-EIF4EBP3	404734	0.09272	0.4441	0.979	1	170785	cis	6.261e-09	0.003996	0.2176	-0.1114	39	78	23
crblm	ILMN_1678957	WDR55	54853	WD repeat domain 55 (WDR55), mRNA.	5	140024567	140030736	+	rs801168	5	140060482	0	ZMAT2	153527	0.1289	0.458	0.979	1	29746	cis	4.07e-16	0.000999	0.3821	0.1466	37	78	25
crblm	ILMN_1678957	WDR55	54853	WD repeat domain 55 (WDR55), mRNA.	5	140024567	140030736	+	rs4151682	5	140181448	0	PCDHA1	56147	0.2378	0.458	0.979	1	150712	cis	8.98e-15	0.000999	0.3541	0.1389	38	76	26
crblm	ILMN_1678957	WDR55	54853	WD repeat domain 55 (WDR55), mRNA.	5	140024567	140030736	+	rs2531352	5	140099718	33296	ZMAT2	153527	0.3994	0.458	0.979	1	68982	cis	3.991e-15	0.000999	0.3615	0.1382	39	74	27
crblm	ILMN_1678957	WDR55	54853	WD repeat domain 55 (WDR55), mRNA.	5	140024567	140030736	+	rs778584	5	139985396	-6104	CD14	929	0.1321	0.4476	0.979	1	39171	cis	6.599e-09	0.003996	0.2171	-0.1101	39	77	24
crblm	ILMN_1678957	WDR55	54853	WD repeat domain 55 (WDR55), mRNA.	5	140024567	140030736	+	rs13184940	5	140153102	0	PCDHA1	56147	0.2378	0.458	0.979	1	122366	cis	8.98e-15	0.000999	0.3541	0.1389	38	76	26
crblm	ILMN_1678957	WDR55	54853	WD repeat domain 55 (WDR55), mRNA.	5	140024567	140030736	+	rs2240692	5	140163769	0	PCDHA1	56147	0.2378	0.458	0.979	1	133033	cis	8.98e-15	0.000999	0.3541	0.1389	38	76	26
crblm	ILMN_1678957	WDR55	54853	WD repeat domain 55 (WDR55), mRNA.	5	140024567	140030736	+	rs6045464	20	1855716	0	SIRPA	140885	0.4156	0.1923	0.979	1	NA	trans	1.32e-08	0.01199	0.2094	-0.1264	93	41	6
crblm	ILMN_1678957	WDR55	54853	WD repeat domain 55 (WDR55), mRNA.	5	140024567	140030736	+	rs10050455	5	140184834	0	PCDHA1	56147	0.2378	0.458	0.979	1	154098	cis	8.98e-15	0.000999	0.3541	0.1389	38	76	26
crblm	ILMN_1678957	WDR55	54853	WD repeat domain 55 (WDR55), mRNA.	5	140024567	140030736	+	rs1030163	5	140165316	0	PCDHA1	56147	0.2378	0.458	0.979	1	134580	cis	8.98e-15	0.000999	0.3541	0.1389	38	76	26
crblm	ILMN_1678957	WDR55	54853	WD repeat domain 55 (WDR55), mRNA.	5	140024567	140030736	+	rs155359	5	140295609	0	PCDHA1	56147	1	0.4685	0.979	1	264873	cis	2.015e-08	0.01798	0.2046	0.1007	40	70	30
crblm	ILMN_1678957	WDR55	54853	WD repeat domain 55 (WDR55), mRNA.	5	140024567	140030736	+	rs778594	5	140007488	65	NDUFA2	4695	0.1288	0.4406	0.979	1	17079	cis	3.171e-15	0.000999	0.3636	0.1431	40	77	23
crblm	ILMN_1678957	WDR55	54853	WD repeat domain 55 (WDR55), mRNA.	5	140024567	140030736	+	rs6879217	5	139711416	5059	HBEGF	1839	0.1321	0.4476	0.979	1	313151	cis	2.531e-09	0.003996	0.2276	-0.1128	39	77	24
crblm	ILMN_1678957	WDR55	54853	WD repeat domain 55 (WDR55), mRNA.	5	140024567	140030736	+	rs2337985	5	140138045	-8014	PCDHA1	56147	0.2378	0.458	0.979	1	107309	cis	8.98e-15	0.000999	0.3541	0.1389	38	76	26
crblm	ILMN_1678957	WDR55	54853	WD repeat domain 55 (WDR55), mRNA.	5	140024567	140030736	+	rs717097	5	139721554	0	SLC4A9	83697	0.09272	0.4441	0.979	1	303013	cis	6.261e-09	0.003996	0.2176	-0.1114	39	78	23
crblm	ILMN_1678957	WDR55	54853	WD repeat domain 55 (WDR55), mRNA.	5	140024567	140030736	+	rs1548701	5	140144741	-1318	PCDHA1	56147	0.2378	0.458	0.979	1	114005	cis	8.98e-15	0.000999	0.3541	0.1389	38	76	26
crblm	ILMN_1678957	WDR55	54853	WD repeat domain 55 (WDR55), mRNA.	5	140024567	140030736	+	rs364101	5	140208677	0	PCDHA1	56147	0.1303	0.465	0.979	1	177941	cis	1.582e-14	0.000999	0.3488	0.1397	36	78	26
crblm	ILMN_1678957	WDR55	54853	WD repeat domain 55 (WDR55), mRNA.	5	140024567	140030736	+	rs2240695	5	140148335	0	PCDHA1	56147	0.1809	0.4755	0.979	1	117599	cis	4.228e-11	0.000999	0.2712	0.123	35	78	27
crblm	ILMN_1678957	WDR55	54853	WD repeat domain 55 (WDR55), mRNA.	5	140024567	140030736	+	rs1030166	5	140165657	0	PCDHA1	56147	0.2378	0.458	0.979	1	134921	cis	8.98e-15	0.000999	0.3541	0.1389	38	76	26
crblm	ILMN_1678957	WDR55	54853	WD repeat domain 55 (WDR55), mRNA.	5	140024567	140030736	+	rs2563264	5	140117687	-28372	PCDHA1	56147	0.3994	0.458	0.979	1	86951	cis	3.991e-15	0.000999	0.3615	0.1382	39	74	27
crblm	ILMN_1784709	GNPDA1	10007	glucosamine-6-phosphate deaminase 1 (GNPDA1), mRNA.	5	141360419	141372775	-	rs7996960	13	50478306	0	GUCY1B2	2974	0.56	0.3147	1	1	NA	trans	1.054e-08	0.00999	0.2078	0.1452	65	66	12
crblm	ILMN_1784709	GNPDA1	10007	glucosamine-6-phosphate deaminase 1 (GNPDA1), mRNA.	5	141360419	141372775	-	rs7322013	13	50485441	0	GUCY1B2	2974	0.5607	0.3112	1	1	NA	trans	7.735e-09	0.007992	0.2112	0.1461	66	65	12
crblm	ILMN_1784709	GNPDA1	10007	glucosamine-6-phosphate deaminase 1 (GNPDA1), mRNA.	5	141360419	141372775	-	rs7332630	13	50477710	0	GUCY1B2	2974	0.56	0.3147	1	1	NA	trans	1.054e-08	0.00999	0.2078	0.1452	65	66	12
crblm	ILMN_1784709	GNPDA1	10007	glucosamine-6-phosphate deaminase 1 (GNPDA1), mRNA.	5	141360419	141372775	-	rs2281992	13	50476408	0	GUCY1B2	2974	0.2694	0.3497	1	1	NA	trans	1.041e-08	0.00999	0.208	0.1444	57	72	14
crblm	ILMN_1784709	GNPDA1	10007	glucosamine-6-phosphate deaminase 1 (GNPDA1), mRNA.	5	141360419	141372775	-	rs2025945	13	50475116	0	GUCY1B2	2974	0.2694	0.3497	1	1	NA	trans	1.041e-08	0.00999	0.208	0.1444	57	72	14
crblm	ILMN_1784709	GNPDA1	10007	glucosamine-6-phosphate deaminase 1 (GNPDA1), mRNA.	5	141360419	141372775	-	rs7334102	13	50477794	0	GUCY1B2	2974	0.56	0.3147	1	1	NA	trans	1.054e-08	0.00999	0.2078	0.1452	65	66	12
crblm	ILMN_1663220	MRPL22	29093	mitochondrial ribosomal protein L22 (MRPL22), nuclear gene encoding mitochondrial protein, transcript variant 1, mRNA.	5	154300838	154326723	+	rs12191828	6	103700944	-609967	LOC100130877	100130877	0.435	0.3042	0.986	1	NA	trans	1.274e-08	0.01099	0.2084	-0.2866	66	64	11
crblm	ILMN_1719951	FLJ31951	153830	hypothetical protein FLJ31951 (FLJ31951), mRNA.	5	158516996	158567411	-	rs13117223	4	177671527	-170157	VEGFC	7424	0.3451	0.3287	0.993	1	NA	trans	3.492e-08	0.02697	0.1959	-0.2945	66	58	18
crblm	ILMN_1719951	FLJ31951	153830	hypothetical protein FLJ31951 (FLJ31951), mRNA.	5	158516996	158567411	-	rs437056	4	177672951	-168733	VEGFC	7424	0.3451	0.3287	0.993	1	NA	trans	3.492e-08	0.02697	0.1959	-0.2945	66	58	18
crblm	ILMN_1719951	FLJ31951	153830	hypothetical protein FLJ31951 (FLJ31951), mRNA.	5	158516996	158567411	-	rs309737	4	177650433	163086	SPCS3	60559	0.2494	0.3217	0.993	1	NA	trans	4.06e-08	0.02697	0.1942	-0.2919	68	56	18
crblm	ILMN_1719951	FLJ31951	153830	hypothetical protein FLJ31951 (FLJ31951), mRNA.	5	158516996	158567411	-	rs428054	4	177644020	156673	SPCS3	60559	0.2494	0.3217	0.993	1	NA	trans	4.06e-08	0.02697	0.1942	-0.2919	68	56	18
crblm	ILMN_1719951	FLJ31951	153830	hypothetical protein FLJ31951 (FLJ31951), mRNA.	5	158516996	158567411	-	rs309720	4	177637703	150356	SPCS3	60559	0.2494	0.3217	0.993	1	NA	trans	4.06e-08	0.02697	0.1942	-0.2919	68	56	18
crblm	ILMN_1719951	FLJ31951	153830	hypothetical protein FLJ31951 (FLJ31951), mRNA.	5	158516996	158567411	-	rs13132587	4	177634053	146706	SPCS3	60559	0.2494	0.3217	0.993	1	NA	trans	4.06e-08	0.02697	0.1942	-0.2919	68	56	18
crblm	ILMN_1719951	FLJ31951	153830	hypothetical protein FLJ31951 (FLJ31951), mRNA.	5	158516996	158567411	-	rs309735	4	177646844	159497	SPCS3	60559	0.2494	0.3217	0.993	1	NA	trans	4.06e-08	0.02697	0.1942	-0.2919	68	56	18
crblm	ILMN_1719951	FLJ31951	153830	hypothetical protein FLJ31951 (FLJ31951), mRNA.	5	158516996	158567411	-	rs4690445	4	177643387	156040	SPCS3	60559	0.2494	0.3217	0.993	1	NA	trans	4.06e-08	0.02697	0.1942	-0.2919	68	56	18
crblm	ILMN_1719951	FLJ31951	153830	hypothetical protein FLJ31951 (FLJ31951), mRNA.	5	158516996	158567411	-	rs408548	4	177673193	-168491	VEGFC	7424	0.3451	0.3287	0.993	1	NA	trans	3.492e-08	0.02697	0.1959	-0.2945	66	58	18
crblm	ILMN_1719951	FLJ31951	153830	hypothetical protein FLJ31951 (FLJ31951), mRNA.	5	158516996	158567411	-	rs309716	4	177640446	153099	SPCS3	60559	0.2494	0.3217	0.993	1	NA	trans	4.06e-08	0.02697	0.1942	-0.2919	68	56	18
crblm	ILMN_1719951	FLJ31951	153830	hypothetical protein FLJ31951 (FLJ31951), mRNA.	5	158516996	158567411	-	rs11945649	4	177665257	-176427	VEGFC	7424	0.2494	0.3217	0.993	1	NA	trans	4.06e-08	0.02697	0.1942	-0.2919	68	56	18
crblm	ILMN_1719951	FLJ31951	153830	hypothetical protein FLJ31951 (FLJ31951), mRNA.	5	158516996	158567411	-	rs309738	4	177650699	163352	SPCS3	60559	0.2494	0.3217	0.993	1	NA	trans	4.06e-08	0.02697	0.1942	-0.2919	68	56	18
crblm	ILMN_1719951	FLJ31951	153830	hypothetical protein FLJ31951 (FLJ31951), mRNA.	5	158516996	158567411	-	rs309736	4	177650134	162787	SPCS3	60559	0.2494	0.3217	0.993	1	NA	trans	4.06e-08	0.02697	0.1942	-0.2919	68	56	18
crblm	ILMN_1719951	FLJ31951	153830	hypothetical protein FLJ31951 (FLJ31951), mRNA.	5	158516996	158567411	-	rs177950	4	177646084	158737	SPCS3	60559	0.2494	0.3217	0.993	1	NA	trans	4.06e-08	0.02697	0.1942	-0.2919	68	56	18
crblm	ILMN_1719951	FLJ31951	153830	hypothetical protein FLJ31951 (FLJ31951), mRNA.	5	158516996	158567411	-	rs13135906	4	177667388	-174296	VEGFC	7424	0.3451	0.3287	0.993	1	NA	trans	3.492e-08	0.02697	0.1959	-0.2945	66	58	18
crblm	ILMN_1757216	GABRG2	2566	gamma-aminobutyric acid (GABA) A receptor, gamma 2 (GABRG2), transcript variant 3, mRNA.	5	161427294	161515105	+	rs1978634	2	99909572	0	AFF3	3899	0.7705	0.1748	0.993	1	NA	trans	1.178e-08	0.01299	0.2079	-0.5876	97	40	5
crblm	ILMN_1751378	RARS	5917	arginyl-tRNA synthetase (RARS), mRNA.	5	167846040	167878888	+	rs1493783	12	90591454	-469575	BTG1	694	0.8671	0.472	1	1	NA	trans	4.561e-08	0.01598	0.1916	-0.114	39	73	31
crblm	ILMN_1678775	NPM1	4869	nucleophosmin (nucleolar phosphoprotein B23, numatrin) (NPM1), transcript variant 2, mRNA.	5	170747402	170770492	+	rs6887323	5	170780729	0	FGF18	8817	0.2425	0.479	1	1	10237	cis	9.785e-09	0.005994	0.2087	0.2467	35	79	29
crblm	ILMN_1678775	NPM1	4869	nucleophosmin (nucleolar phosphoprotein B23, numatrin) (NPM1), transcript variant 2, mRNA.	5	170747402	170770492	+	rs6555952	5	170759720	0	NPM1	4869	0.3473	0.3357	1	1	0	cis	1.439e-12	0.000999	0.3001	-0.3113	60	70	13
crblm	ILMN_1678775	NPM1	4869	nucleophosmin (nucleolar phosphoprotein B23, numatrin) (NPM1), transcript variant 2, mRNA.	5	170747402	170770492	+	rs3830035	5	170752492	0	NPM1	4869	0.3473	0.3357	1	1	0	cis	1.439e-12	0.000999	0.3001	-0.3113	60	70	13
crblm	ILMN_1678775	NPM1	4869	nucleophosmin (nucleolar phosphoprotein B23, numatrin) (NPM1), transcript variant 2, mRNA.	5	170747402	170770492	+	rs4302608	5	170773109	2617	NPM1	4869	0.1821	0.4825	1	1	2617	cis	1.079e-08	0.005994	0.2076	0.2478	34	80	29
crblm	ILMN_1678775	NPM1	4869	nucleophosmin (nucleolar phosphoprotein B23, numatrin) (NPM1), transcript variant 2, mRNA.	5	170747402	170770492	+	rs12655243	5	170751727	0	NPM1	4869	0.3473	0.3357	1	1	0	cis	1.439e-12	0.000999	0.3001	-0.3113	60	70	13
crblm	ILMN_1678775	NPM1	4869	nucleophosmin (nucleolar phosphoprotein B23, numatrin) (NPM1), transcript variant 2, mRNA.	5	170747402	170770492	+	rs11134697	5	170752921	0	NPM1	4869	0.2425	0.479	1	1	0	cis	9.785e-09	0.005994	0.2087	0.2467	35	79	29
crblm	ILMN_1678775	NPM1	4869	nucleophosmin (nucleolar phosphoprotein B23, numatrin) (NPM1), transcript variant 2, mRNA.	5	170747402	170770492	+	rs11744148	5	90265563	0	GPR98	84059	0.797	0.1993	1	1	NA	trans	5.154e-08	0.02298	0.1903	0.2765	92	45	6
crblm	ILMN_1678775	NPM1	4869	nucleophosmin (nucleolar phosphoprotein B23, numatrin) (NPM1), transcript variant 2, mRNA.	5	170747402	170770492	+	rs6555954	5	170765610	0	NPM1	4869	0.3473	0.3357	1	1	0	cis	1.439e-12	0.000999	0.3001	-0.3113	60	70	13
crblm	ILMN_1678775	NPM1	4869	nucleophosmin (nucleolar phosphoprotein B23, numatrin) (NPM1), transcript variant 2, mRNA.	5	170747402	170770492	+	rs12189191	5	170756206	0	NPM1	4869	0.2514	0.3147	1	1	0	cis	3.105e-15	0.000999	0.3577	-0.3465	64	68	11
crblm	ILMN_1678775	NPM1	4869	nucleophosmin (nucleolar phosphoprotein B23, numatrin) (NPM1), transcript variant 2, mRNA.	5	170747402	170770492	+	rs7711765	5	170765242	0	NPM1	4869	0.3495	0.3322	1	1	0	cis	2.84e-12	0.000999	0.2934	-0.3069	61	69	13
crblm	ILMN_1678775	NPM1	4869	nucleophosmin (nucleolar phosphoprotein B23, numatrin) (NPM1), transcript variant 2, mRNA.	5	170747402	170770492	+	rs11134696	5	170749006	0	NPM1	4869	0.3473	0.3357	1	1	0	cis	1.439e-12	0.000999	0.3001	-0.3113	60	70	13
crblm	ILMN_1678775	NPM1	4869	nucleophosmin (nucleolar phosphoprotein B23, numatrin) (NPM1), transcript variant 2, mRNA.	5	170747402	170770492	+	rs6888688	5	170768471	0	NPM1	4869	0.3473	0.3357	1	1	0	cis	1.439e-12	0.000999	0.3001	-0.3113	60	70	13
crblm	ILMN_1678775	NPM1	4869	nucleophosmin (nucleolar phosphoprotein B23, numatrin) (NPM1), transcript variant 2, mRNA.	5	170747402	170770492	+	rs4130071	5	170757781	0	NPM1	4869	0.3473	0.3357	1	1	0	cis	1.439e-12	0.000999	0.3001	-0.3113	60	70	13
crblm	ILMN_1678775	NPM1	4869	nucleophosmin (nucleolar phosphoprotein B23, numatrin) (NPM1), transcript variant 2, mRNA.	5	170747402	170770492	+	rs5012967	5	170743362	-4040	NPM1	4869	0.857	0.3636	1	1	4040	cis	3.625e-09	0.003996	0.2195	-0.2518	57	68	18
crblm	ILMN_1678775	NPM1	4869	nucleophosmin (nucleolar phosphoprotein B23, numatrin) (NPM1), transcript variant 2, mRNA.	5	170747402	170770492	+	rs3806929	5	170777664	-1607	FGF18	8817	0.3473	0.3357	1	1	7172	cis	1.439e-12	0.000999	0.3001	-0.3113	60	70	13
crblm	ILMN_1678775	NPM1	4869	nucleophosmin (nucleolar phosphoprotein B23, numatrin) (NPM1), transcript variant 2, mRNA.	5	170747402	170770492	+	rs3830036	5	170752629	0	NPM1	4869	0.3473	0.3357	1	1	0	cis	1.439e-12	0.000999	0.3001	-0.3113	60	70	13
crblm	ILMN_1678775	NPM1	4869	nucleophosmin (nucleolar phosphoprotein B23, numatrin) (NPM1), transcript variant 2, mRNA.	5	170747402	170770492	+	rs8180381	5	170776282	-2989	FGF18	8817	0.3473	0.3357	1	1	5790	cis	1.439e-12	0.000999	0.3001	-0.3113	60	70	13
crblm	ILMN_1678775	NPM1	4869	nucleophosmin (nucleolar phosphoprotein B23, numatrin) (NPM1), transcript variant 2, mRNA.	5	170747402	170770492	+	rs6866244	5	170771928	1436	NPM1	4869	0.3473	0.3357	1	1	1436	cis	1.439e-12	0.000999	0.3001	-0.3113	60	70	13
crblm	ILMN_1722025	CPEB4	80315	cytoplasmic polyadenylation element binding protein 4 (CPEB4), mRNA.	5	173248794	173319916	+	rs1976074	5	173317269	0	CPEB4	80315	1	0.2902	0.993	1	0	cis	5.411e-11	0.000999	0.2654	0.3669	72	58	12
crblm	ILMN_1722025	CPEB4	80315	cytoplasmic polyadenylation element binding protein 4 (CPEB4), mRNA.	5	173248794	173319916	+	rs7736263	5	173271828	0	CPEB4	80315	0.8375	0.2832	0.993	1	0	cis	6.342e-12	0.000999	0.2871	0.3807	74	56	12
crblm	ILMN_1722025	CPEB4	80315	cytoplasmic polyadenylation element binding protein 4 (CPEB4), mRNA.	5	173248794	173319916	+	rs6864880	5	173230832	-17962	CPEB4	80315	0.8435	0.2972	0.993	1	17962	cis	3.891e-09	0.002997	0.2201	0.3295	71	58	13
crblm	ILMN_1722025	CPEB4	80315	cytoplasmic polyadenylation element binding protein 4 (CPEB4), mRNA.	5	173248794	173319916	+	rs17695092	5	173270459	0	CPEB4	80315	0.8375	0.2832	0.993	1	0	cis	6.342e-12	0.000999	0.2871	0.3807	74	56	12
crblm	ILMN_1722025	CPEB4	80315	cytoplasmic polyadenylation element binding protein 4 (CPEB4), mRNA.	5	173248794	173319916	+	rs1484803	5	173282446	0	CPEB4	80315	0.8375	0.2832	0.993	1	0	cis	6.342e-12	0.000999	0.2871	0.3807	74	56	12
crblm	ILMN_1722025	CPEB4	80315	cytoplasmic polyadenylation element binding protein 4 (CPEB4), mRNA.	5	173248794	173319916	+	rs17696407	5	173319941	25	CPEB4	80315	1	0.2902	0.993	1	25	cis	5.411e-11	0.000999	0.2654	0.3669	72	58	12
crblm	ILMN_1722025	CPEB4	80315	cytoplasmic polyadenylation element binding protein 4 (CPEB4), mRNA.	5	173248794	173319916	+	rs1564823	5	173315800	0	CPEB4	80315	1	0.2902	0.993	1	0	cis	5.411e-11	0.000999	0.2654	0.3669	72	58	12
crblm	ILMN_1722025	CPEB4	80315	cytoplasmic polyadenylation element binding protein 4 (CPEB4), mRNA.	5	173248794	173319916	+	rs747472	5	173286120	0	CPEB4	80315	0.8375	0.2832	0.993	1	0	cis	6.342e-12	0.000999	0.2871	0.3807	74	56	12
crblm	ILMN_1722025	CPEB4	80315	cytoplasmic polyadenylation element binding protein 4 (CPEB4), mRNA.	5	173248794	173319916	+	rs966544	5	173283011	0	CPEB4	80315	0.8375	0.2832	0.993	1	0	cis	6.342e-12	0.000999	0.2871	0.3807	74	56	12
crblm	ILMN_1722025	CPEB4	80315	cytoplasmic polyadenylation element binding protein 4 (CPEB4), mRNA.	5	173248794	173319916	+	rs6861681	5	173295064	0	CPEB4	80315	0.8402	0.2867	0.993	1	0	cis	1.424e-09	0.001998	0.2309	0.3478	72	59	11
crblm	ILMN_1722025	CPEB4	80315	cytoplasmic polyadenylation element binding protein 4 (CPEB4), mRNA.	5	173248794	173319916	+	rs7705502	5	173253421	0	CPEB4	80315	0.8375	0.2832	0.993	1	0	cis	6.342e-12	0.000999	0.2871	0.3807	74	56	12
crblm	ILMN_1722025	CPEB4	80315	cytoplasmic polyadenylation element binding protein 4 (CPEB4), mRNA.	5	173248794	173319916	+	rs10516107	5	173280762	0	CPEB4	80315	0.8375	0.2832	0.993	1	0	cis	6.342e-12	0.000999	0.2871	0.3807	74	56	12
crblm	ILMN_1722025	CPEB4	80315	cytoplasmic polyadenylation element binding protein 4 (CPEB4), mRNA.	5	173248794	173319916	+	rs6882088	5	173226782	-22012	CPEB4	80315	0.8402	0.2937	0.993	1	22012	cis	4.359e-09	0.002997	0.2188	0.3281	72	57	13
crblm	ILMN_1714393	RAB24	53917	RAB24, member RAS oncogene family (RAB24), transcript variant 1, mRNA.	5	176660804	176663349	-	rs6885410	5	176673602	2116	MXD3	83463	0.2035	0.2727	0.972	1	10253	cis	3.072e-10	0.000999	0.252	0.1666	76	49	14
crblm	ILMN_1714393	RAB24	53917	RAB24, member RAS oncogene family (RAB24), transcript variant 1, mRNA.	5	176660804	176663349	-	rs11949767	5	176672850	1364	MXD3	83463	0.07149	0.2483	0.972	1	9501	cis	1.203e-10	0.000999	0.2619	0.1721	82	44	13
crblm	ILMN_1703856	SQSTM1	8878	sequestosome 1 (SQSTM1), mRNA.	5	179180502	179197683	+	rs1065154	5	179197521	0	SQSTM1	8878	0.8667	0.4965	0.993	0.993	0	cis	4.32e-10	0.002997	0.2437	-0.2897	35	73	34
crblm	ILMN_1703856	SQSTM1	8878	sequestosome 1 (SQSTM1), mRNA.	5	179180502	179197683	+	rs1650893	5	179212985	0	LOC51149	51149	0.3123	0.4789	0.993	0.993	15302	cis	1.452e-10	0.001998	0.2551	-0.3084	35	78	29
crblm	ILMN_1703856	SQSTM1	8878	sequestosome 1 (SQSTM1), mRNA.	5	179180502	179197683	+	rs10277	5	179197337	0	SQSTM1	8878	0.5058	0.4895	1	1	0	cis	3.217e-11	0.000999	0.2691	-0.3091	35	76	32
crblm	ILMN_1703856	SQSTM1	8878	sequestosome 1 (SQSTM1), mRNA.	5	179180502	179197683	+	rs3734007	5	179185143	0	SQSTM1	8878	0.1316	0.472	1	1	0	cis	3.768e-08	0.02498	0.1938	0.2735	35	81	27
crblm	ILMN_1703856	SQSTM1	8878	sequestosome 1 (SQSTM1), mRNA.	5	179180502	179197683	+	rs4797	5	179192819	0	SQSTM1	8878	0.2443	0.493	1	1	0	cis	6.102e-09	0.003996	0.2138	0.2819	33	79	31
crblm	ILMN_1703856	SQSTM1	8878	sequestosome 1 (SQSTM1), mRNA.	5	179180502	179197683	+	rs4935	5	179192759	0	SQSTM1	8878	0.1336	0.486	1	1	0	cis	6.605e-12	0.000999	0.285	0.3308	33	81	29
crblm	ILMN_1703856	SQSTM1	8878	sequestosome 1 (SQSTM1), mRNA.	5	179180502	179197683	+	rs2450484	5	179192448	0	SQSTM1	8878	0.868	0.493	1	1	0	cis	9.449e-10	0.003996	0.2339	-0.2819	36	73	34
crblm	ILMN_1703856	SQSTM1	8878	sequestosome 1 (SQSTM1), mRNA.	5	179180502	179197683	+	rs565280	5	179186532	0	SQSTM1	8878	0.8681	0.5	1	1	0	cis	8.334e-09	0.005994	0.2104	-0.2673	35	73	35
crblm	ILMN_1813027	TRIM41	90933	tripartite motif-containing 41 (TRIM41), transcript variant 1, mRNA.	5	180582911	180595413	+	rs7868086	9	75013948	38822	ANXA1	301	0.578	0.1853	0.979	1	NA	trans	1.265e-09	0.007992	0.2352	0.2013	93	41	6
crblm	ILMN_1813027	TRIM41	90933	tripartite motif-containing 41 (TRIM41), transcript variant 1, mRNA.	5	180582911	180595413	+	rs17654113	9	75019873	44747	ANXA1	301	0.4123	0.1818	0.979	1	NA	trans	1.849e-09	0.01399	0.231	0.2001	94	40	6
crblm	ILMN_1813027	TRIM41	90933	tripartite motif-containing 41 (TRIM41), transcript variant 1, mRNA.	5	180582911	180595413	+	rs4237258	9	75018527	43401	ANXA1	301	0.3969	0.1796	0.972	0.993	NA	trans	5.575e-10	0.004995	0.2456	0.206	94	39	6
crblm	ILMN_1813027	TRIM41	90933	tripartite motif-containing 41 (TRIM41), transcript variant 1, mRNA.	5	180582911	180595413	+	rs17653504	9	75006670	31544	ANXA1	301	0.578	0.1853	0.979	1	NA	trans	1.265e-09	0.007992	0.2352	0.2013	93	41	6
crblm	ILMN_1657746	BPHL	670	biphenyl hydrolase-like (serine hydrolase; breast epithelial mucin-associated antigen) (BPHL), mRNA.	6	3064040	3098287	+	rs10458071	6	3082044	0	BPHL	670	0.3604	0.3497	0.993	1	0	cis	1.458e-08	0.00999	0.2056	-0.1498	63	59	20
crblm	ILMN_1750693	SSR1	6745	signal sequence receptor, alpha (translocon-associated protein alpha) (SSR1), mRNA.	6	7232802	7258433	-	rs7226158	17	74902320	0	LOC100133332	100133332	1	0.3134	0.986	0.993	NA	trans	3.136e-08	0.01898	0.1983	-0.1468	67	60	14
crblm	ILMN_1661622	TBC1D7	51256	TBC1 domain family, member 7 (TBC1D7), mRNA.	6	13413161	13436592	-	rs539629	6	13450536	13944	TBC1D7	51256	0.4453	0.3147	0.986	1	13944	cis	4.216e-08	0.01698	0.195	0.1446	67	58	16
crblm	ILMN_1679275	ZNF323	64288	zinc finger protein 323 (ZNF323), transcript variant 1, mRNA.	6	28400492	28429950	-	rs149976	6	28095755	7198	LOC340192	340192	0.727	0.3986	0.972	1	304737	cis	7.125e-09	0.006993	0.2176	0.332	52	65	22
crblm	ILMN_1679275	ZNF323	64288	zinc finger protein 323 (ZNF323), transcript variant 1, mRNA.	6	28400492	28429950	-	rs7206	6	28309117	0	ZNF193	7746	0.5999	0.3951	0.972	1	91375	cis	3.401e-09	0.003996	0.2258	0.3333	53	63	23
crblm	ILMN_1679275	ZNF323	64288	zinc finger protein 323 (ZNF323), transcript variant 1, mRNA.	6	28400492	28429950	-	rs149975	6	28094319	5762	LOC340192	340192	0.5324	0.2797	0.972	1	306173	cis	3.681e-10	0.001998	0.25	0.3825	75	52	12
crblm	ILMN_1679275	ZNF323	64288	zinc finger protein 323 (ZNF323), transcript variant 1, mRNA.	6	28400492	28429950	-	rs1150709	6	28315342	-5126	ZKSCAN4	387032	0.5999	0.3951	0.972	1	85150	cis	3.401e-09	0.003996	0.2258	0.3333	53	63	23
crblm	ILMN_1679275	ZNF323	64288	zinc finger protein 323 (ZNF323), transcript variant 1, mRNA.	6	28400492	28429950	-	rs203869	6	28148798	-74	OR1F12P	442179	0.5999	0.3951	0.972	1	251694	cis	6.433e-09	0.006993	0.2188	0.3315	53	64	22
crblm	ILMN_1679275	ZNF323	64288	zinc finger protein 323 (ZNF323), transcript variant 1, mRNA.	6	28400492	28429950	-	rs149950	6	28141018	-7854	OR1F12P	442179	0.2992	0.2727	0.972	1	259474	cis	6.649e-11	0.000999	0.2682	0.3956	77	50	12
crblm	ILMN_1679275	ZNF323	64288	zinc finger protein 323 (ZNF323), transcript variant 1, mRNA.	6	28400492	28429950	-	rs149959	6	28121833	-257	OR2B7P	81695	0.4034	0.2762	0.972	1	278659	cis	1.331e-10	0.000999	0.2609	0.3904	76	51	12
crblm	ILMN_1679275	ZNF323	64288	zinc finger protein 323 (ZNF323), transcript variant 1, mRNA.	6	28400492	28429950	-	rs156739	6	28121389	-701	OR2B7P	81695	0.4034	0.2762	0.972	1	279103	cis	1.331e-10	0.000999	0.2609	0.3904	76	51	12
crblm	ILMN_1679275	ZNF323	64288	zinc finger protein 323 (ZNF323), transcript variant 1, mRNA.	6	28400492	28429950	-	rs149951	6	28141066	-7806	OR1F12P	442179	0.2992	0.2727	0.972	1	259426	cis	6.649e-11	0.000999	0.2682	0.3956	77	50	12
crblm	ILMN_1679275	ZNF323	64288	zinc finger protein 323 (ZNF323), transcript variant 1, mRNA.	6	28400492	28429950	-	rs200951	6	27943909	506	HIST1H1B	3009	0.2628	0.2448	0.972	1	456583	cis	1.95e-08	0.01598	0.2063	0.3593	83	46	10
crblm	ILMN_1679275	ZNF323	64288	zinc finger protein 323 (ZNF323), transcript variant 1, mRNA.	6	28400492	28429950	-	rs149878	6	27986717	-285	OR2B2	81697	0.2035	0.2727	0.972	1	413775	cis	2.759e-10	0.000999	0.2531	0.3781	77	49	13
crblm	ILMN_1679275	ZNF323	64288	zinc finger protein 323 (ZNF323), transcript variant 1, mRNA.	6	28400492	28429950	-	rs1225716	6	28221725	0	ZNF192	7745	0.397	0.2657	0.972	1	178767	cis	1.109e-09	0.001998	0.2381	0.3789	78	50	11
crblm	ILMN_1679275	ZNF323	64288	zinc finger protein 323 (ZNF323), transcript variant 1, mRNA.	6	28400492	28429950	-	rs1233708	6	28281198	-9896	LOC222699	222699	0.2035	0.2727	0.972	1	119294	cis	7.718e-10	0.001998	0.242	0.3756	78	49	12
crblm	ILMN_1679275	ZNF323	64288	zinc finger protein 323 (ZNF323), transcript variant 1, mRNA.	6	28400492	28429950	-	rs149971	6	28090131	1574	LOC340192	340192	0.727	0.3986	0.972	1	310361	cis	7.125e-09	0.006993	0.2176	0.332	52	65	22
crblm	ILMN_1679275	ZNF323	64288	zinc finger protein 323 (ZNF323), transcript variant 1, mRNA.	6	28400492	28429950	-	rs149972	6	28091206	2649	LOC340192	340192	0.5324	0.2797	0.972	1	309286	cis	3.681e-10	0.001998	0.25	0.3825	75	52	12
crblm	ILMN_1679275	ZNF323	64288	zinc finger protein 323 (ZNF323), transcript variant 1, mRNA.	6	28400492	28429950	-	rs2130357	6	27994809	6734	OR2B2	81697	0.6637	0.2552	0.972	1	405683	cis	1.03e-08	0.007992	0.2135	0.3793	76	55	8
crblm	ILMN_1679275	ZNF323	64288	zinc finger protein 323 (ZNF323), transcript variant 1, mRNA.	6	28400492	28429950	-	rs183244	6	28139817	-9055	OR1F12P	442179	0.5324	0.2797	0.972	1	260675	cis	1.739e-10	0.000999	0.258	0.3885	75	52	12
crblm	ILMN_1679275	ZNF323	64288	zinc finger protein 323 (ZNF323), transcript variant 1, mRNA.	6	28400492	28429950	-	rs2622319	6	28228380	0	ZNF192	7745	0.397	0.2657	0.972	1	172112	cis	1.109e-09	0.001998	0.2381	0.3789	78	50	11
crblm	ILMN_1679275	ZNF323	64288	zinc finger protein 323 (ZNF323), transcript variant 1, mRNA.	6	28400492	28429950	-	rs1233691	6	28261876	-1818	LOC222701	222701	0.2035	0.2727	0.972	1	138616	cis	7.718e-10	0.001998	0.242	0.3756	78	49	12
crblm	ILMN_1679275	ZNF323	64288	zinc finger protein 323 (ZNF323), transcript variant 1, mRNA.	6	28400492	28429950	-	rs203884	6	28185353	-12197	LOC100129195	100129195	0.397	0.2657	0.972	1	215139	cis	1.109e-09	0.001998	0.2381	0.3789	78	50	11
crblm	ILMN_1679275	ZNF323	64288	zinc finger protein 323 (ZNF323), transcript variant 1, mRNA.	6	28400492	28429950	-	rs203878	6	28156975	0	ZNF165	7718	0.5999	0.3951	0.972	1	243517	cis	6.433e-09	0.006993	0.2188	0.3315	53	64	22
crblm	ILMN_1679275	ZNF323	64288	zinc finger protein 323 (ZNF323), transcript variant 1, mRNA.	6	28400492	28429950	-	rs1531681	6	28334857	-219	NKAPL	222698	0.6104	0.4301	0.972	1	65635	cis	1.048e-08	0.007992	0.2133	0.3232	47	66	26
crblm	ILMN_1679275	ZNF323	64288	zinc finger protein 323 (ZNF323), transcript variant 1, mRNA.	6	28400492	28429950	-	rs1225597	6	28270066	4899	LOC222701	222701	0.2035	0.2727	0.972	1	130426	cis	7.718e-10	0.001998	0.242	0.3756	78	49	12
crblm	ILMN_1679275	ZNF323	64288	zinc finger protein 323 (ZNF323), transcript variant 1, mRNA.	6	28400492	28429950	-	rs1736891	6	28295080	395	LOC222699	222699	0.5999	0.3951	0.972	1	105412	cis	3.401e-09	0.003996	0.2258	0.3333	53	63	23
crblm	ILMN_1679275	ZNF323	64288	zinc finger protein 323 (ZNF323), transcript variant 1, mRNA.	6	28400492	28429950	-	rs1225618	6	28237692	4478	ZNF192	7745	0.5999	0.3951	0.972	1	162800	cis	6.433e-09	0.006993	0.2188	0.3315	53	64	22
crblm	ILMN_1679275	ZNF323	64288	zinc finger protein 323 (ZNF323), transcript variant 1, mRNA.	6	28400492	28429950	-	rs1233713	6	28306260	0	ZNF193	7746	0.5999	0.3951	0.972	1	94232	cis	3.401e-09	0.003996	0.2258	0.3333	53	63	23
crblm	ILMN_1679275	ZNF323	64288	zinc finger protein 323 (ZNF323), transcript variant 1, mRNA.	6	28400492	28429950	-	rs1150707	6	28305584	0	ZNF193	7746	0.5999	0.3951	0.972	1	94908	cis	3.401e-09	0.003996	0.2258	0.3333	53	63	23
crblm	ILMN_1679275	ZNF323	64288	zinc finger protein 323 (ZNF323), transcript variant 1, mRNA.	6	28400492	28429950	-	rs9301	6	28400685	0	ZNF323	64288	0.4906	0.4091	0.972	1	0	cis	2.635e-08	0.02398	0.2029	0.3154	51	64	24
crblm	ILMN_1679275	ZNF323	64288	zinc finger protein 323 (ZNF323), transcript variant 1, mRNA.	6	28400492	28429950	-	rs149989	6	28106163	-3407	OR2W2P	81694	0.5324	0.2797	0.972	1	294329	cis	3.681e-10	0.001998	0.25	0.3825	75	52	12
crblm	ILMN_1679275	ZNF323	64288	zinc finger protein 323 (ZNF323), transcript variant 1, mRNA.	6	28400492	28429950	-	rs203876	6	28154652	0	ZNF165	7718	0.397	0.2657	0.972	1	245840	cis	1.109e-09	0.001998	0.2381	0.3789	78	50	11
crblm	ILMN_1679275	ZNF323	64288	zinc finger protein 323 (ZNF323), transcript variant 1, mRNA.	6	28400492	28429950	-	rs203877	6	28156603	0	ZNF165	7718	0.2677	0.259	0.944	0.972	243889	cis	1.828e-09	0.002997	0.2388	0.3734	78	46	11
crblm	ILMN_1679275	ZNF323	64288	zinc finger protein 323 (ZNF323), transcript variant 1, mRNA.	6	28400492	28429950	-	rs188105	6	28179372	14053	ZNF165	7718	0.397	0.2657	0.972	1	221120	cis	1.109e-09	0.001998	0.2381	0.3789	78	50	11
crblm	ILMN_1679275	ZNF323	64288	zinc finger protein 323 (ZNF323), transcript variant 1, mRNA.	6	28400492	28429950	-	rs1225710	6	28208619	0	LOC100129195	100129195	0.5999	0.3951	0.972	1	191873	cis	6.433e-09	0.006993	0.2188	0.3315	53	64	22
crblm	ILMN_1679275	ZNF323	64288	zinc finger protein 323 (ZNF323), transcript variant 1, mRNA.	6	28400492	28429950	-	rs2791333	6	28219093	0	ZNF192	7745	0.6013	0.3979	0.965	0.993	181399	cis	7.884e-09	0.007992	0.2179	0.3321	52	64	22
crblm	ILMN_1679275	ZNF323	64288	zinc finger protein 323 (ZNF323), transcript variant 1, mRNA.	6	28400492	28429950	-	rs1770131	6	28194392	-3158	LOC100129195	100129195	0.397	0.2657	0.972	1	206100	cis	1.109e-09	0.001998	0.2381	0.3789	78	50	11
crblm	ILMN_1679275	ZNF323	64288	zinc finger protein 323 (ZNF323), transcript variant 1, mRNA.	6	28400492	28429950	-	rs1631552	6	28197678	0	LOC100129195	100129195	0.397	0.2657	0.972	1	202814	cis	1.109e-09	0.001998	0.2381	0.3789	78	50	11
crblm	ILMN_1679275	ZNF323	64288	zinc finger protein 323 (ZNF323), transcript variant 1, mRNA.	6	28400492	28429950	-	rs536704	6	28200582	0	LOC100129195	100129195	0.397	0.2657	0.972	1	199910	cis	1.109e-09	0.001998	0.2381	0.3789	78	50	11
crblm	ILMN_1679275	ZNF323	64288	zinc finger protein 323 (ZNF323), transcript variant 1, mRNA.	6	28400492	28429950	-	rs2622320	6	28223315	0	ZNF192	7745	0.5999	0.3951	0.972	1	177177	cis	6.433e-09	0.006993	0.2188	0.3315	53	64	22
crblm	ILMN_1679275	ZNF323	64288	zinc finger protein 323 (ZNF323), transcript variant 1, mRNA.	6	28400492	28429950	-	rs200988	6	27927332	12460	HIST1H2BN	8341	0.1874	0.2517	0.972	1	473160	cis	3.606e-09	0.003996	0.2252	0.3684	82	46	11
crblm	ILMN_1679275	ZNF323	64288	zinc finger protein 323 (ZNF323), transcript variant 1, mRNA.	6	28400492	28429950	-	rs9295760	6	28255364	-8330	LOC222701	222701	0.397	0.2657	0.972	1	145128	cis	1.109e-09	0.001998	0.2381	0.3789	78	50	11
crblm	ILMN_1679275	ZNF323	64288	zinc finger protein 323 (ZNF323), transcript variant 1, mRNA.	6	28400492	28429950	-	rs156737	6	28003192	-9867	OR2W6P	81406	0.6004	0.3881	0.972	1	397300	cis	9.963e-09	0.007992	0.2139	0.3264	54	63	22
crblm	ILMN_1679275	ZNF323	64288	zinc finger protein 323 (ZNF323), transcript variant 1, mRNA.	6	28400492	28429950	-	rs1150668	6	28237768	4554	ZNF192	7745	0.4909	0.4161	0.972	1	162724	cis	4.742e-09	0.004995	0.2221	0.3282	50	64	25
crblm	ILMN_1679275	ZNF323	64288	zinc finger protein 323 (ZNF323), transcript variant 1, mRNA.	6	28400492	28429950	-	rs203882	6	28186481	-11069	LOC100129195	100129195	0.397	0.2657	0.972	1	214011	cis	1.109e-09	0.001998	0.2381	0.3789	78	50	11
crblm	ILMN_1679275	ZNF323	64288	zinc finger protein 323 (ZNF323), transcript variant 1, mRNA.	6	28400492	28429950	-	rs1654774	6	28204259	0	LOC100129195	100129195	0.4909	0.4161	0.972	1	196233	cis	4.742e-09	0.004995	0.2221	0.3282	50	64	25
crblm	ILMN_1679275	ZNF323	64288	zinc finger protein 323 (ZNF323), transcript variant 1, mRNA.	6	28400492	28429950	-	rs149974	6	28093075	4518	LOC340192	340192	0.727	0.3986	0.972	1	307417	cis	7.125e-09	0.006993	0.2176	0.332	52	65	22
crblm	ILMN_1679275	ZNF323	64288	zinc finger protein 323 (ZNF323), transcript variant 1, mRNA.	6	28400492	28429950	-	rs149944	6	28110797	80	OR2W2P	81694	0.4034	0.2762	0.972	1	289695	cis	1.331e-10	0.000999	0.2609	0.3904	76	51	12
crblm	ILMN_1679275	ZNF323	64288	zinc finger protein 323 (ZNF323), transcript variant 1, mRNA.	6	28400492	28429950	-	rs1225715	6	28221352	0	ZNF192	7745	0.5999	0.3951	0.972	1	179140	cis	6.433e-09	0.006993	0.2188	0.3315	53	64	22
crblm	ILMN_1679275	ZNF323	64288	zinc finger protein 323 (ZNF323), transcript variant 1, mRNA.	6	28400492	28429950	-	rs276369	6	28027222	-5775	OR2B6	26212	0.6004	0.3881	0.972	1	373270	cis	9.963e-09	0.007992	0.2139	0.3264	54	63	22
crblm	ILMN_1679275	ZNF323	64288	zinc finger protein 323 (ZNF323), transcript variant 1, mRNA.	6	28400492	28429950	-	rs203893	6	28170045	4726	ZNF165	7718	0.397	0.2657	0.972	1	230447	cis	1.109e-09	0.001998	0.2381	0.3789	78	50	11
crblm	ILMN_1679275	ZNF323	64288	zinc finger protein 323 (ZNF323), transcript variant 1, mRNA.	6	28400492	28429950	-	rs2142730	6	28374128	0	PGBD1	84547	0.4906	0.4091	0.972	1	26364	cis	2.635e-08	0.02398	0.2029	0.3154	51	64	24
crblm	ILMN_1679275	ZNF323	64288	zinc finger protein 323 (ZNF323), transcript variant 1, mRNA.	6	28400492	28429950	-	rs149956	6	28144230	-4642	OR1F12P	442179	0.4842	0.3916	0.972	1	256262	cis	2.281e-09	0.002997	0.2302	0.3387	54	63	22
crblm	ILMN_1679275	ZNF323	64288	zinc finger protein 323 (ZNF323), transcript variant 1, mRNA.	6	28400492	28429950	-	rs853684	6	28402529	0	ZNF323	64288	0.4906	0.4091	0.972	1	0	cis	2.635e-08	0.02398	0.2029	0.3154	51	64	24
crblm	ILMN_1679275	ZNF323	64288	zinc finger protein 323 (ZNF323), transcript variant 1, mRNA.	6	28400492	28429950	-	rs12214383	6	28331710	-3366	NKAPL	222698	0.6104	0.4301	0.972	1	68782	cis	1.048e-08	0.007992	0.2133	0.3232	47	66	26
crblm	ILMN_1679275	ZNF323	64288	zinc finger protein 323 (ZNF323), transcript variant 1, mRNA.	6	28400492	28429950	-	rs149955	6	28144204	-4668	OR1F12P	442179	0.2992	0.2727	0.972	1	256288	cis	6.649e-11	0.000999	0.2682	0.3956	77	50	12
crblm	ILMN_1679275	ZNF323	64288	zinc finger protein 323 (ZNF323), transcript variant 1, mRNA.	6	28400492	28429950	-	rs149945	6	28110832	115	OR2W2P	81694	0.4034	0.2762	0.972	1	289660	cis	1.331e-10	0.000999	0.2609	0.3904	76	51	12
crblm	ILMN_1747598	PPP1R11	6992	protein phosphatase 1, regulatory (inhibitor) subunit 11 (PPP1R11), transcript variant 1, mRNA.	6	30142910	30146088	+	rs12779873	10	60474881	-91506	LOC644871	644871	0.4317	0.3077	1	1	NA	trans	2.286e-08	0.01099	0.1993	-0.116	66	66	11
crblm	ILMN_1763467	LY6G5C	80741	lymphocyte antigen 6 complex, locus G5C (LY6G5C), transcript variant 3, mRNA.	6	31752439	31756119	-	rs7992	6	31738220	0	BAT4	7918	0.3445	0.2238	0.951	1	14219	cis	2.97e-11	0.000999	0.2818	-0.206	85	43	8
crblm	ILMN_1763467	LY6G5C	80741	lymphocyte antigen 6 complex, locus G5C (LY6G5C), transcript variant 3, mRNA.	6	31752439	31756119	-	rs4569	6	31745786	0	CSNK2B	1460	0.3445	0.2238	0.951	1	6653	cis	2.97e-11	0.000999	0.2818	-0.206	85	43	8
crblm	ILMN_1763467	LY6G5C	80741	lymphocyte antigen 6 complex, locus G5C (LY6G5C), transcript variant 3, mRNA.	6	31752439	31756119	-	rs805287	6	31786709	359	LY6G6F	259215	0.4919	0.2413	0.951	1	30590	cis	2.436e-10	0.001998	0.2593	-0.1928	81	46	9
crblm	ILMN_1763467	LY6G5C	80741	lymphocyte antigen 6 complex, locus G5C (LY6G5C), transcript variant 3, mRNA.	6	31752439	31756119	-	rs805274	6	31773173	0	BAT5	7920	0.3445	0.2238	0.951	1	17054	cis	2.97e-11	0.000999	0.2818	-0.206	85	43	8
crblm	ILMN_1763467	LY6G5C	80741	lymphocyte antigen 6 complex, locus G5C (LY6G5C), transcript variant 3, mRNA.	6	31752439	31756119	-	rs805281	6	31769468	0	BAT5	7920	0.3445	0.2238	0.951	1	13349	cis	2.97e-11	0.000999	0.2818	-0.206	85	43	8
crblm	ILMN_1763467	LY6G5C	80741	lymphocyte antigen 6 complex, locus G5C (LY6G5C), transcript variant 3, mRNA.	6	31752439	31756119	-	rs805290	6	31756382	263	LY6G5C	80741	0.3445	0.2238	0.951	1	263	cis	2.97e-11	0.000999	0.2818	-0.206	85	43	8
crblm	ILMN_1763467	LY6G5C	80741	lymphocyte antigen 6 complex, locus G5C (LY6G5C), transcript variant 3, mRNA.	6	31752439	31756119	-	rs707918	6	31762711	-3	BAT5	7920	0.3445	0.2238	0.951	1	6592	cis	2.97e-11	0.000999	0.2818	-0.206	85	43	8
crblm	ILMN_1763467	LY6G5C	80741	lymphocyte antigen 6 complex, locus G5C (LY6G5C), transcript variant 3, mRNA.	6	31752439	31756119	-	rs707917	6	31765733	0	BAT5	7920	0.3445	0.2238	0.951	1	9614	cis	2.97e-11	0.000999	0.2818	-0.206	85	43	8
crblm	ILMN_1763467	LY6G5C	80741	lymphocyte antigen 6 complex, locus G5C (LY6G5C), transcript variant 3, mRNA.	6	31752439	31756119	-	rs707920	6	31737075	548	C6orf47	57827	0.3445	0.2238	0.951	1	15364	cis	2.97e-11	0.000999	0.2818	-0.206	85	43	8
crblm	ILMN_1763467	LY6G5C	80741	lymphocyte antigen 6 complex, locus G5C (LY6G5C), transcript variant 3, mRNA.	6	31752439	31756119	-	rs805282	6	31767710	0	BAT5	7920	0.3445	0.2238	0.951	1	11591	cis	2.97e-11	0.000999	0.2818	-0.206	85	43	8
crblm	ILMN_1763467	LY6G5C	80741	lymphocyte antigen 6 complex, locus G5C (LY6G5C), transcript variant 3, mRNA.	6	31752439	31756119	-	rs7029	6	31737932	0	BAT4	7918	0.3445	0.2238	0.951	1	14507	cis	2.97e-11	0.000999	0.2818	-0.206	85	43	8
crblm	ILMN_1763467	LY6G5C	80741	lymphocyte antigen 6 complex, locus G5C (LY6G5C), transcript variant 3, mRNA.	6	31752439	31756119	-	rs805277	6	31770936	0	BAT5	7920	0.3445	0.2238	0.951	1	14817	cis	2.97e-11	0.000999	0.2818	-0.206	85	43	8
crblm	ILMN_1763467	LY6G5C	80741	lymphocyte antigen 6 complex, locus G5C (LY6G5C), transcript variant 3, mRNA.	6	31752439	31756119	-	rs805288	6	31786007	0	LY6G6F	259215	0.4919	0.2413	0.951	1	29888	cis	2.436e-10	0.001998	0.2593	-0.1928	81	46	9
crblm	ILMN_1777565	TAP2	6891	transporter 2, ATP-binding cassette, sub-family B (MDR/TAP) (TAP2), transcript variant 1, mRNA.	6	32897587	32914524	-	rs13501	6	32901501	0	TAP2	6891	0.6891	0.2937	0.979	1	0	cis	3.092e-11	0.000999	0.2744	-0.2245	69	61	10
crblm	ILMN_1777565	TAP2	6891	transporter 2, ATP-binding cassette, sub-family B (MDR/TAP) (TAP2), transcript variant 1, mRNA.	6	32897587	32914524	-	rs2857209	6	32849896	10589	HLA-DQB2	3120	1	0.3147	0.979	1	47691	cis	2.832e-09	0.002997	0.2264	-0.1926	66	60	14
crblm	ILMN_1777565	TAP2	6891	transporter 2, ATP-binding cassette, sub-family B (MDR/TAP) (TAP2), transcript variant 1, mRNA.	6	32897587	32914524	-	rs2071474	6	32890560	0	HLA-DOB	3112	1	0.2552	0.979	1	7027	cis	3.73e-11	0.000999	0.2725	-0.2261	78	53	9
crblm	ILMN_1777565	TAP2	6891	transporter 2, ATP-binding cassette, sub-family B (MDR/TAP) (TAP2), transcript variant 1, mRNA.	6	32897587	32914524	-	rs241455	6	32903997	0	TAP2	6891	0.5013	0.2448	0.979	1	0	cis	5.485e-11	0.000999	0.2685	-0.2246	82	49	9
crblm	ILMN_1777565	TAP2	6891	transporter 2, ATP-binding cassette, sub-family B (MDR/TAP) (TAP2), transcript variant 1, mRNA.	6	32897587	32914524	-	rs2621367	6	32876699	-11818	HLA-DOB	3112	0.6872	0.2902	0.979	1	20888	cis	1.901e-09	0.002997	0.2307	-0.1953	72	55	13
crblm	ILMN_1777565	TAP2	6891	transporter 2, ATP-binding cassette, sub-family B (MDR/TAP) (TAP2), transcript variant 1, mRNA.	6	32897587	32914524	-	rs2071472	6	32892598	0	HLA-DOB	3112	1	0.2552	0.979	1	4989	cis	3.73e-11	0.000999	0.2725	-0.2261	78	53	9
crblm	ILMN_1777565	TAP2	6891	transporter 2, ATP-binding cassette, sub-family B (MDR/TAP) (TAP2), transcript variant 1, mRNA.	6	32897587	32914524	-	rs2857103	6	32899277	0	TAP2	6891	0.6891	0.2937	0.979	1	0	cis	3.092e-11	0.000999	0.2744	-0.2245	69	61	10
crblm	ILMN_1777565	TAP2	6891	transporter 2, ATP-binding cassette, sub-family B (MDR/TAP) (TAP2), transcript variant 1, mRNA.	6	32897587	32914524	-	rs241424	6	32912912	0	TAP2	6891	0.8658	0.451	0.979	1	0	cis	2.082e-09	0.002997	0.2297	0.1835	41	71	28
crblm	ILMN_1777565	TAP2	6891	transporter 2, ATP-binding cassette, sub-family B (MDR/TAP) (TAP2), transcript variant 1, mRNA.	6	32897587	32914524	-	rs241440	6	32905339	0	TAP2	6891	0.5013	0.2448	0.979	1	0	cis	5.485e-11	0.000999	0.2685	-0.2246	82	49	9
crblm	ILMN_1777565	TAP2	6891	transporter 2, ATP-binding cassette, sub-family B (MDR/TAP) (TAP2), transcript variant 1, mRNA.	6	32897587	32914524	-	rs2219893	6	32877641	-10876	HLA-DOB	3112	0.689	0.2923	0.972	0.993	19946	cis	3.211e-09	0.002997	0.2265	-0.1912	71	55	13
crblm	ILMN_1777565	TAP2	6891	transporter 2, ATP-binding cassette, sub-family B (MDR/TAP) (TAP2), transcript variant 1, mRNA.	6	32897587	32914524	-	rs1894407	6	32895014	2212	HLA-DOB	3112	0.4559	0.3392	0.979	1	2573	cis	5.532e-09	0.005994	0.219	-0.1929	59	67	14
crblm	ILMN_1777565	TAP2	6891	transporter 2, ATP-binding cassette, sub-family B (MDR/TAP) (TAP2), transcript variant 1, mRNA.	6	32897587	32914524	-	rs2621323	6	32896685	-902	TAP2	6891	0.3115	0.2867	0.979	1	902	cis	9.637e-11	0.000999	0.2626	-0.2235	69	62	9
crblm	ILMN_1777565	TAP2	6891	transporter 2, ATP-binding cassette, sub-family B (MDR/TAP) (TAP2), transcript variant 1, mRNA.	6	32897587	32914524	-	rs2856995	6	32891315	0	HLA-DOB	3112	0.2795	0.3566	0.979	1	6272	cis	7.16e-10	0.000999	0.2413	-0.2024	55	70	15
crblm	ILMN_1777565	TAP2	6891	transporter 2, ATP-binding cassette, sub-family B (MDR/TAP) (TAP2), transcript variant 1, mRNA.	6	32897587	32914524	-	rs2621326	6	32891874	0	HLA-DOB	3112	0.2795	0.3566	0.979	1	5713	cis	7.16e-10	0.000999	0.2413	-0.2024	55	70	15
crblm	ILMN_1777565	TAP2	6891	transporter 2, ATP-binding cassette, sub-family B (MDR/TAP) (TAP2), transcript variant 1, mRNA.	6	32897587	32914524	-	rs2071470	6	32892731	0	HLA-DOB	3112	1	0.2552	0.979	1	4856	cis	3.73e-11	0.000999	0.2725	-0.2261	78	53	9
crblm	ILMN_1777565	TAP2	6891	transporter 2, ATP-binding cassette, sub-family B (MDR/TAP) (TAP2), transcript variant 1, mRNA.	6	32897587	32914524	-	rs2857101	6	32902654	0	TAP2	6891	0.5013	0.2448	0.979	1	0	cis	5.485e-11	0.000999	0.2685	-0.2246	82	49	9
crblm	ILMN_1777565	TAP2	6891	transporter 2, ATP-binding cassette, sub-family B (MDR/TAP) (TAP2), transcript variant 1, mRNA.	6	32897587	32914524	-	rs17034	6	32904499	0	TAP2	6891	0.5013	0.2448	0.979	1	0	cis	5.485e-11	0.000999	0.2685	-0.2246	82	49	9
crblm	ILMN_1777565	TAP2	6891	transporter 2, ATP-binding cassette, sub-family B (MDR/TAP) (TAP2), transcript variant 1, mRNA.	6	32897587	32914524	-	rs241449	6	32904631	0	TAP2	6891	0.6599	0.2517	0.979	1	0	cis	1.129e-10	0.000999	0.261	-0.2213	80	51	9
crblm	ILMN_1777565	TAP2	6891	transporter 2, ATP-binding cassette, sub-family B (MDR/TAP) (TAP2), transcript variant 1, mRNA.	6	32897587	32914524	-	rs241445	6	32905050	0	TAP2	6891	0.5013	0.2448	0.979	1	0	cis	5.485e-11	0.000999	0.2685	-0.2246	82	49	9
crblm	ILMN_1777565	TAP2	6891	transporter 2, ATP-binding cassette, sub-family B (MDR/TAP) (TAP2), transcript variant 1, mRNA.	6	32897587	32914524	-	rs241454	6	32904122	0	TAP2	6891	0.5013	0.2448	0.979	1	0	cis	5.485e-11	0.000999	0.2685	-0.2246	82	49	9
crblm	ILMN_1777565	TAP2	6891	transporter 2, ATP-binding cassette, sub-family B (MDR/TAP) (TAP2), transcript variant 1, mRNA.	6	32897587	32914524	-	rs241453	6	32904204	0	TAP2	6891	0.5013	0.2448	0.979	1	0	cis	5.485e-11	0.000999	0.2685	-0.2246	82	49	9
crblm	ILMN_1777565	TAP2	6891	transporter 2, ATP-binding cassette, sub-family B (MDR/TAP) (TAP2), transcript variant 1, mRNA.	6	32897587	32914524	-	rs241452	6	32904324	0	TAP2	6891	0.5013	0.2448	0.979	1	0	cis	5.485e-11	0.000999	0.2685	-0.2246	82	49	9
crblm	ILMN_1777565	TAP2	6891	transporter 2, ATP-binding cassette, sub-family B (MDR/TAP) (TAP2), transcript variant 1, mRNA.	6	32897587	32914524	-	rs241451	6	32904458	0	TAP2	6891	0.6891	0.2937	0.979	1	0	cis	3.092e-11	0.000999	0.2744	-0.2245	69	61	10
crblm	ILMN_1777565	TAP2	6891	transporter 2, ATP-binding cassette, sub-family B (MDR/TAP) (TAP2), transcript variant 1, mRNA.	6	32897587	32914524	-	rs13203429	6	32852830	13523	HLA-DQB2	3120	1	0.3147	0.979	1	44757	cis	2.832e-09	0.002997	0.2264	-0.1926	66	60	14
crblm	ILMN_1777565	TAP2	6891	transporter 2, ATP-binding cassette, sub-family B (MDR/TAP) (TAP2), transcript variant 1, mRNA.	6	32897587	32914524	-	rs2157077	6	32893882	1080	HLA-DOB	3112	0.8487	0.3252	0.979	1	3705	cis	3.378e-09	0.002997	0.2244	-0.1931	63	63	14
crblm	ILMN_1777565	TAP2	6891	transporter 2, ATP-binding cassette, sub-family B (MDR/TAP) (TAP2), transcript variant 1, mRNA.	6	32897587	32914524	-	rs2621373	6	32873108	-15409	HLA-DOB	3112	1	0.2727	0.979	1	24479	cis	2.125e-10	0.000999	0.2543	-0.2149	74	56	10
crblm	ILMN_1777565	TAP2	6891	transporter 2, ATP-binding cassette, sub-family B (MDR/TAP) (TAP2), transcript variant 1, mRNA.	6	32897587	32914524	-	rs2621412	6	32850978	11671	HLA-DQB2	3120	1	0.3147	0.979	1	46609	cis	2.832e-09	0.002997	0.2264	-0.1926	66	60	14
crblm	ILMN_1777565	TAP2	6891	transporter 2, ATP-binding cassette, sub-family B (MDR/TAP) (TAP2), transcript variant 1, mRNA.	6	32897587	32914524	-	rs2857204	6	32852325	13018	HLA-DQB2	3120	1	0.3147	0.979	1	45262	cis	2.832e-09	0.002997	0.2264	-0.1926	66	60	14
crblm	ILMN_1777565	TAP2	6891	transporter 2, ATP-binding cassette, sub-family B (MDR/TAP) (TAP2), transcript variant 1, mRNA.	6	32897587	32914524	-	rs13203438	6	32852847	13540	HLA-DQB2	3120	1	0.3147	0.979	1	44740	cis	2.832e-09	0.002997	0.2264	-0.1926	66	60	14
crblm	ILMN_1777565	TAP2	6891	transporter 2, ATP-binding cassette, sub-family B (MDR/TAP) (TAP2), transcript variant 1, mRNA.	6	32897587	32914524	-	rs241456	6	32903943	0	TAP2	6891	0.5013	0.2448	0.979	1	0	cis	5.485e-11	0.000999	0.2685	-0.2246	82	49	9
crblm	ILMN_1777565	TAP2	6891	transporter 2, ATP-binding cassette, sub-family B (MDR/TAP) (TAP2), transcript variant 1, mRNA.	6	32897587	32914524	-	rs2621342	6	32882982	-5535	HLA-DOB	3112	0.6872	0.2902	0.979	1	14605	cis	1.901e-09	0.002997	0.2307	-0.1953	72	55	13
crblm	ILMN_1777565	TAP2	6891	transporter 2, ATP-binding cassette, sub-family B (MDR/TAP) (TAP2), transcript variant 1, mRNA.	6	32897587	32914524	-	rs2621338	6	32884561	-3956	HLA-DOB	3112	0.6872	0.2902	0.979	1	13026	cis	1.901e-09	0.002997	0.2307	-0.1953	72	55	13
crblm	ILMN_1777565	TAP2	6891	transporter 2, ATP-binding cassette, sub-family B (MDR/TAP) (TAP2), transcript variant 1, mRNA.	6	32897587	32914524	-	rs2071473	6	32890583	0	HLA-DOB	3112	0.2404	0.3042	0.979	1	7004	cis	1.395e-11	0.000999	0.2826	-0.2294	65	65	10
crblm	ILMN_1777565	TAP2	6891	transporter 2, ATP-binding cassette, sub-family B (MDR/TAP) (TAP2), transcript variant 1, mRNA.	6	32897587	32914524	-	rs241448	6	32904662	0	TAP2	6891	0.4881	0.2411	0.965	0.986	0	cis	3.928e-11	0.000999	0.2754	-0.2238	82	47	9
crblm	ILMN_1777565	TAP2	6891	transporter 2, ATP-binding cassette, sub-family B (MDR/TAP) (TAP2), transcript variant 1, mRNA.	6	32897587	32914524	-	rs2621362	6	32877514	-11003	HLA-DOB	3112	0.6872	0.2902	0.979	1	20073	cis	1.901e-09	0.002997	0.2307	-0.1953	72	55	13
crblm	ILMN_1777565	TAP2	6891	transporter 2, ATP-binding cassette, sub-family B (MDR/TAP) (TAP2), transcript variant 1, mRNA.	6	32897587	32914524	-	rs2199874	6	32877904	-10613	HLA-DOB	3112	0.6872	0.2902	0.979	1	19683	cis	1.901e-09	0.002997	0.2307	-0.1953	72	55	13
crblm	ILMN_1777565	TAP2	6891	transporter 2, ATP-binding cassette, sub-family B (MDR/TAP) (TAP2), transcript variant 1, mRNA.	6	32897587	32914524	-	rs241446	6	32904945	0	TAP2	6891	0.5013	0.2448	0.979	1	0	cis	5.485e-11	0.000999	0.2685	-0.2246	82	49	9
crblm	ILMN_1777565	TAP2	6891	transporter 2, ATP-binding cassette, sub-family B (MDR/TAP) (TAP2), transcript variant 1, mRNA.	6	32897587	32914524	-	rs241447	6	32904728	0	TAP2	6891	0.5039	0.2465	0.972	0.993	0	cis	4.307e-11	0.000999	0.2727	-0.2266	81	49	9
crblm	ILMN_1777565	TAP2	6891	transporter 2, ATP-binding cassette, sub-family B (MDR/TAP) (TAP2), transcript variant 1, mRNA.	6	32897587	32914524	-	rs1894408	6	32894811	2009	HLA-DOB	3112	0.4559	0.3392	0.979	1	2776	cis	5.532e-09	0.005994	0.219	-0.1929	59	67	14
crblm	ILMN_1777565	TAP2	6891	transporter 2, ATP-binding cassette, sub-family B (MDR/TAP) (TAP2), transcript variant 1, mRNA.	6	32897587	32914524	-	rs2621321	6	32897458	-129	TAP2	6891	0.5013	0.2448	0.979	1	129	cis	5.485e-11	0.000999	0.2685	-0.2246	82	49	9
crblm	ILMN_1777565	TAP2	6891	transporter 2, ATP-binding cassette, sub-family B (MDR/TAP) (TAP2), transcript variant 1, mRNA.	6	32897587	32914524	-	rs2071469	6	32892761	0	HLA-DOB	3112	0.7052	0.3287	0.979	1	4826	cis	1.432e-08	0.008991	0.2084	-0.1865	62	64	14
crblm	ILMN_1690682	B3GALT4	8705	UDP-Gal:betaGlcNAc beta 1,3-galactosyltransferase, polypeptide 4 (B3GALT4), mRNA.	6	33352894	33354579	+	rs9277965	6	33364375	0	WDR46	9277	0.4419	0.2028	0.993	1	9796	cis	1.607e-10	0.000999	0.2541	0.408	89	50	3
crblm	ILMN_1690682	B3GALT4	8705	UDP-Gal:betaGlcNAc beta 1,3-galactosyltransferase, polypeptide 4 (B3GALT4), mRNA.	6	33352894	33354579	+	rs460568	6	33340003	0	VPS52	6293	0.5992	0.1923	0.993	1	12891	cis	2.379e-09	0.004995	0.2254	0.3877	92	47	3
crblm	ILMN_1690682	B3GALT4	8705	UDP-Gal:betaGlcNAc beta 1,3-galactosyltransferase, polypeptide 4 (B3GALT4), mRNA.	6	33352894	33354579	+	rs463302	6	33352694	-200	B3GALT4	8705	1	0.1958	0.993	1	200	cis	9.869e-09	0.01499	0.2099	0.3638	92	46	4
crblm	ILMN_1690682	B3GALT4	8705	UDP-Gal:betaGlcNAc beta 1,3-galactosyltransferase, polypeptide 4 (B3GALT4), mRNA.	6	33352894	33354579	+	rs465151	6	33363347	0	WDR46	9277	0.7845	0.1888	0.993	1	8768	cis	3.641e-09	0.008991	0.2208	0.385	93	46	3
crblm	ILMN_1690682	B3GALT4	8705	UDP-Gal:betaGlcNAc beta 1,3-galactosyltransferase, polypeptide 4 (B3GALT4), mRNA.	6	33352894	33354579	+	rs3445	6	33354496	0	B3GALT4	8705	0.4419	0.2028	0.993	1	0	cis	1.607e-10	0.000999	0.2541	0.408	89	50	3
crblm	ILMN_1723475	TBC1D22B	55633	TBC1 domain family, member 22B (TBC1D22B), mRNA.	6	37333525	37408723	+	rs7027414	9	101830367	0	TXNDC4	23071	0.3079	0.4336	1	1	NA	trans	1.871e-08	0.01898	0.2015	-0.1118	49	64	30
crblm	ILMN_1723475	TBC1D22B	55633	TBC1 domain family, member 22B (TBC1D22B), mRNA.	6	37333525	37408723	+	rs7041338	9	101860548	0	TXNDC4	23071	0.3079	0.4336	1	1	NA	trans	1.871e-08	0.01898	0.2015	-0.1118	49	64	30
crblm	ILMN_1723475	TBC1D22B	55633	TBC1 domain family, member 22B (TBC1D22B), mRNA.	6	37333525	37408723	+	rs7024016	9	101869165	0	TXNDC4	23071	0.3079	0.4336	1	1	NA	trans	1.871e-08	0.01898	0.2015	-0.1118	49	64	30
crblm	ILMN_1723475	TBC1D22B	55633	TBC1 domain family, member 22B (TBC1D22B), mRNA.	6	37333525	37408723	+	rs7032333	9	101854781	0	TXNDC4	23071	0.3079	0.4336	1	1	NA	trans	1.871e-08	0.01898	0.2015	-0.1118	49	64	30
crblm	ILMN_1723475	TBC1D22B	55633	TBC1 domain family, member 22B (TBC1D22B), mRNA.	6	37333525	37408723	+	rs10739795	9	101865888	0	TXNDC4	23071	0.3079	0.4336	1	1	NA	trans	1.871e-08	0.01898	0.2015	-0.1118	49	64	30
crblm	ILMN_1723475	TBC1D22B	55633	TBC1 domain family, member 22B (TBC1D22B), mRNA.	6	37333525	37408723	+	rs1529192	9	101885884	0	TXNDC4	23071	0.2342	0.4371	1	1	NA	trans	2.37e-08	0.02398	0.1989	-0.1102	49	63	31
crblm	ILMN_1723475	TBC1D22B	55633	TBC1 domain family, member 22B (TBC1D22B), mRNA.	6	37333525	37408723	+	rs1406613	9	101810502	0	TXNDC4	23071	0.3079	0.4336	1	1	NA	trans	1.871e-08	0.01898	0.2015	-0.1118	49	64	30
crblm	ILMN_1723475	TBC1D22B	55633	TBC1 domain family, member 22B (TBC1D22B), mRNA.	6	37333525	37408723	+	rs1534726	9	101889813	0	TXNDC4	23071	0.2342	0.4371	1	1	NA	trans	2.37e-08	0.02398	0.1989	-0.1102	49	63	31
crblm	ILMN_1723475	TBC1D22B	55633	TBC1 domain family, member 22B (TBC1D22B), mRNA.	6	37333525	37408723	+	rs7857530	9	101787762	0	TXNDC4	23071	0.3079	0.4336	1	1	NA	trans	1.871e-08	0.01898	0.2015	-0.1118	49	64	30
crblm	ILMN_1723475	TBC1D22B	55633	TBC1 domain family, member 22B (TBC1D22B), mRNA.	6	37333525	37408723	+	rs1578644	9	101805603	0	TXNDC4	23071	0.3079	0.4336	1	1	NA	trans	1.871e-08	0.01898	0.2015	-0.1118	49	64	30
crblm	ILMN_1723475	TBC1D22B	55633	TBC1 domain family, member 22B (TBC1D22B), mRNA.	6	37333525	37408723	+	rs1852864	9	101790162	0	TXNDC4	23071	0.3079	0.4336	1	1	NA	trans	1.871e-08	0.01898	0.2015	-0.1118	49	64	30
crblm	ILMN_1723475	TBC1D22B	55633	TBC1 domain family, member 22B (TBC1D22B), mRNA.	6	37333525	37408723	+	rs1852865	9	101789959	0	TXNDC4	23071	0.3079	0.4336	1	1	NA	trans	1.871e-08	0.01898	0.2015	-0.1118	49	64	30
crblm	ILMN_1723475	TBC1D22B	55633	TBC1 domain family, member 22B (TBC1D22B), mRNA.	6	37333525	37408723	+	rs7873746	9	101815538	0	TXNDC4	23071	0.3043	0.4331	0.993	0.993	NA	trans	2.11e-08	0.01998	0.2015	-0.1116	49	63	30
crblm	ILMN_1723475	TBC1D22B	55633	TBC1 domain family, member 22B (TBC1D22B), mRNA.	6	37333525	37408723	+	rs7029048	9	101800386	0	TXNDC4	23071	0.3079	0.4336	1	1	NA	trans	1.871e-08	0.01898	0.2015	-0.1118	49	64	30
crblm	ILMN_1723475	TBC1D22B	55633	TBC1 domain family, member 22B (TBC1D22B), mRNA.	6	37333525	37408723	+	rs4743375	9	101820542	0	TXNDC4	23071	0.3079	0.4336	1	1	NA	trans	1.871e-08	0.01898	0.2015	-0.1118	49	64	30
crblm	ILMN_1723475	TBC1D22B	55633	TBC1 domain family, member 22B (TBC1D22B), mRNA.	6	37333525	37408723	+	rs10819716	9	101811218	0	TXNDC4	23071	0.3079	0.4336	1	1	NA	trans	1.871e-08	0.01898	0.2015	-0.1118	49	64	30
crblm	ILMN_1683279	PEX6	5190	peroxisomal biogenesis factor 6 (PEX6), mRNA.	6	43039723	43054865	-	rs2395943	6	43048651	0	PEX6	5190	0.301	0.4091	0.993	1	0	cis	5.586e-25	0.000999	0.534	-0.4412	52	63	27
crblm	ILMN_1683279	PEX6	5190	peroxisomal biogenesis factor 6 (PEX6), mRNA.	6	43039723	43054865	-	rs9462856	6	43034002	1421	RPL24P4	377381	0.7377	0.465	0.993	1	5721	cis	4.235e-23	0.000999	0.5045	-0.4352	41	69	32
crblm	ILMN_1683279	PEX6	5190	peroxisomal biogenesis factor 6 (PEX6), mRNA.	6	43039723	43054865	-	rs13215983	6	43032171	0	RPL24P4	377381	0.7377	0.465	0.993	1	7552	cis	4.235e-23	0.000999	0.5045	-0.4352	41	69	32
crblm	ILMN_1683279	PEX6	5190	peroxisomal biogenesis factor 6 (PEX6), mRNA.	6	43039723	43054865	-	rs9471976	6	43028527	-3422	RPL24P4	377381	0.7377	0.465	0.993	1	11196	cis	4.235e-23	0.000999	0.5045	-0.4352	41	69	32
crblm	ILMN_1683279	PEX6	5190	peroxisomal biogenesis factor 6 (PEX6), mRNA.	6	43039723	43054865	-	rs3818554	6	43042598	0	PEX6	5190	0.7377	0.465	0.993	1	0	cis	4.235e-23	0.000999	0.5045	-0.4352	41	69	32
crblm	ILMN_1683279	PEX6	5190	peroxisomal biogenesis factor 6 (PEX6), mRNA.	6	43039723	43054865	-	rs3805952	6	43045104	0	PEX6	5190	0.7357	0.4545	0.993	1	0	cis	4.905e-24	0.000999	0.5194	0.4564	41	73	28
crblm	ILMN_1683279	PEX6	5190	peroxisomal biogenesis factor 6 (PEX6), mRNA.	6	43039723	43054865	-	rs2296804	6	43039239	0	GNMT	27232	0.301	0.4091	0.993	1	484	cis	5.586e-25	0.000999	0.534	-0.4412	52	63	27
crblm	ILMN_1683279	PEX6	5190	peroxisomal biogenesis factor 6 (PEX6), mRNA.	6	43039723	43054865	-	rs2296805	6	43036736	0	GNMT	27232	0.301	0.4091	0.993	1	2987	cis	5.586e-25	0.000999	0.534	-0.4412	52	63	27
crblm	ILMN_1683279	PEX6	5190	peroxisomal biogenesis factor 6 (PEX6), mRNA.	6	43039723	43054865	-	rs11752813	6	43035995	-482	GNMT	27232	0.7357	0.4545	0.993	1	3728	cis	4.905e-24	0.000999	0.5194	0.4564	41	73	28
crblm	ILMN_1683279	PEX6	5190	peroxisomal biogenesis factor 6 (PEX6), mRNA.	6	43039723	43054865	-	rs6901007	6	43000812	0	PTCRA	171558	1	0.4406	0.993	1	38911	cis	3.941e-11	0.000999	0.2686	-0.3225	44	70	28
crblm	ILMN_1683279	PEX6	5190	peroxisomal biogenesis factor 6 (PEX6), mRNA.	6	43039723	43054865	-	rs4711731	6	43005690	0	CNPY3	10695	0.3612	0.3566	0.993	1	34033	cis	5.674e-15	0.000999	0.3542	0.3679	62	59	21
crblm	ILMN_1683279	PEX6	5190	peroxisomal biogenesis factor 6 (PEX6), mRNA.	6	43039723	43054865	-	rs685096	6	42953756	-1892	RPL7L1	285855	0.8618	0.4021	0.993	1	85967	cis	1.062e-12	0.000999	0.3048	-0.3547	49	71	22
crblm	ILMN_1683279	PEX6	5190	peroxisomal biogenesis factor 6 (PEX6), mRNA.	6	43039723	43054865	-	rs9394931	6	42981223	-10481	PTCRA	171558	1	0.4021	0.993	1	58500	cis	4.25e-11	0.000999	0.2678	-0.3276	50	69	23
crblm	ILMN_1683279	PEX6	5190	peroxisomal biogenesis factor 6 (PEX6), mRNA.	6	43039723	43054865	-	rs3763236	6	43010486	0	CNPY3	10695	0.7389	0.4825	0.993	1	29237	cis	1.071e-20	0.000999	0.4641	-0.4282	37	73	32
crblm	ILMN_1683279	PEX6	5190	peroxisomal biogenesis factor 6 (PEX6), mRNA.	6	43039723	43054865	-	rs9471970	6	43021624	6639	CNPY3	10695	1	0.2552	0.993	1	18099	cis	7.715e-10	0.000999	0.2375	0.3474	79	54	9
crblm	ILMN_1683279	PEX6	5190	peroxisomal biogenesis factor 6 (PEX6), mRNA.	6	43039723	43054865	-	rs7744454	6	43022019	7034	CNPY3	10695	1	0.2308	0.993	1	17704	cis	5.968e-10	0.000999	0.2402	0.3642	84	51	7
crblm	ILMN_1683279	PEX6	5190	peroxisomal biogenesis factor 6 (PEX6), mRNA.	6	43039723	43054865	-	rs9471969	6	43014362	0	CNPY3	10695	0.8243	0.2517	0.993	1	25361	cis	1.456e-08	0.005994	0.2056	0.3295	79	55	8
crblm	ILMN_1683279	PEX6	5190	peroxisomal biogenesis factor 6 (PEX6), mRNA.	6	43039723	43054865	-	rs6927188	6	43020567	5582	CNPY3	10695	1	0.2308	0.993	1	19156	cis	5.968e-10	0.000999	0.2402	0.3642	84	51	7
crblm	ILMN_1683279	PEX6	5190	peroxisomal biogenesis factor 6 (PEX6), mRNA.	6	43039723	43054865	-	rs2274517	6	43040693	0	PEX6	5190	0.7377	0.465	0.993	1	0	cis	4.235e-23	0.000999	0.5045	-0.4352	41	69	32
crblm	ILMN_1683279	PEX6	5190	peroxisomal biogenesis factor 6 (PEX6), mRNA.	6	43039723	43054865	-	rs9381225	6	42987267	-4437	PTCRA	171558	0.8635	0.4196	0.993	1	52456	cis	1.746e-10	0.000999	0.2532	-0.3123	48	68	26
crblm	ILMN_1683279	PEX6	5190	peroxisomal biogenesis factor 6 (PEX6), mRNA.	6	43039723	43054865	-	rs1129187	6	43040178	0	PEX6	5190	0.7357	0.4545	0.993	1	0	cis	4.905e-24	0.000999	0.5194	0.4564	41	73	28
crblm	ILMN_1683279	PEX6	5190	peroxisomal biogenesis factor 6 (PEX6), mRNA.	6	43039723	43054865	-	rs4714634	6	43009098	0	CNPY3	10695	0.178	0.4615	0.993	1	30625	cis	2.901e-21	0.000999	0.4739	0.4553	37	79	26
crblm	ILMN_1683279	PEX6	5190	peroxisomal biogenesis factor 6 (PEX6), mRNA.	6	43039723	43054865	-	rs9462853	6	43018644	3659	CNPY3	10695	1	0.2607	0.972	0.979	21079	cis	6.094e-10	0.000999	0.2446	0.3504	76	54	9
crblm	ILMN_1683279	PEX6	5190	peroxisomal biogenesis factor 6 (PEX6), mRNA.	6	43039723	43054865	-	rs2274514	6	43042478	0	PEX6	5190	0.6127	0.4683	0.986	0.993	0	cis	2.409e-22	0.000999	0.4946	-0.4265	41	67	33
crblm	ILMN_1683279	PEX6	5190	peroxisomal biogenesis factor 6 (PEX6), mRNA.	6	43039723	43054865	-	rs9462859	6	43054921	56	PEX6	5190	0.7357	0.4545	0.993	1	56	cis	4.905e-24	0.000999	0.5194	0.4564	41	73	28
crblm	ILMN_1683279	PEX6	5190	peroxisomal biogenesis factor 6 (PEX6), mRNA.	6	43039723	43054865	-	rs6941212	6	43023898	-8051	RPL24P4	377381	0.612	0.451	0.993	1	15825	cis	5.206e-24	0.000999	0.519	0.4602	41	74	27
crblm	ILMN_1683279	PEX6	5190	peroxisomal biogenesis factor 6 (PEX6), mRNA.	6	43039723	43054865	-	rs2234185	6	43005052	0	CNPY3	10695	0.6154	0.4755	0.993	1	34671	cis	2.408e-18	0.000999	0.4213	0.3946	41	68	33
crblm	ILMN_1683279	PEX6	5190	peroxisomal biogenesis factor 6 (PEX6), mRNA.	6	43039723	43054865	-	rs1053538	6	43011741	0	CNPY3	10695	0.7389	0.4825	0.993	1	27982	cis	1.071e-20	0.000999	0.4641	-0.4282	37	73	32
crblm	ILMN_1683279	PEX6	5190	peroxisomal biogenesis factor 6 (PEX6), mRNA.	6	43039723	43054865	-	rs9462857	6	43051076	0	PEX6	5190	0.7357	0.4545	0.993	1	0	cis	4.905e-24	0.000999	0.5194	0.4564	41	73	28
crblm	ILMN_1683279	PEX6	5190	peroxisomal biogenesis factor 6 (PEX6), mRNA.	6	43039723	43054865	-	rs2007950	6	43157439	0	PTK7	5754	1	0.3741	0.993	1	102574	cis	1.799e-13	0.000999	0.322	-0.3632	55	67	20
crblm	ILMN_1683279	PEX6	5190	peroxisomal biogenesis factor 6 (PEX6), mRNA.	6	43039723	43054865	-	rs3805946	6	43063727	0	PPP2R5D	5528	1	0.493	0.993	1	8862	cis	1.653e-19	0.000999	0.4429	0.409	37	70	35
crblm	ILMN_1683279	PEX6	5190	peroxisomal biogenesis factor 6 (PEX6), mRNA.	6	43039723	43054865	-	rs3805951	6	43045154	0	PEX6	5190	0.7357	0.4545	0.993	1	0	cis	4.905e-24	0.000999	0.5194	0.4564	41	73	28
crblm	ILMN_1683279	PEX6	5190	peroxisomal biogenesis factor 6 (PEX6), mRNA.	6	43039723	43054865	-	rs9986447	6	43050757	0	PEX6	5190	0.7357	0.4545	0.993	1	0	cis	4.905e-24	0.000999	0.5194	0.4564	41	73	28
crblm	ILMN_1730940	KLHDC3	116138	kelch domain containing 3 (KLHDC3), mRNA.	6	43089954	43097009	+	rs12480552	20	53080801	-43688	RPL12P4	116149	0.1958	0.2028	1	1	NA	trans	5.36e-08	0.02498	0.1898	0.1898	88	52	3
crblm	ILMN_1730940	KLHDC3	116138	kelch domain containing 3 (KLHDC3), mRNA.	6	43089954	43097009	+	rs6069091	20	53081279	-43210	RPL12P4	116149	0.1958	0.2028	1	1	NA	trans	5.36e-08	0.02498	0.1898	0.1898	88	52	3
crblm	ILMN_1740466	FAM46A	55603	family with sequence similarity 46, member A (FAM46A), mRNA.	6	82512165	82519146	-	rs2050304	6	82678850	0	LOC728360	728360	0.6945	0.3077	1	1	159704	cis	2.032e-08	0.01998	0.2006	0.3382	67	64	12
crblm	ILMN_1693323	C6orf162	57150	chromosome 6 open reading frame 162 (C6orf162), mRNA.	6	88089024	88108761	+	rs7868086	9	75013948	38822	ANXA1	301	0.578	0.1853	0.965	1	NA	trans	3.346e-09	0.001998	0.2275	-0.2146	91	41	6
crblm	ILMN_1693323	C6orf162	57150	chromosome 6 open reading frame 162 (C6orf162), mRNA.	6	88089024	88108761	+	rs17654113	9	75019873	44747	ANXA1	301	0.4123	0.1818	0.965	1	NA	trans	5.18e-09	0.003996	0.2226	-0.2128	92	40	6
crblm	ILMN_1693323	C6orf162	57150	chromosome 6 open reading frame 162 (C6orf162), mRNA.	6	88089024	88108761	+	rs4237258	9	75018527	43401	ANXA1	301	0.3969	0.1796	0.958	0.993	NA	trans	6.964e-09	0.004995	0.2207	-0.2126	92	39	6
crblm	ILMN_1693323	C6orf162	57150	chromosome 6 open reading frame 162 (C6orf162), mRNA.	6	88089024	88108761	+	rs17653504	9	75006670	31544	ANXA1	301	0.578	0.1853	0.965	1	NA	trans	3.346e-09	0.001998	0.2275	-0.2146	91	41	6
crblm	ILMN_1714905	C6orf51	112495	chromosome 6 open reading frame 51 (C6orf51), mRNA.	6	111386455	111395774	+	rs17624000	12	39698479	0	CNTN1	1272	0.6478	0.2378	0.986	1	NA	trans	3.258e-08	0.01598	0.1979	0.2509	84	48	9
crblm	ILMN_1768495	HSF2	3298	heat shock transcription factor 2 (HSF2), mRNA.	6	122762493	122795809	+	rs17017756	2	79821583	0	CTNNA2	1496	0.2548	0.1818	1	1	NA	trans	1.185e-08	0.004995	0.2066	0.173	98	38	7
crblm	ILMN_1699829	CTGF	1490	connective tissue growth factor (CTGF), mRNA.	6	132311008	132314210	-	rs1518793	2	14953809	245416	LOC653602	653602	0.09228	0.1503	1	1	NA	trans	5.351e-09	0.01299	0.2152	0.6982	106	31	6
crblm	ILMN_1797684	PDCD2	5134	programmed cell death 2 (PDCD2), transcript variant 1, mRNA.	6	170728374	170735672	-	rs1042327	6	170720718	0	TBP	6908	0.3149	0.479	1	1	7656	cis	1.222e-08	0.01099	0.2062	-0.169	42	65	36
crblm	ILMN_1797684	PDCD2	5134	programmed cell death 2 (PDCD2), transcript variant 1, mRNA.	6	170728374	170735672	-	rs6928833	6	170712501	0	TBP	6908	0.3149	0.479	1	1	15873	cis	1.222e-08	0.01099	0.2062	-0.169	42	65	36
crblm	ILMN_1797684	PDCD2	5134	programmed cell death 2 (PDCD2), transcript variant 1, mRNA.	6	170728374	170735672	-	rs2076318	6	170720350	0	TBP	6908	0.3149	0.479	1	1	8024	cis	1.222e-08	0.01099	0.2062	-0.169	42	65	36
crblm	ILMN_1797684	PDCD2	5134	programmed cell death 2 (PDCD2), transcript variant 1, mRNA.	6	170728374	170735672	-	rs2072917	6	170733781	0	PDCD2	5134	0.4023	0.4755	1	1	0	cis	7.271e-09	0.006993	0.2119	-0.1726	42	66	35
crblm	ILMN_1797684	PDCD2	5134	programmed cell death 2 (PDCD2), transcript variant 1, mRNA.	6	170728374	170735672	-	rs8770	6	170728456	0	PDCD2	5134	0.3149	0.479	1	1	0	cis	1.222e-08	0.01099	0.2062	-0.169	42	65	36
crblm	ILMN_1797684	PDCD2	5134	programmed cell death 2 (PDCD2), transcript variant 1, mRNA.	6	170728374	170735672	-	rs6937840	6	170723975	104	TBP	6908	0.3149	0.479	1	1	4399	cis	1.222e-08	0.01099	0.2062	-0.169	42	65	36
crblm	ILMN_1797684	PDCD2	5134	programmed cell death 2 (PDCD2), transcript variant 1, mRNA.	6	170728374	170735672	-	rs2223473	6	170697912	0	PSMB1	5689	0.4025	0.4825	1	1	30462	cis	9.067e-09	0.006993	0.2095	-0.1714	41	66	36
crblm	ILMN_1797684	PDCD2	5134	programmed cell death 2 (PDCD2), transcript variant 1, mRNA.	6	170728374	170735672	-	rs2056970	6	170691401	0	PSMB1	5689	0.4025	0.4825	1	1	36973	cis	9.067e-09	0.006993	0.2095	-0.1714	41	66	36
crblm	ILMN_1797684	PDCD2	5134	programmed cell death 2 (PDCD2), transcript variant 1, mRNA.	6	170728374	170735672	-	rs7742080	6	170690449	0	PSMB1	5689	0.4025	0.4825	1	1	37925	cis	9.067e-09	0.006993	0.2095	-0.1714	41	66	36
crblm	ILMN_1797684	PDCD2	5134	programmed cell death 2 (PDCD2), transcript variant 1, mRNA.	6	170728374	170735672	-	rs742348	6	170687858	0	PSMB1	5689	0.4025	0.4825	1	1	40516	cis	9.067e-09	0.006993	0.2095	-0.1714	41	66	36
crblm	ILMN_1797684	PDCD2	5134	programmed cell death 2 (PDCD2), transcript variant 1, mRNA.	6	170728374	170735672	-	rs6940817	6	170712304	0	TBP	6908	0.3149	0.479	1	1	16070	cis	1.222e-08	0.01099	0.2062	-0.169	42	65	36
crblm	ILMN_1797684	PDCD2	5134	programmed cell death 2 (PDCD2), transcript variant 1, mRNA.	6	170728374	170735672	-	rs7771229	6	170706392	0	TBP	6908	0.3149	0.479	1	1	21982	cis	1.222e-08	0.01099	0.2062	-0.169	42	65	36
crblm	ILMN_1797684	PDCD2	5134	programmed cell death 2 (PDCD2), transcript variant 1, mRNA.	6	170728374	170735672	-	rs2076319	6	170699970	0	PSMB1	5689	0.4025	0.4825	1	1	28404	cis	9.067e-09	0.006993	0.2095	-0.1714	41	66	36
crblm	ILMN_1797684	PDCD2	5134	programmed cell death 2 (PDCD2), transcript variant 1, mRNA.	6	170728374	170735672	-	rs760909	6	170698805	0	PSMB1	5689	0.4025	0.4825	1	1	29569	cis	9.067e-09	0.006993	0.2095	-0.1714	41	66	36
crblm	ILMN_1797684	PDCD2	5134	programmed cell death 2 (PDCD2), transcript variant 1, mRNA.	6	170728374	170735672	-	rs960744	6	170730133	0	PDCD2	5134	0.4023	0.4755	1	1	0	cis	7.271e-09	0.006993	0.2119	-0.1726	42	66	35
crblm	ILMN_1797684	PDCD2	5134	programmed cell death 2 (PDCD2), transcript variant 1, mRNA.	6	170728374	170735672	-	rs6932721	6	170685125	-1008	PSMB1	5689	0.4025	0.4825	1	1	43249	cis	9.067e-09	0.006993	0.2095	-0.1714	41	66	36
crblm	ILMN_1797684	PDCD2	5134	programmed cell death 2 (PDCD2), transcript variant 1, mRNA.	6	170728374	170735672	-	rs1474555	6	170674695	-11438	PSMB1	5689	0.4049	0.4789	0.993	0.993	53679	cis	8.085e-10	0.000999	0.237	-0.1826	41	66	35
crblm	ILMN_1797684	PDCD2	5134	programmed cell death 2 (PDCD2), transcript variant 1, mRNA.	6	170728374	170735672	-	rs9366156	6	170682862	-3271	PSMB1	5689	0.4025	0.4825	1	1	45512	cis	9.067e-09	0.006993	0.2095	-0.1714	41	66	36
crblm	ILMN_1797684	PDCD2	5134	programmed cell death 2 (PDCD2), transcript variant 1, mRNA.	6	170728374	170735672	-	rs9356598	6	170691682	0	PSMB1	5689	0.4025	0.4825	1	1	36692	cis	9.067e-09	0.006993	0.2095	-0.1714	41	66	36
crblm	ILMN_1797684	PDCD2	5134	programmed cell death 2 (PDCD2), transcript variant 1, mRNA.	6	170728374	170735672	-	rs9356663	6	170700705	0	PSMB1	5689	0.4023	0.4755	1	1	27669	cis	3.91e-09	0.002997	0.2186	-0.1753	42	66	35
crblm	ILMN_1797684	PDCD2	5134	programmed cell death 2 (PDCD2), transcript variant 1, mRNA.	6	170728374	170735672	-	rs2021899	6	170747902	12230	PDCD2	5134	0.4023	0.4755	1	1	12230	cis	7.271e-09	0.006993	0.2119	-0.1726	42	66	35
crblm	ILMN_1797684	PDCD2	5134	programmed cell death 2 (PDCD2), transcript variant 1, mRNA.	6	170728374	170735672	-	rs9295417	6	170734025	0	PDCD2	5134	0.4023	0.4755	1	1	0	cis	7.271e-09	0.006993	0.2119	-0.1726	42	66	35
crblm	ILMN_1797684	PDCD2	5134	programmed cell death 2 (PDCD2), transcript variant 1, mRNA.	6	170728374	170735672	-	rs9356597	6	170663644	-22489	PSMB1	5689	0.4025	0.4825	1	1	64730	cis	9.067e-09	0.006993	0.2095	-0.1714	41	66	36
crblm	ILMN_1797684	PDCD2	5134	programmed cell death 2 (PDCD2), transcript variant 1, mRNA.	6	170728374	170735672	-	rs4507568	6	170738569	2897	PDCD2	5134	0.4023	0.4755	1	1	2897	cis	7.271e-09	0.006993	0.2119	-0.1726	42	66	35
crblm	ILMN_1653438	PHF14	9678	PHD finger protein 14 (PHF14), transcript variant 1, mRNA.	7	10980040	11175769	+	rs9520422	13	106832542	0	FAM155A	728215	0.8618	0.4021	0.979	1	NA	trans	9.737e-09	0.002997	0.2127	-0.2066	49	69	22
crblm	ILMN_1669881	TSPAN13	27075	tetraspanin 13 (TSPAN13), mRNA.	7	16759875	16790685	+	rs1978634	2	99909572	0	AFF3	3899	0.7705	0.1748	0.979	1	NA	trans	1.106e-08	0.02198	0.2113	-0.5285	95	40	5
crblm	ILMN_1682727	JAZF1	221895	juxtaposed with another zinc finger gene 1 (JAZF1), mRNA.	7	27836716	28186961	-	rs7868086	9	75013948	38822	ANXA1	301	0.578	0.1853	0.979	1	NA	trans	6.394e-09	0.02398	0.2174	-0.4363	93	41	6
crblm	ILMN_1682727	JAZF1	221895	juxtaposed with another zinc finger gene 1 (JAZF1), mRNA.	7	27836716	28186961	-	rs4237258	9	75018527	43401	ANXA1	301	0.3969	0.1796	0.972	0.993	NA	trans	1.942e-09	0.006993	0.232	-0.4528	94	39	6
crblm	ILMN_1682727	JAZF1	221895	juxtaposed with another zinc finger gene 1 (JAZF1), mRNA.	7	27836716	28186961	-	rs17653504	9	75006670	31544	ANXA1	301	0.578	0.1853	0.979	1	NA	trans	6.394e-09	0.02398	0.2174	-0.4363	93	41	6
crblm	ILMN_1682727	JAZF1	221895	juxtaposed with another zinc finger gene 1 (JAZF1), mRNA.	7	27836716	28186961	-	rs17654113	9	75019873	44747	ANXA1	301	0.4123	0.1818	0.979	1	NA	trans	4.196e-09	0.01898	0.2221	-0.4422	94	40	6
crblm	ILMN_1751051	C7orf25	79020	chromosome 7 open reading frame 25 (C7orf25), mRNA.	7	42915396	42918213	-	rs7529338	1	214756955	0	ESRRG	2104	0.7132	0.3497	0.979	1	NA	trans	4.719e-08	0.02298	0.195	-0.1136	58	66	16
crblm	ILMN_1751051	C7orf25	79020	chromosome 7 open reading frame 25 (C7orf25), mRNA.	7	42915396	42918213	-	rs12087167	1	214760225	0	ESRRG	2104	0.435	0.3042	0.979	1	NA	trans	2.353e-10	0.000999	0.2532	-0.1363	66	63	11
crblm	ILMN_1751051	C7orf25	79020	chromosome 7 open reading frame 25 (C7orf25), mRNA.	7	42915396	42918213	-	rs12745466	1	214763550	0	ESRRG	2104	1	0.3392	0.979	1	NA	trans	1.317e-08	0.003996	0.2094	-0.1166	61	63	16
crblm	ILMN_1756255	TMED4	222068	transmembrane emp24 protein transport domain containing 4 (TMED4), mRNA.	7	44585286	44588351	-	rs6544955	2	47177585	0	LOC100129286	100129286	0.196	0.3427	0.972	1	NA	trans	2.363e-08	0.01399	0.2041	-0.2325	57	71	11
crblm	ILMN_1663173	LOC442582	442582	STAG3-like (LOC442582), mRNA.	7	73937202	73944666	-	rs2529287	7	73996855	0	LOC100132585	100132585	0.1046	0.2308	0.993	1	52189	cis	8.796e-09	0.004995	0.2112	-0.2636	81	57	4
crblm	ILMN_1663173	LOC442582	442582	STAG3-like (LOC442582), mRNA.	7	73937202	73944666	-	rs7795282	7	73760793	0	GTF2I	2969	0.1442	0.2203	0.993	1	176409	cis	9.342e-09	0.005994	0.2105	-0.2335	90	42	10
crblm	ILMN_1663173	LOC442582	442582	STAG3-like (LOC442582), mRNA.	7	73937202	73944666	-	rs2529273	7	73927865	-8052	LOC100132740	100132740	0.1522	0.2273	0.993	1	9337	cis	3.581e-09	0.000999	0.221	-0.27	82	56	4
crblm	ILMN_1663173	LOC442582	442582	STAG3-like (LOC442582), mRNA.	7	73937202	73944666	-	rs2267812	7	73776057	0	GTF2I	2969	0.1442	0.2203	0.993	1	161145	cis	9.342e-09	0.005994	0.2105	-0.2335	90	42	10
crblm	ILMN_1663173	LOC442582	442582	STAG3-like (LOC442582), mRNA.	7	73937202	73944666	-	rs17515241	7	73769950	0	GTF2I	2969	0.1442	0.2203	0.993	1	167252	cis	9.342e-09	0.005994	0.2105	-0.2335	90	42	10
crblm	ILMN_1678536	STEAP2	261729	six transmembrane epithelial antigen of the prostate 2 (STEAP2), mRNA.	7	89678935	89704927	+	rs39219	7	89579438	-7211	DPY19L2P4	442523	0.4317	0.3077	0.986	1	99497	cis	2.696e-09	0.007992	0.2255	-0.3005	66	64	11
crblm	ILMN_1678536	STEAP2	261729	six transmembrane epithelial antigen of the prostate 2 (STEAP2), mRNA.	7	89678935	89704927	+	rs39225	7	89585316	-1333	DPY19L2P4	442523	0.4317	0.3077	0.986	1	93619	cis	2.696e-09	0.007992	0.2255	-0.3005	66	64	11
crblm	ILMN_1678536	STEAP2	261729	six transmembrane epithelial antigen of the prostate 2 (STEAP2), mRNA.	7	89678935	89704927	+	rs2888738	7	89569916	-16733	DPY19L2P4	442523	0.4317	0.3077	0.986	1	109019	cis	2.696e-09	0.007992	0.2255	-0.3005	66	64	11
crblm	ILMN_1787657	CLDN12	9069	claudin 12 (CLDN12), mRNA.	7	89870731	89883203	+	rs7286890	22	48072663	75179	LOC643653	643653	0.7148	0.1329	1	1	NA	trans	4.475e-09	0.01299	0.2172	-0.2706	108	32	3
crblm	ILMN_1787657	CLDN12	9069	claudin 12 (CLDN12), mRNA.	7	89870731	89883203	+	rs2069757	5	132026312	1613	IL13	3596	0.1821	0.1049	1	1	NA	trans	1.731e-09	0.008991	0.2274	-0.2958	116	24	3
crblm	ILMN_1787657	CLDN12	9069	claudin 12 (CLDN12), mRNA.	7	89870731	89883203	+	rs2243204	5	132027393	2694	IL13	3596	0.1821	0.1049	1	1	NA	trans	1.731e-09	0.008991	0.2274	-0.2958	116	24	3
crblm	ILMN_1787657	CLDN12	9069	claudin 12 (CLDN12), mRNA.	7	89870731	89883203	+	rs2243208	5	132029050	4351	IL13	3596	0.1821	0.1049	1	1	NA	trans	1.731e-09	0.008991	0.2274	-0.2958	116	24	3
crblm	ILMN_1781580	BRI3	25798	brain protein I3 (BRI3), mRNA.	7	97748922	97758774	+	rs7098220	10	92897812	-3919	NUDT9P1	119369	0.1553	0.1014	1	1	NA	trans	1.253e-08	0.005994	0.206	-0.2373	117	23	3
crblm	ILMN_1781580	BRI3	25798	brain protein I3 (BRI3), mRNA.	7	97748922	97758774	+	rs17553262	10	92902753	0	NUDT9P1	119369	0.1821	0.1049	1	1	NA	trans	2.989e-09	0.003996	0.2216	-0.2436	116	24	3
crblm	ILMN_1781580	BRI3	25798	brain protein I3 (BRI3), mRNA.	7	97748922	97758774	+	rs12266933	10	92902568	0	NUDT9P1	119369	0.1553	0.1014	1	1	NA	trans	1.253e-08	0.005994	0.206	-0.2373	117	23	3
crblm	ILMN_1800205	ARS2	51593	ARS2 protein (ARS2), transcript variant 1, mRNA.	7	100310670	100324220	+	rs7786571	7	132126218	0	CHCHD3	54927	0.5944	0.3776	1	1	NA	trans	3.754e-08	0.02098	0.1938	0.2072	57	64	22
crblm	ILMN_1682368	DKFZp434K1815	222229	hypothetical protein DKFZp434K1815 (DKFZp434K1815), mRNA.	7	101892394	101900616	+	rs12533649	7	101897895	0	LRWD1	222229	0.8582	0.3741	0.993	1	0	cis	8.962e-10	0.002997	0.2359	0.2488	55	68	19
crblm	ILMN_1682368	DKFZp434K1815	222229	hypothetical protein DKFZp434K1815 (DKFZp434K1815), mRNA.	7	101892394	101900616	+	rs4487686	7	101888274	0	ALKBH4	54784	1	0.3811	0.993	1	4120	cis	4.319e-10	0.001998	0.2437	0.2472	55	66	21
crblm	ILMN_1682368	DKFZp434K1815	222229	hypothetical protein DKFZp434K1815 (DKFZp434K1815), mRNA.	7	101892394	101900616	+	rs4473948	7	101899402	0	LRWD1	222229	1	0.3077	0.993	1	0	cis	2.068e-11	0.001998	0.2752	0.2801	68	61	13
crblm	ILMN_1676515	IMPDH1	3614	IMP (inosine monophosphate) dehydrogenase 1 (IMPDH1), transcript variant 1, mRNA.	7	127819566	127837271	-	rs626762	7	125563862	-302032	GRM8	2918	0.07514	0.1329	1	1	NA	trans	2.924e-08	0.01698	0.1966	0.3768	110	28	5
crblm	ILMN_1798032	TRIM24	8805	tripartite motif-containing 24 (TRIM24), transcript variant 1, mRNA.	7	137795618	137920872	+	rs11947243	4	106232628	0	hCG_2045751	643675	0.0746	0.2098	1	1	NA	trans	5.812e-09	0.01199	0.2143	0.2645	93	40	10
crblm	ILMN_1716733	MYOM2	9172	myomesin (M-protein) 2, 165kDa (MYOM2), mRNA.	8	1980564	2080786	+	rs1371766	8	1989945	0	MYOM2	9172	0.4855	0.3846	1	1	0	cis	2.517e-18	0.000999	0.4187	0.57	52	72	19
crblm	ILMN_1716733	MYOM2	9172	myomesin (M-protein) 2, 165kDa (MYOM2), mRNA.	8	1980564	2080786	+	rs3779863	8	1991635	0	MYOM2	9172	0.3714	0.3741	1	1	0	cis	4.042e-18	0.000999	0.4148	0.5786	53	73	17
crblm	ILMN_1716733	MYOM2	9172	myomesin (M-protein) 2, 165kDa (MYOM2), mRNA.	8	1980564	2080786	+	rs7464436	8	1989436	0	MYOM2	9172	1	0.3182	1	1	0	cis	4.98e-08	0.02597	0.1907	-0.3918	66	63	14
crblm	ILMN_1716733	MYOM2	9172	myomesin (M-protein) 2, 165kDa (MYOM2), mRNA.	8	1980564	2080786	+	rs1542065	8	1992492	0	MYOM2	9172	1	0.2587	1	1	0	cis	5.114e-08	0.02597	0.1904	-0.4175	78	56	9
crblm	ILMN_1716733	MYOM2	9172	myomesin (M-protein) 2, 165kDa (MYOM2), mRNA.	8	1980564	2080786	+	rs9285034	8	1989514	0	MYOM2	9172	1	0.3182	1	1	0	cis	4.98e-08	0.02597	0.1907	-0.3918	66	63	14
crblm	ILMN_1716733	MYOM2	9172	myomesin (M-protein) 2, 165kDa (MYOM2), mRNA.	8	1980564	2080786	+	rs1822036	8	1989111	0	MYOM2	9172	0.4855	0.3846	1	1	0	cis	2.517e-18	0.000999	0.4187	0.57	52	72	19
crblm	ILMN_1716733	MYOM2	9172	myomesin (M-protein) 2, 165kDa (MYOM2), mRNA.	8	1980564	2080786	+	rs3779865	8	1986972	0	MYOM2	9172	0.2865	0.3776	1	1	0	cis	1.305e-17	0.000999	0.4051	0.5742	52	74	17
crblm	ILMN_1716733	MYOM2	9172	myomesin (M-protein) 2, 165kDa (MYOM2), mRNA.	8	1980564	2080786	+	rs4875923	8	1994003	0	MYOM2	9172	1	0.2587	1	1	0	cis	5.114e-08	0.02597	0.1904	-0.4175	78	56	9
crblm	ILMN_1737162	LGI3	203190	leucine-rich repeat LGI family, member 3 (LGI3), mRNA.	8	22060287	22070288	-	rs7286890	22	48072663	75179	LOC643653	643653	0.7148	0.1329	0.958	1	NA	trans	1.297e-10	0.007992	0.2644	0.4695	102	32	3
crblm	ILMN_1731397	STMN4	81551	stathmin-like 4 (STMN4), mRNA.	8	27149730	27171819	-	rs7538011	1	241769967	0	AKT3	10000	0.5248	0.1503	1	1	NA	trans	3.769e-08	0.00999	0.1938	0.3696	104	35	4
crblm	ILMN_1731397	STMN4	81551	stathmin-like 4 (STMN4), mRNA.	8	27149730	27171819	-	rs6694738	1	241781833	0	AKT3	10000	0.5248	0.1503	1	1	NA	trans	3.769e-08	0.00999	0.1938	0.3696	104	35	4
crblm	ILMN_1709237	EPHX2	2053	epoxide hydrolase 2, cytoplasmic (EPHX2), mRNA.	8	27404561	27458402	+	rs6558005	8	27450641	0	EPHX2	2053	1	0.1818	0.993	1	0	cis	7.482e-12	0.000999	0.2855	0.2277	94	44	4
crblm	ILMN_1709237	EPHX2	2053	epoxide hydrolase 2, cytoplasmic (EPHX2), mRNA.	8	27404561	27458402	+	rs4149259	8	27458411	9	EPHX2	2053	1	0.1888	0.993	1	9	cis	1.365e-12	0.000999	0.3024	0.2274	93	44	5
crblm	ILMN_1709237	EPHX2	2053	epoxide hydrolase 2, cytoplasmic (EPHX2), mRNA.	8	27404561	27458402	+	rs6558004	8	27449137	0	EPHX2	2053	1	0.1818	0.993	1	0	cis	7.482e-12	0.000999	0.2855	0.2277	94	44	4
crblm	ILMN_1709237	EPHX2	2053	epoxide hydrolase 2, cytoplasmic (EPHX2), mRNA.	8	27404561	27458402	+	rs1042032	8	27457991	0	EPHX2	2053	0.6809	0.2832	0.993	1	0	cis	9.603e-09	0.007992	0.2102	0.1687	72	60	10
crblm	ILMN_1709237	EPHX2	2053	epoxide hydrolase 2, cytoplasmic (EPHX2), mRNA.	8	27404561	27458402	+	rs10283378	8	27451166	0	EPHX2	2053	1	0.1818	0.993	1	0	cis	7.482e-12	0.000999	0.2855	0.2277	94	44	4
crblm	ILMN_1709237	EPHX2	2053	epoxide hydrolase 2, cytoplasmic (EPHX2), mRNA.	8	27404561	27458402	+	rs6990733	8	27460054	1652	EPHX2	2053	1	0.1818	0.993	1	1652	cis	3.478e-12	0.000999	0.2931	0.2307	94	44	4
crblm	ILMN_1709237	EPHX2	2053	epoxide hydrolase 2, cytoplasmic (EPHX2), mRNA.	8	27404561	27458402	+	rs7000388	8	27427463	0	EPHX2	2053	1	0.1853	0.993	1	0	cis	7.225e-11	0.000999	0.2624	0.2125	94	43	5
crblm	ILMN_1709237	EPHX2	2053	epoxide hydrolase 2, cytoplasmic (EPHX2), mRNA.	8	27404561	27458402	+	rs891401	8	27437111	0	EPHX2	2053	1	0.1853	0.993	1	0	cis	7.225e-11	0.000999	0.2624	0.2125	94	43	5
crblm	ILMN_1709237	EPHX2	2053	epoxide hydrolase 2, cytoplasmic (EPHX2), mRNA.	8	27404561	27458402	+	rs4149245	8	27434550	0	EPHX2	2053	1	0.1853	0.993	1	0	cis	7.225e-11	0.000999	0.2624	0.2125	94	43	5
crblm	ILMN_1709237	EPHX2	2053	epoxide hydrolase 2, cytoplasmic (EPHX2), mRNA.	8	27404561	27458402	+	rs4149243	8	27429840	0	EPHX2	2053	1	0.1853	0.993	1	0	cis	7.225e-11	0.000999	0.2624	0.2125	94	43	5
crblm	ILMN_1709237	EPHX2	2053	epoxide hydrolase 2, cytoplasmic (EPHX2), mRNA.	8	27404561	27458402	+	rs1042064	8	27458049	0	EPHX2	2053	0.6809	0.2832	0.993	1	0	cis	9.603e-09	0.007992	0.2102	0.1687	72	60	10
crblm	ILMN_1709237	EPHX2	2053	epoxide hydrolase 2, cytoplasmic (EPHX2), mRNA.	8	27404561	27458402	+	rs7828349	8	27448983	0	EPHX2	2053	1	0.1818	0.993	1	0	cis	7.482e-12	0.000999	0.2855	0.2277	94	44	4
crblm	ILMN_1709237	EPHX2	2053	epoxide hydrolase 2, cytoplasmic (EPHX2), mRNA.	8	27404561	27458402	+	rs6558003	8	27446109	0	EPHX2	2053	1	0.1923	0.993	1	0	cis	1.91e-10	0.000999	0.2523	0.2072	92	45	5
crblm	ILMN_1709237	EPHX2	2053	epoxide hydrolase 2, cytoplasmic (EPHX2), mRNA.	8	27404561	27458402	+	rs10503812	8	27444116	0	EPHX2	2053	1	0.1888	0.993	1	0	cis	5.043e-11	0.000999	0.2661	0.2134	93	44	5
crblm	ILMN_1709237	EPHX2	2053	epoxide hydrolase 2, cytoplasmic (EPHX2), mRNA.	8	27404561	27458402	+	rs6558002	8	27445459	0	EPHX2	2053	1	0.1923	0.993	1	0	cis	2.806e-10	0.000999	0.2482	0.2055	92	45	5
crblm	ILMN_1709237	EPHX2	2053	epoxide hydrolase 2, cytoplasmic (EPHX2), mRNA.	8	27404561	27458402	+	rs4149252	8	27452028	0	EPHX2	2053	0.5992	0.1923	0.993	1	0	cis	2.468e-09	0.003996	0.225	0.2003	91	47	4
crblm	ILMN_1709237	EPHX2	2053	epoxide hydrolase 2, cytoplasmic (EPHX2), mRNA.	8	27404561	27458402	+	rs747276	8	27447537	0	EPHX2	2053	1	0.1853	0.993	1	0	cis	8.649e-12	0.000999	0.284	0.2211	94	43	5
crblm	ILMN_1709237	EPHX2	2053	epoxide hydrolase 2, cytoplasmic (EPHX2), mRNA.	8	27404561	27458402	+	rs4149260	8	27458581	179	EPHX2	2053	0.7847	0.1853	0.993	1	179	cis	1.13e-12	0.000999	0.3042	0.2343	93	45	4
crblm	ILMN_1709237	EPHX2	2053	epoxide hydrolase 2, cytoplasmic (EPHX2), mRNA.	8	27404561	27458402	+	rs4149247	8	27441332	0	EPHX2	2053	1	0.1888	0.993	1	0	cis	5.043e-11	0.000999	0.2661	0.2134	93	44	5
crblm	ILMN_1709237	EPHX2	2053	epoxide hydrolase 2, cytoplasmic (EPHX2), mRNA.	8	27404561	27458402	+	rs4149239	8	27419053	0	EPHX2	2053	0.7839	0.1818	0.993	1	0	cis	1.248e-11	0.000999	0.2803	0.2203	95	42	5
crblm	ILMN_1709237	EPHX2	2053	epoxide hydrolase 2, cytoplasmic (EPHX2), mRNA.	8	27404561	27458402	+	rs729609	8	27452440	0	EPHX2	2053	1	0.1818	0.993	1	0	cis	7.482e-12	0.000999	0.2855	0.2277	94	44	4
crblm	ILMN_1709237	EPHX2	2053	epoxide hydrolase 2, cytoplasmic (EPHX2), mRNA.	8	27404561	27458402	+	rs10282967	8	27450874	0	EPHX2	2053	1	0.1818	0.993	1	0	cis	7.482e-12	0.000999	0.2855	0.2277	94	44	4
crblm	ILMN_1709237	EPHX2	2053	epoxide hydrolase 2, cytoplasmic (EPHX2), mRNA.	8	27404561	27458402	+	rs7018249	8	27428106	0	EPHX2	2053	1	0.1853	0.993	1	0	cis	7.225e-11	0.000999	0.2624	0.2125	94	43	5
crblm	ILMN_1709237	EPHX2	2053	epoxide hydrolase 2, cytoplasmic (EPHX2), mRNA.	8	27404561	27458402	+	rs1126452	8	27457881	0	EPHX2	2053	0.6809	0.2832	0.993	1	0	cis	9.603e-09	0.007992	0.2102	0.1687	72	60	10
crblm	ILMN_1720059	HMBOX1	79618	homeobox containing 1 (HMBOX1), mRNA.	8	28804143	28965350	+	rs4732893	8	28850597	0	HMBOX1	79618	1	0.3427	0.993	1	0	cis	1.484e-14	0.000999	0.3454	-0.2722	62	63	17
crblm	ILMN_1720059	HMBOX1	79618	homeobox containing 1 (HMBOX1), mRNA.	8	28804143	28965350	+	rs983365	8	28806348	0	HMBOX1	79618	1	0.3427	0.993	1	0	cis	1.484e-14	0.000999	0.3454	-0.2722	62	63	17
crblm	ILMN_1720059	HMBOX1	79618	homeobox containing 1 (HMBOX1), mRNA.	8	28804143	28965350	+	rs241174	8	28685079	0	INTS9	55756	1	0.3287	0.993	1	119064	cis	2.124e-08	0.01499	0.2014	-0.2128	63	64	15
crblm	ILMN_1720059	HMBOX1	79618	homeobox containing 1 (HMBOX1), mRNA.	8	28804143	28965350	+	rs6991271	8	29119091	0	KIF13B	23303	0.3893	0.4056	0.993	1	153741	cis	2.956e-10	0.000999	0.2477	-0.2167	52	64	26
crblm	ILMN_1720059	HMBOX1	79618	homeobox containing 1 (HMBOX1), mRNA.	8	28804143	28965350	+	rs1976610	8	28839934	0	HMBOX1	79618	1	0.3427	0.993	1	0	cis	1.484e-14	0.000999	0.3454	-0.2722	62	63	17
crblm	ILMN_1720059	HMBOX1	79618	homeobox containing 1 (HMBOX1), mRNA.	8	28804143	28965350	+	rs1948132	8	28956006	0	HMBOX1	79618	0.7111	0.3357	0.993	1	0	cis	2.459e-14	0.000999	0.3407	-0.2689	64	61	17
crblm	ILMN_1720059	HMBOX1	79618	homeobox containing 1 (HMBOX1), mRNA.	8	28804143	28965350	+	rs13280242	8	28812657	0	HMBOX1	79618	1	0.3427	0.993	1	0	cis	1.484e-14	0.000999	0.3454	-0.2722	62	63	17
crblm	ILMN_1720059	HMBOX1	79618	homeobox containing 1 (HMBOX1), mRNA.	8	28804143	28965350	+	rs7018244	8	28950910	0	HMBOX1	79618	0.8526	0.3392	0.993	1	0	cis	4.721e-14	0.000999	0.3346	-0.2672	63	62	17
crblm	ILMN_1720059	HMBOX1	79618	homeobox containing 1 (HMBOX1), mRNA.	8	28804143	28965350	+	rs6999630	8	28990920	0	KIF13B	23303	0.7311	0.4126	0.993	1	25570	cis	6.441e-09	0.002997	0.2146	-0.2115	48	71	23
crblm	ILMN_1720059	HMBOX1	79618	homeobox containing 1 (HMBOX1), mRNA.	8	28804143	28965350	+	rs4732890	8	28807300	0	HMBOX1	79618	1	0.3427	0.993	1	0	cis	1.484e-14	0.000999	0.3454	-0.2722	62	63	17
crblm	ILMN_1720059	HMBOX1	79618	homeobox containing 1 (HMBOX1), mRNA.	8	28804143	28965350	+	rs7836759	8	29033031	0	KIF13B	23303	0.5591	0.3077	0.993	1	67681	cis	1.131e-10	0.000999	0.2577	-0.237	70	57	15
crblm	ILMN_1720059	HMBOX1	79618	homeobox containing 1 (HMBOX1), mRNA.	8	28804143	28965350	+	rs241173	8	28685675	0	INTS9	55756	1	0.3287	0.993	1	118468	cis	2.124e-08	0.01499	0.2014	-0.2128	63	64	15
crblm	ILMN_1720059	HMBOX1	79618	homeobox containing 1 (HMBOX1), mRNA.	8	28804143	28965350	+	rs11136056	8	28919994	0	HMBOX1	79618	1	0.3427	0.993	1	0	cis	1.484e-14	0.000999	0.3454	-0.2722	62	63	17
crblm	ILMN_1720059	HMBOX1	79618	homeobox containing 1 (HMBOX1), mRNA.	8	28804143	28965350	+	rs4732657	8	28811907	0	HMBOX1	79618	1	0.3427	0.993	1	0	cis	1.484e-14	0.000999	0.3454	-0.2722	62	63	17
crblm	ILMN_1720059	HMBOX1	79618	homeobox containing 1 (HMBOX1), mRNA.	8	28804143	28965350	+	rs12056647	8	29093251	0	KIF13B	23303	0.2206	0.3951	0.993	1	127901	cis	7.967e-10	0.001998	0.2372	-0.2094	55	61	26
crblm	ILMN_1720059	HMBOX1	79618	homeobox containing 1 (HMBOX1), mRNA.	8	28804143	28965350	+	rs17526904	8	29003762	0	KIF13B	23303	0.7058	0.1294	0.993	1	38412	cis	1.726e-11	0.000999	0.277	-0.3396	108	31	3
crblm	ILMN_1720059	HMBOX1	79618	homeobox containing 1 (HMBOX1), mRNA.	8	28804143	28965350	+	rs4623482	8	28979213	-1500	KIF13B	23303	0.4906	0.4091	0.993	1	13863	cis	9.831e-11	0.000999	0.2592	-0.2238	52	65	25
crblm	ILMN_1720059	HMBOX1	79618	homeobox containing 1 (HMBOX1), mRNA.	8	28804143	28965350	+	rs1858462	8	28816656	0	HMBOX1	79618	1	0.3427	0.993	1	0	cis	1.484e-14	0.000999	0.3454	-0.2722	62	63	17
crblm	ILMN_1720059	HMBOX1	79618	homeobox containing 1 (HMBOX1), mRNA.	8	28804143	28965350	+	rs17524918	8	28861827	0	HMBOX1	79618	0.7058	0.1294	0.993	1	0	cis	1.697e-11	0.000999	0.2772	-0.3397	108	31	3
crblm	ILMN_1720059	HMBOX1	79618	homeobox containing 1 (HMBOX1), mRNA.	8	28804143	28965350	+	rs17525359	8	28885336	0	HMBOX1	79618	0.7058	0.1294	0.993	1	0	cis	1.697e-11	0.000999	0.2772	-0.3397	108	31	3
crblm	ILMN_1720059	HMBOX1	79618	homeobox containing 1 (HMBOX1), mRNA.	8	28804143	28965350	+	rs10111019	8	28886219	0	HMBOX1	79618	1	0.3427	0.993	1	0	cis	1.484e-14	0.000999	0.3454	-0.2722	62	63	17
crblm	ILMN_1720059	HMBOX1	79618	homeobox containing 1 (HMBOX1), mRNA.	8	28804143	28965350	+	rs4407834	8	28897740	0	HMBOX1	79618	1	0.3427	0.993	1	0	cis	1.484e-14	0.000999	0.3454	-0.2722	62	63	17
crblm	ILMN_1720059	HMBOX1	79618	homeobox containing 1 (HMBOX1), mRNA.	8	28804143	28965350	+	rs17454230	8	28982000	0	KIF13B	23303	0.7058	0.1294	0.993	1	16650	cis	1.726e-11	0.000999	0.277	-0.3396	108	31	3
crblm	ILMN_1720059	HMBOX1	79618	homeobox containing 1 (HMBOX1), mRNA.	8	28804143	28965350	+	rs10088428	8	28965442	92	HMBOX1	79618	0.3613	0.2378	0.993	1	92	cis	4.711e-25	0.000999	0.5352	-0.3663	85	47	10
crblm	ILMN_1720059	HMBOX1	79618	homeobox containing 1 (HMBOX1), mRNA.	8	28804143	28965350	+	rs8180944	8	28960005	0	HMBOX1	79618	1	0.3322	0.993	1	0	cis	4.705e-15	0.000999	0.3559	-0.2784	64	62	16
crblm	ILMN_1720059	HMBOX1	79618	homeobox containing 1 (HMBOX1), mRNA.	8	28804143	28965350	+	rs7842492	8	28925556	0	HMBOX1	79618	1	0.3427	0.993	1	0	cis	1.484e-14	0.000999	0.3454	-0.2722	62	63	17
crblm	ILMN_1720059	HMBOX1	79618	homeobox containing 1 (HMBOX1), mRNA.	8	28804143	28965350	+	rs7837237	8	28932140	0	HMBOX1	79618	1	0.3427	0.993	1	0	cis	1.484e-14	0.000999	0.3454	-0.2722	62	63	17
crblm	ILMN_1720059	HMBOX1	79618	homeobox containing 1 (HMBOX1), mRNA.	8	28804143	28965350	+	rs6558089	8	28950156	0	HMBOX1	79618	0.8526	0.3392	0.993	1	0	cis	7.649e-15	0.000999	0.3515	-0.2738	63	62	17
crblm	ILMN_1720059	HMBOX1	79618	homeobox containing 1 (HMBOX1), mRNA.	8	28804143	28965350	+	rs2035644	8	28955616	0	HMBOX1	79618	0.7111	0.3357	0.993	1	0	cis	2.459e-14	0.000999	0.3407	-0.2689	64	61	17
crblm	ILMN_1720059	HMBOX1	79618	homeobox containing 1 (HMBOX1), mRNA.	8	28804143	28965350	+	rs12674777	8	28899640	0	HMBOX1	79618	1	0.3427	0.993	1	0	cis	1.484e-14	0.000999	0.3454	-0.2722	62	63	17
crblm	ILMN_1720059	HMBOX1	79618	homeobox containing 1 (HMBOX1), mRNA.	8	28804143	28965350	+	rs11136055	8	28911445	0	HMBOX1	79618	1	0.3427	0.993	1	0	cis	1.484e-14	0.000999	0.3454	-0.2722	62	63	17
crblm	ILMN_1720059	HMBOX1	79618	homeobox containing 1 (HMBOX1), mRNA.	8	28804143	28965350	+	rs12056328	8	29093380	0	KIF13B	23303	0.2206	0.3951	0.993	1	128030	cis	7.967e-10	0.001998	0.2372	-0.2094	55	61	26
crblm	ILMN_1720059	HMBOX1	79618	homeobox containing 1 (HMBOX1), mRNA.	8	28804143	28965350	+	rs6558085	8	28858851	0	HMBOX1	79618	1	0.3427	0.993	1	0	cis	1.484e-14	0.000999	0.3454	-0.2722	62	63	17
crblm	ILMN_1720059	HMBOX1	79618	homeobox containing 1 (HMBOX1), mRNA.	8	28804143	28965350	+	rs11136052	8	28858994	0	HMBOX1	79618	1	0.3427	0.993	1	0	cis	1.484e-14	0.000999	0.3454	-0.2722	62	63	17
crblm	ILMN_1720059	HMBOX1	79618	homeobox containing 1 (HMBOX1), mRNA.	8	28804143	28965350	+	rs10112345	8	29020589	0	KIF13B	23303	0.8618	0.4021	0.993	1	55239	cis	2.528e-09	0.001998	0.2248	-0.2167	50	70	22
crblm	ILMN_1720059	HMBOX1	79618	homeobox containing 1 (HMBOX1), mRNA.	8	28804143	28965350	+	rs2203209	8	28843952	0	HMBOX1	79618	1	0.3427	0.993	1	0	cis	1.484e-14	0.000999	0.3454	-0.2722	62	63	17
crblm	ILMN_1720059	HMBOX1	79618	homeobox containing 1 (HMBOX1), mRNA.	8	28804143	28965350	+	rs13274215	8	29089835	0	KIF13B	23303	0.1157	0.3881	0.993	1	124485	cis	1.188e-09	0.001998	0.2329	-0.206	57	59	26
crblm	ILMN_1720059	HMBOX1	79618	homeobox containing 1 (HMBOX1), mRNA.	8	28804143	28965350	+	rs11778025	8	29077281	0	KIF13B	23303	0.03053	0.3706	0.993	1	111931	cis	4.068e-10	0.001998	0.2443	-0.2074	62	54	26
crblm	ILMN_1720059	HMBOX1	79618	homeobox containing 1 (HMBOX1), mRNA.	8	28804143	28965350	+	rs4732894	8	28878970	0	HMBOX1	79618	1	0.3427	0.993	1	0	cis	1.484e-14	0.000999	0.3454	-0.2722	62	63	17
crblm	ILMN_1720059	HMBOX1	79618	homeobox containing 1 (HMBOX1), mRNA.	8	28804143	28965350	+	rs11778263	8	28881341	0	HMBOX1	79618	0.7058	0.1294	0.993	1	0	cis	1.697e-11	0.000999	0.2772	-0.3397	108	31	3
crblm	ILMN_1720059	HMBOX1	79618	homeobox containing 1 (HMBOX1), mRNA.	8	28804143	28965350	+	rs10091515	8	29014436	0	KIF13B	23303	0.3842	0.1119	0.993	1	49086	cis	2.991e-08	0.01798	0.1976	-0.3013	114	25	3
crblm	ILMN_1720059	HMBOX1	79618	homeobox containing 1 (HMBOX1), mRNA.	8	28804143	28965350	+	rs2137471	8	28861568	0	HMBOX1	79618	1	0.3427	0.993	1	0	cis	1.484e-14	0.000999	0.3454	-0.2722	62	63	17
crblm	ILMN_1720059	HMBOX1	79618	homeobox containing 1 (HMBOX1), mRNA.	8	28804143	28965350	+	rs1487970	8	28945085	0	HMBOX1	79618	1	0.3427	0.993	1	0	cis	1.484e-14	0.000999	0.3454	-0.2722	62	63	17
crblm	ILMN_1720059	HMBOX1	79618	homeobox containing 1 (HMBOX1), mRNA.	8	28804143	28965350	+	rs2292478	8	28863275	0	HMBOX1	79618	1	0.3427	0.993	1	0	cis	1.484e-14	0.000999	0.3454	-0.2722	62	63	17
crblm	ILMN_1720059	HMBOX1	79618	homeobox containing 1 (HMBOX1), mRNA.	8	28804143	28965350	+	rs20516	8	29076994	0	KIF13B	23303	0.03053	0.3706	0.993	1	111644	cis	4.068e-10	0.001998	0.2443	-0.2074	62	54	26
crblm	ILMN_1720059	HMBOX1	79618	homeobox containing 1 (HMBOX1), mRNA.	8	28804143	28965350	+	rs2323134	8	28895841	0	HMBOX1	79618	1	0.3427	0.993	1	0	cis	1.484e-14	0.000999	0.3454	-0.2722	62	63	17
crblm	ILMN_1720059	HMBOX1	79618	homeobox containing 1 (HMBOX1), mRNA.	8	28804143	28965350	+	rs6558093	8	29002039	0	KIF13B	23303	0.6041	0.3986	0.993	1	36689	cis	4.003e-09	0.001998	0.2198	-0.2166	50	71	21
crblm	ILMN_1720059	HMBOX1	79618	homeobox containing 1 (HMBOX1), mRNA.	8	28804143	28965350	+	rs6558097	8	29080236	0	KIF13B	23303	0.03053	0.3706	0.993	1	114886	cis	4.068e-10	0.001998	0.2443	-0.2074	62	54	26
crblm	ILMN_1720059	HMBOX1	79618	homeobox containing 1 (HMBOX1), mRNA.	8	28804143	28965350	+	rs2221894	8	28847078	0	HMBOX1	79618	1	0.3427	0.993	1	0	cis	1.484e-14	0.000999	0.3454	-0.2722	62	63	17
crblm	ILMN_1720059	HMBOX1	79618	homeobox containing 1 (HMBOX1), mRNA.	8	28804143	28965350	+	rs2693	8	28980777	0	KIF13B	23303	0.8526	0.3392	0.993	1	15427	cis	5.136e-14	0.000999	0.3338	-0.2669	63	62	17
crblm	ILMN_1720059	HMBOX1	79618	homeobox containing 1 (HMBOX1), mRNA.	8	28804143	28965350	+	rs4732896	8	28881393	0	HMBOX1	79618	1	0.3427	0.993	1	0	cis	1.484e-14	0.000999	0.3454	-0.2722	62	63	17
crblm	ILMN_1720059	HMBOX1	79618	homeobox containing 1 (HMBOX1), mRNA.	8	28804143	28965350	+	rs1512851	8	28826391	0	HMBOX1	79618	0.7058	0.1294	0.993	1	0	cis	1.697e-11	0.000999	0.2772	-0.3397	108	31	3
crblm	ILMN_1720059	HMBOX1	79618	homeobox containing 1 (HMBOX1), mRNA.	8	28804143	28965350	+	rs1487969	8	28941580	0	HMBOX1	79618	0.8526	0.3392	0.993	1	0	cis	7.649e-15	0.000999	0.3515	-0.2738	63	62	17
crblm	ILMN_1720059	HMBOX1	79618	homeobox containing 1 (HMBOX1), mRNA.	8	28804143	28965350	+	rs9792190	8	28884310	0	HMBOX1	79618	1	0.3427	0.993	1	0	cis	1.484e-14	0.000999	0.3454	-0.2722	62	63	17
crblm	ILMN_1720059	HMBOX1	79618	homeobox containing 1 (HMBOX1), mRNA.	8	28804143	28965350	+	rs11784622	8	28838438	0	HMBOX1	79618	0.7058	0.1294	0.993	1	0	cis	1.697e-11	0.000999	0.2772	-0.3397	108	31	3
crblm	ILMN_1720059	HMBOX1	79618	homeobox containing 1 (HMBOX1), mRNA.	8	28804143	28965350	+	rs17524494	8	28835122	0	HMBOX1	79618	0.7058	0.1294	0.993	1	0	cis	1.697e-11	0.000999	0.2772	-0.3397	108	31	3
crblm	ILMN_1657470	YTHDF3	253943	YTH domain family, member 3 (YTHDF3), mRNA.	8	64243674	64287899	+	rs12785954	11	96632126	610990	LOC100131233	100131233	0.008525	0.08392	0.986	1	NA	trans	2.238e-08	0.01898	0.2021	-0.2065	121	16	4
crblm	ILMN_1767658	RRS1	23212	RRS1 ribosome biogenesis regulator homolog (S. cerevisiae) (RRS1), mRNA.	8	67503816	67505521	+	rs7130697	11	13407275	0	BTBD10	84280	0.3805	0.1748	0.986	1	NA	trans	2.023e-08	0.02498	0.2033	-0.2032	97	38	6
crblm	ILMN_1727618	C8orf38	137682	chromosome 8 open reading frame 38 (C8orf38), mRNA.	8	96106396	96140113	+	rs7171713	15	59070921	0	RORA	6095	0.8526	0.3392	0.958	1	NA	trans	6.476e-09	0.007992	0.2215	0.1568	60	61	16
crblm	ILMN_1727618	C8orf38	137682	chromosome 8 open reading frame 38 (C8orf38), mRNA.	8	96106396	96140113	+	rs12595788	15	59076026	0	RORA	6095	1	0.3112	0.958	1	NA	trans	2.687e-08	0.01598	0.2054	0.1556	65	59	13
crblm	ILMN_1776577	DCC1	79075	defective in sister chromatid cohesion homolog 1 (S. cerevisiae) (DCC1), mRNA.	8	120915396	120937329	-	rs7005888	8	121000792	0	DEPDC6	64798	0.8375	0.2832	0.951	1	63463	cis	9.488e-10	0.001998	0.2445	-0.2169	70	55	11
crblm	ILMN_1776577	DCC1	79075	defective in sister chromatid cohesion homolog 1 (S. cerevisiae) (DCC1), mRNA.	8	120915396	120937329	-	rs869341	8	121001986	0	DEPDC6	64798	0.8375	0.2832	0.951	1	64657	cis	9.488e-10	0.001998	0.2445	-0.2169	70	55	11
crblm	ILMN_1776577	DCC1	79075	defective in sister chromatid cohesion homolog 1 (S. cerevisiae) (DCC1), mRNA.	8	120915396	120937329	-	rs2326432	8	121002093	0	DEPDC6	64798	0.8375	0.2832	0.951	1	64764	cis	9.488e-10	0.001998	0.2445	-0.2169	70	55	11
crblm	ILMN_1776577	DCC1	79075	defective in sister chromatid cohesion homolog 1 (S. cerevisiae) (DCC1), mRNA.	8	120915396	120937329	-	rs1879149	8	121001006	0	DEPDC6	64798	0.8375	0.2832	0.951	1	63677	cis	9.488e-10	0.001998	0.2445	-0.2169	70	55	11
crblm	ILMN_1776577	DCC1	79075	defective in sister chromatid cohesion homolog 1 (S. cerevisiae) (DCC1), mRNA.	8	120915396	120937329	-	rs869340	8	121001793	0	DEPDC6	64798	0.8375	0.2832	0.951	1	64464	cis	9.488e-10	0.001998	0.2445	-0.2169	70	55	11
crblm	ILMN_1776577	DCC1	79075	defective in sister chromatid cohesion homolog 1 (S. cerevisiae) (DCC1), mRNA.	8	120915396	120937329	-	rs4871793	8	121010709	0	DEPDC6	64798	0.8375	0.2832	0.951	1	73380	cis	9.488e-10	0.001998	0.2445	-0.2169	70	55	11
crblm	ILMN_1776577	DCC1	79075	defective in sister chromatid cohesion homolog 1 (S. cerevisiae) (DCC1), mRNA.	8	120915396	120937329	-	rs4871786	8	121005592	0	DEPDC6	64798	0.8375	0.2832	0.951	1	68263	cis	9.488e-10	0.001998	0.2445	-0.2169	70	55	11
crblm	ILMN_1776577	DCC1	79075	defective in sister chromatid cohesion homolog 1 (S. cerevisiae) (DCC1), mRNA.	8	120915396	120937329	-	rs9987139	8	121006040	0	DEPDC6	64798	0.8375	0.2832	0.951	1	68711	cis	9.488e-10	0.001998	0.2445	-0.2169	70	55	11
crblm	ILMN_1776577	DCC1	79075	defective in sister chromatid cohesion homolog 1 (S. cerevisiae) (DCC1), mRNA.	8	120915396	120937329	-	rs16893249	8	120946834	-8311	DEPDC6	64798	0.5983	0.1993	0.951	1	9505	cis	4.979e-12	0.000999	0.3004	-0.2899	87	46	3
crblm	ILMN_1776577	DCC1	79075	defective in sister chromatid cohesion homolog 1 (S. cerevisiae) (DCC1), mRNA.	8	120915396	120937329	-	rs6469876	8	121004432	0	DEPDC6	64798	0.8375	0.2832	0.951	1	67103	cis	9.488e-10	0.001998	0.2445	-0.2169	70	55	11
crblm	ILMN_1776577	DCC1	79075	defective in sister chromatid cohesion homolog 1 (S. cerevisiae) (DCC1), mRNA.	8	120915396	120937329	-	rs9987140	8	121006055	0	DEPDC6	64798	0.8375	0.2832	0.951	1	68726	cis	9.488e-10	0.001998	0.2445	-0.2169	70	55	11
crblm	ILMN_1776577	DCC1	79075	defective in sister chromatid cohesion homolog 1 (S. cerevisiae) (DCC1), mRNA.	8	120915396	120937329	-	rs16893252	8	120948781	-6364	DEPDC6	64798	0.5983	0.1993	0.951	1	11452	cis	4.979e-12	0.000999	0.3004	-0.2899	87	46	3
crblm	ILMN_1776577	DCC1	79075	defective in sister chromatid cohesion homolog 1 (S. cerevisiae) (DCC1), mRNA.	8	120915396	120937329	-	rs6469856	8	120956545	0	DEPDC6	64798	0.7845	0.1888	0.951	1	19216	cis	1.518e-10	0.001998	0.2644	-0.2748	90	43	3
crblm	ILMN_1776577	DCC1	79075	defective in sister chromatid cohesion homolog 1 (S. cerevisiae) (DCC1), mRNA.	8	120915396	120937329	-	rs7815122	8	120938203	874	DSCC1	79075	1	0.1783	0.951	1	874	cis	8.347e-20	0.000999	0.4628	-0.368	93	40	3
crblm	ILMN_1776577	DCC1	79075	defective in sister chromatid cohesion homolog 1 (S. cerevisiae) (DCC1), mRNA.	8	120915396	120937329	-	rs7813430	8	121008255	0	DEPDC6	64798	0.8375	0.2832	0.951	1	70926	cis	9.488e-10	0.001998	0.2445	-0.2169	70	55	11
crblm	ILMN_1776577	DCC1	79075	defective in sister chromatid cohesion homolog 1 (S. cerevisiae) (DCC1), mRNA.	8	120915396	120937329	-	rs7465526	8	120956640	0	DEPDC6	64798	0.7845	0.1888	0.951	1	19311	cis	1.518e-10	0.001998	0.2644	-0.2748	90	43	3
crblm	ILMN_1776577	DCC1	79075	defective in sister chromatid cohesion homolog 1 (S. cerevisiae) (DCC1), mRNA.	8	120915396	120937329	-	rs6469875	8	120995814	0	DEPDC6	64798	0.8375	0.2832	0.951	1	58485	cis	9.488e-10	0.001998	0.2445	-0.2169	70	55	11
crblm	ILMN_1776577	DCC1	79075	defective in sister chromatid cohesion homolog 1 (S. cerevisiae) (DCC1), mRNA.	8	120915396	120937329	-	rs2056305	8	120998286	0	DEPDC6	64798	0.8375	0.2832	0.951	1	60957	cis	9.488e-10	0.001998	0.2445	-0.2169	70	55	11
crblm	ILMN_1776577	DCC1	79075	defective in sister chromatid cohesion homolog 1 (S. cerevisiae) (DCC1), mRNA.	8	120915396	120937329	-	rs12677306	8	120985263	0	DEPDC6	64798	0.8375	0.2832	0.951	1	47934	cis	9.488e-10	0.001998	0.2445	-0.2169	70	55	11
crblm	ILMN_1776577	DCC1	79075	defective in sister chromatid cohesion homolog 1 (S. cerevisiae) (DCC1), mRNA.	8	120915396	120937329	-	rs4871795	8	121010846	0	DEPDC6	64798	0.8375	0.2832	0.951	1	73517	cis	9.488e-10	0.001998	0.2445	-0.2169	70	55	11
crblm	ILMN_1776577	DCC1	79075	defective in sister chromatid cohesion homolog 1 (S. cerevisiae) (DCC1), mRNA.	8	120915396	120937329	-	rs7018038	8	121004085	0	DEPDC6	64798	0.8375	0.2832	0.951	1	66756	cis	9.488e-10	0.001998	0.2445	-0.2169	70	55	11
crblm	ILMN_1776577	DCC1	79075	defective in sister chromatid cohesion homolog 1 (S. cerevisiae) (DCC1), mRNA.	8	120915396	120937329	-	rs7461170	8	120985435	0	DEPDC6	64798	1	0.2867	0.951	1	48106	cis	1.981e-09	0.002997	0.2363	-0.2135	69	56	11
crblm	ILMN_1776577	DCC1	79075	defective in sister chromatid cohesion homolog 1 (S. cerevisiae) (DCC1), mRNA.	8	120915396	120937329	-	rs13265513	8	120989107	0	DEPDC6	64798	0.8375	0.2832	0.951	1	51778	cis	9.488e-10	0.001998	0.2445	-0.2169	70	55	11
crblm	ILMN_1776577	DCC1	79075	defective in sister chromatid cohesion homolog 1 (S. cerevisiae) (DCC1), mRNA.	8	120915396	120937329	-	rs16893299	8	121009833	0	DEPDC6	64798	0.8375	0.2832	0.951	1	72504	cis	9.488e-10	0.001998	0.2445	-0.2169	70	55	11
crblm	ILMN_1776577	DCC1	79075	defective in sister chromatid cohesion homolog 1 (S. cerevisiae) (DCC1), mRNA.	8	120915396	120937329	-	rs10099088	8	121008839	0	DEPDC6	64798	0.8375	0.2832	0.951	1	71510	cis	9.488e-10	0.001998	0.2445	-0.2169	70	55	11
crblm	ILMN_1776577	DCC1	79075	defective in sister chromatid cohesion homolog 1 (S. cerevisiae) (DCC1), mRNA.	8	120915396	120937329	-	rs12679478	8	120985415	0	DEPDC6	64798	0.682	0.2867	0.951	1	48086	cis	1.362e-09	0.001998	0.2405	-0.2116	70	54	12
crblm	ILMN_1776577	DCC1	79075	defective in sister chromatid cohesion homolog 1 (S. cerevisiae) (DCC1), mRNA.	8	120915396	120937329	-	rs7007320	8	120958081	0	DEPDC6	64798	0.1554	0.2238	0.951	1	20752	cis	1.789e-08	0.01099	0.2114	-0.2392	80	53	3
crblm	ILMN_1672938	ADCY8	114	adenylate cyclase 8 (brain) (ADCY8), mRNA.	8	131861728	132123853	-	rs7643975	3	115704512	0	ZBTB20	26137	1	0.2238	1	1	NA	trans	3.483e-08	0.01798	0.1947	0.2234	86	50	7
crblm	ILMN_1710752	NAPRT1	93100	nicotinate phosphoribosyltransferase domain containing 1 (NAPRT1), mRNA.	8	144728097	144731635	-	rs1563148	8	144735462	0	EEF1D	1936	0.04399	0.3497	1	1	3827	cis	5.185e-10	0.003996	0.2402	-0.3151	66	54	23
crblm	ILMN_1710752	NAPRT1	93100	nicotinate phosphoribosyltransferase domain containing 1 (NAPRT1), mRNA.	8	144728097	144731635	-	rs1809148	8	144734218	0	EEF1D	1936	0.491	0.1434	1	1	2583	cis	2.882e-15	0.000999	0.3583	-0.5499	106	33	4
crblm	ILMN_1710752	NAPRT1	93100	nicotinate phosphoribosyltransferase domain containing 1 (NAPRT1), mRNA.	8	144728097	144731635	-	rs3816477	8	144756414	-1117	PYCRL	65263	0.3996	0.1154	1	1	24779	cis	3.476e-11	0.000999	0.2683	-0.5183	113	27	3
crblm	ILMN_1710752	NAPRT1	93100	nicotinate phosphoribosyltransferase domain containing 1 (NAPRT1), mRNA.	8	144728097	144731635	-	rs2242088	8	144760607	0	PYCRL	65263	0.6872	0.2902	1	1	28972	cis	7.987e-09	0.006993	0.2109	-0.3301	73	57	13
crblm	ILMN_1710752	NAPRT1	93100	nicotinate phosphoribosyltransferase domain containing 1 (NAPRT1), mRNA.	8	144728097	144731635	-	rs10097337	8	144762029	0	PYCRL	65263	0.8431	0.3042	1	1	30394	cis	3.656e-09	0.005994	0.2194	-0.3333	70	59	14
crblm	ILMN_1710752	NAPRT1	93100	nicotinate phosphoribosyltransferase domain containing 1 (NAPRT1), mRNA.	8	144728097	144731635	-	rs3210186	8	144753454	0	TIGD5	84948	0.07111	0.3636	1	1	21819	cis	1.158e-09	0.003996	0.2317	-0.3088	63	56	24
crblm	ILMN_1710752	NAPRT1	93100	nicotinate phosphoribosyltransferase domain containing 1 (NAPRT1), mRNA.	8	144728097	144731635	-	rs10282929	8	144752920	0	TIGD5	84948	0.4261	0.1958	1	1	21285	cis	3.27e-18	0.000999	0.4166	-0.5219	94	42	7
crblm	ILMN_1710752	NAPRT1	93100	nicotinate phosphoribosyltransferase domain containing 1 (NAPRT1), mRNA.	8	144728097	144731635	-	rs1062391	8	144733496	0	EEF1D	1936	0.04399	0.3497	1	1	1861	cis	5.185e-10	0.003996	0.2402	-0.3151	66	54	23
crblm	ILMN_1710752	NAPRT1	93100	nicotinate phosphoribosyltransferase domain containing 1 (NAPRT1), mRNA.	8	144728097	144731635	-	rs10112966	8	144755077	1451	TIGD5	84948	0.4261	0.1958	1	1	23442	cis	3.27e-18	0.000999	0.4166	-0.5219	94	42	7
crblm	ILMN_1710752	NAPRT1	93100	nicotinate phosphoribosyltransferase domain containing 1 (NAPRT1), mRNA.	8	144728097	144731635	-	rs2123758	8	144734804	0	EEF1D	1936	0.04399	0.3497	1	1	3169	cis	5.185e-10	0.003996	0.2402	-0.3151	66	54	23
crblm	ILMN_1780842	RANBP6	26953	RAN binding protein 6 (RANBP6), mRNA.	9	6001018	6005617	-	rs1978634	2	99909572	0	AFF3	3899	0.7705	0.1748	0.986	1	NA	trans	1.205e-08	0.006993	0.209	-0.3581	96	40	5
crblm	ILMN_1750800	ACO1	48	aconitase 1, soluble (ACO1), mRNA.	9	32374649	32440829	+	rs7022554	9	32426014	0	ACO1	48	0.1677	0.4091	1	1	0	cis	1.145e-08	0.00999	0.2069	0.1179	54	61	28
crblm	ILMN_1778347	NUDT2	318	nudix (nucleoside diphosphate linked moiety X)-type motif 2 (NUDT2), transcript variant 3, mRNA.	9	34319503	34333695	+	rs10971957	9	34141463	16775	IMPDH1P1	340499	1	0.451	1	1	178040	cis	1.956e-09	0.004995	0.2261	-0.2083	43	71	29
crblm	ILMN_1725139	CA9	768	carbonic anhydrase IX (CA9), mRNA.	9	35663914	35671151	+	rs4878625	9	35659904	-4010	CA9	768	1	0.1713	0.951	1	4010	cis	1.442e-08	0.01399	0.2139	0.3668	94	38	4
crblm	ILMN_1789624	TPM2	7169	tropomyosin 2 (beta) (TPM2), transcript variant 1, mRNA.	9	35671989	35680052	-	rs13294264	9	35797542	0	NPR2	4882	1	0.1818	0.993	1	117490	cis	2.248e-08	0.00999	0.2008	-0.2987	94	44	4
crblm	ILMN_1789624	TPM2	7169	tropomyosin 2 (beta) (TPM2), transcript variant 1, mRNA.	9	35671989	35680052	-	rs2295794	9	35690150	0	TLN1	7094	0.1795	0.4685	0.993	1	10098	cis	5.872e-09	0.001998	0.2156	0.253	36	80	26
crblm	ILMN_1789624	TPM2	7169	tropomyosin 2 (beta) (TPM2), transcript variant 1, mRNA.	9	35671989	35680052	-	rs2295797	9	35712282	0	TLN1	7094	0.8431	0.3042	0.993	1	32230	cis	1.308e-14	0.000999	0.3466	-0.3198	69	59	14
crblm	ILMN_1789624	TPM2	7169	tropomyosin 2 (beta) (TPM2), transcript variant 1, mRNA.	9	35671989	35680052	-	rs2236289	9	35783707	0	NPR2	4882	0.7847	0.1853	0.993	1	103655	cis	4.019e-08	0.01598	0.1943	-0.2929	93	45	4
crblm	ILMN_1789624	TPM2	7169	tropomyosin 2 (beta) (TPM2), transcript variant 1, mRNA.	9	35671989	35680052	-	rs760402	9	35676376	0	TPM2	7169	0.7068	0.3252	0.993	1	0	cis	2.034e-15	0.000999	0.3635	-0.3213	65	61	16
crblm	ILMN_1789624	TPM2	7169	tropomyosin 2 (beta) (TPM2), transcript variant 1, mRNA.	9	35671989	35680052	-	rs7873145	9	35776616	-5789	NPR2	4882	1	0.1818	0.993	1	96564	cis	2.248e-08	0.00999	0.2008	-0.2987	94	44	4
crblm	ILMN_1789624	TPM2	7169	tropomyosin 2 (beta) (TPM2), transcript variant 1, mRNA.	9	35671989	35680052	-	rs1538535	9	35671299	148	CA9	768	1	0.2762	0.993	1	690	cis	7.973e-15	0.000999	0.3511	-0.3347	74	57	11
crblm	ILMN_1789624	TPM2	7169	tropomyosin 2 (beta) (TPM2), transcript variant 1, mRNA.	9	35671989	35680052	-	rs2295795	9	35702003	0	TLN1	7094	0.5452	0.2937	0.993	1	21951	cis	3.901e-16	0.000999	0.3782	-0.3324	72	56	14
crblm	ILMN_1789624	TPM2	7169	tropomyosin 2 (beta) (TPM2), transcript variant 1, mRNA.	9	35671989	35680052	-	rs877365	9	35703181	0	TLN1	7094	0.1795	0.4685	0.993	1	23129	cis	5.872e-09	0.001998	0.2156	0.253	36	80	26
crblm	ILMN_1789624	TPM2	7169	tropomyosin 2 (beta) (TPM2), transcript variant 1, mRNA.	9	35671989	35680052	-	rs2145923	9	35778239	-4166	NPR2	4882	0.7847	0.1853	0.993	1	98187	cis	4.019e-08	0.01598	0.1943	-0.2929	93	45	4
crblm	ILMN_1789624	TPM2	7169	tropomyosin 2 (beta) (TPM2), transcript variant 1, mRNA.	9	35671989	35680052	-	rs13288085	9	35787827	0	NPR2	4882	0.7847	0.1853	0.993	1	107775	cis	4.019e-08	0.01598	0.1943	-0.2929	93	45	4
crblm	ILMN_1789624	TPM2	7169	tropomyosin 2 (beta) (TPM2), transcript variant 1, mRNA.	9	35671989	35680052	-	rs3793537	9	35677556	0	TPM2	7169	0.5537	0.2972	0.993	1	0	cis	1.974e-16	0.000999	0.3841	-0.3355	71	57	14
crblm	ILMN_1789624	TPM2	7169	tropomyosin 2 (beta) (TPM2), transcript variant 1, mRNA.	9	35671989	35680052	-	rs1243872	9	35676407	0	TPM2	7169	0.618	0.493	0.993	1	0	cis	1.694e-10	0.000999	0.2535	-0.2624	34	75	33
crblm	ILMN_1789624	TPM2	7169	tropomyosin 2 (beta) (TPM2), transcript variant 1, mRNA.	9	35671989	35680052	-	rs2249250	9	35701806	0	TLN1	7094	0.7013	0.3217	0.993	1	21754	cis	4.079e-15	0.000999	0.3572	-0.3178	66	60	16
crblm	ILMN_1789624	TPM2	7169	tropomyosin 2 (beta) (TPM2), transcript variant 1, mRNA.	9	35671989	35680052	-	rs878749	9	35802623	-333	HINT2	84681	1	0.1818	0.993	1	122571	cis	2.248e-08	0.00999	0.2008	-0.2987	94	44	4
crblm	ILMN_1789624	TPM2	7169	tropomyosin 2 (beta) (TPM2), transcript variant 1, mRNA.	9	35671989	35680052	-	rs3750431	9	35670337	0	CA9	768	1	0.2762	0.993	1	1652	cis	7.973e-15	0.000999	0.3511	-0.3347	74	57	11
crblm	ILMN_1789624	TPM2	7169	tropomyosin 2 (beta) (TPM2), transcript variant 1, mRNA.	9	35671989	35680052	-	rs3763630	9	35721004	0	TLN1	7094	0.7845	0.1888	0.993	1	40952	cis	9.946e-09	0.002997	0.2098	-0.3035	92	46	4
crblm	ILMN_1789624	TPM2	7169	tropomyosin 2 (beta) (TPM2), transcript variant 1, mRNA.	9	35671989	35680052	-	rs2025126	9	35686625	-708	TLN1	7094	0.5537	0.2972	0.993	1	6573	cis	1.561e-16	0.000999	0.3862	-0.3364	71	57	14
crblm	ILMN_1789624	TPM2	7169	tropomyosin 2 (beta) (TPM2), transcript variant 1, mRNA.	9	35671989	35680052	-	rs10972567	9	35718019	0	TLN1	7094	0.1795	0.4685	0.993	1	37967	cis	5.872e-09	0.001998	0.2156	0.253	36	80	26
crblm	ILMN_1789624	TPM2	7169	tropomyosin 2 (beta) (TPM2), transcript variant 1, mRNA.	9	35671989	35680052	-	rs4142495	9	35718494	0	TLN1	7094	0.7013	0.3217	0.993	1	38442	cis	4.079e-15	0.000999	0.3572	-0.3178	66	60	16
crblm	ILMN_1789624	TPM2	7169	tropomyosin 2 (beta) (TPM2), transcript variant 1, mRNA.	9	35671989	35680052	-	rs1534847	9	35713712	0	TLN1	7094	0.5537	0.2972	0.993	1	33660	cis	1.561e-16	0.000999	0.3862	-0.3364	71	57	14
crblm	ILMN_1674650	C9orf95	54981	chromosome 9 open reading frame 95 (C9orf95), mRNA.	9	76865935	76892917	-	rs10869500	9	76897515	0	OSTF1	26578	0.7277	0.3951	0.993	1	4598	cis	2.057e-08	0.01199	0.2018	-0.2304	50	71	21
crblm	ILMN_1674650	C9orf95	54981	chromosome 9 open reading frame 95 (C9orf95), mRNA.	9	76865935	76892917	-	rs11144225	9	76897120	0	OSTF1	26578	0.7277	0.3951	0.993	1	4203	cis	2.057e-08	0.01199	0.2018	-0.2304	50	71	21
crblm	ILMN_1687533	SEMA4D	10507	sema domain, immunoglobulin domain (Ig), transmembrane domain (TM) and short cytoplasmic domain, (semaphorin) 4D (SEMA4D), mRNA.	9	91181971	91284430	-	rs7286890	22	48072663	75179	LOC643653	643653	0.7148	0.1329	1	1	NA	trans	1.934e-10	0.02398	0.2506	0.4577	108	32	3
crblm	ILMN_1737964	HIATL1	84641	hippocampus abundant transcript-like 1 (HIATL1), mRNA.	9	96176653	96263022	+	rs2072116	12	46418718	0	RAPGEF3	10411	0.5645	0.1713	0.986	1	NA	trans	2.889e-08	0.01499	0.1993	-0.1803	98	38	5
crblm	ILMN_1737964	HIATL1	84641	hippocampus abundant transcript-like 1 (HIATL1), mRNA.	9	96176653	96263022	+	rs757282	12	46416845	-447	RAPGEF3	10411	0.7762	0.1783	0.986	1	NA	trans	3.856e-08	0.02498	0.196	-0.1775	96	40	5
crblm	ILMN_1737964	HIATL1	84641	hippocampus abundant transcript-like 1 (HIATL1), mRNA.	9	96176653	96263022	+	rs886431	12	46413282	-4010	RAPGEF3	10411	0.7762	0.1783	0.986	1	NA	trans	3.856e-08	0.02498	0.196	-0.1775	96	40	5
crblm	ILMN_1700028	C9orf156	51531	chromosome 9 open reading frame 156 (C9orf156), mRNA.	9	99706592	99724672	-	rs2282192	9	99712159	0	C9orf156	51531	0.1002	0.2867	0.986	1	0	cis	6.004e-13	0.000999	0.3122	0.1704	76	50	15
crblm	ILMN_1700028	C9orf156	51531	chromosome 9 open reading frame 156 (C9orf156), mRNA.	9	99706592	99724672	-	rs2120263	9	99715765	0	C9orf156	51531	0.1002	0.2867	0.986	1	0	cis	6.004e-13	0.000999	0.3122	0.1704	76	50	15
crblm	ILMN_1700028	C9orf156	51531	chromosome 9 open reading frame 156 (C9orf156), mRNA.	9	99706592	99724672	-	rs10119795	9	99677160	18343	FOXE1	2304	0.1106	0.3846	0.986	1	29432	cis	4.291e-16	0.000999	0.3795	0.174	58	58	25
crblm	ILMN_1700028	C9orf156	51531	chromosome 9 open reading frame 156 (C9orf156), mRNA.	9	99706592	99724672	-	rs1561958	9	99709620	0	C9orf156	51531	0.2151	0.3846	0.986	1	0	cis	3.694e-16	0.000999	0.3808	0.1767	57	60	24
crblm	ILMN_1700028	C9orf156	51531	chromosome 9 open reading frame 156 (C9orf156), mRNA.	9	99706592	99724672	-	rs6586	9	99706752	0	C9orf156	51531	0.1554	0.3811	0.986	1	0	cis	1.904e-16	0.000999	0.3866	0.1774	58	59	24
crblm	ILMN_1700028	C9orf156	51531	chromosome 9 open reading frame 156 (C9orf156), mRNA.	9	99706592	99724672	-	rs12238579	9	99691879	-14713	C9orf156	51531	0.1554	0.3811	0.986	1	14713	cis	1.904e-16	0.000999	0.3866	0.1774	58	59	24
crblm	ILMN_1700028	C9orf156	51531	chromosome 9 open reading frame 156 (C9orf156), mRNA.	9	99706592	99724672	-	rs7357707	9	99670770	11953	FOXE1	2304	0.1106	0.3846	0.986	1	35822	cis	4.291e-16	0.000999	0.3795	0.174	58	58	25
crblm	ILMN_1700028	C9orf156	51531	chromosome 9 open reading frame 156 (C9orf156), mRNA.	9	99706592	99724672	-	rs7853349	9	99690080	-16512	C9orf156	51531	0.1554	0.3811	0.986	1	16512	cis	1.904e-16	0.000999	0.3866	0.1774	58	59	24
crblm	ILMN_1700028	C9orf156	51531	chromosome 9 open reading frame 156 (C9orf156), mRNA.	9	99706592	99724672	-	rs874004	9	99661939	3122	FOXE1	2304	0.1106	0.3846	0.986	1	44653	cis	4.291e-16	0.000999	0.3795	0.174	58	58	25
crblm	ILMN_1700028	C9orf156	51531	chromosome 9 open reading frame 156 (C9orf156), mRNA.	9	99706592	99724672	-	rs7033315	9	99676061	17244	FOXE1	2304	0.1106	0.3846	0.986	1	30531	cis	4.291e-16	0.000999	0.3795	0.174	58	58	25
crblm	ILMN_1769876	TBC1D2	55357	TBC1 domain family, member 2 (TBC1D2), mRNA.	9	100001138	100057735	-	rs4743196	9	100089073	-1113	GABBR2	9568	0.5848	0.3531	0.972	1	31338	cis	1.051e-08	0.02198	0.2133	0.1849	57	66	16
crblm	ILMN_1769876	TBC1D2	55357	TBC1 domain family, member 2 (TBC1D2), mRNA.	9	100001138	100057735	-	rs10818610	9	100009169	0	TBC1D2	55357	0.02847	0.3601	0.972	1	0	cis	1.185e-09	0.007992	0.2374	0.2119	50	77	12
crblm	ILMN_1769876	TBC1D2	55357	TBC1 domain family, member 2 (TBC1D2), mRNA.	9	100001138	100057735	-	rs2117608	9	100085597	-4589	GABBR2	9568	0.1622	0.3846	0.972	1	27862	cis	4.065e-09	0.01698	0.2238	0.1931	49	73	17
crblm	ILMN_1769876	TBC1D2	55357	TBC1 domain family, member 2 (TBC1D2), mRNA.	9	100001138	100057735	-	rs10760243	9	100079709	-10477	GABBR2	9568	0.4674	0.3601	0.972	1	21974	cis	1.732e-09	0.00999	0.2332	0.1947	55	68	16
crblm	ILMN_1769876	TBC1D2	55357	TBC1 domain family, member 2 (TBC1D2), mRNA.	9	100001138	100057735	-	rs10739615	9	100080736	-9450	GABBR2	9568	0.4674	0.3601	0.972	1	23001	cis	1.732e-09	0.00999	0.2332	0.1947	55	68	16
crblm	ILMN_1769876	TBC1D2	55357	TBC1 domain family, member 2 (TBC1D2), mRNA.	9	100001138	100057735	-	rs748387	9	100082610	-7576	GABBR2	9568	0.1622	0.3846	0.972	1	24875	cis	4.065e-09	0.01698	0.2238	0.1931	49	73	17
crblm	ILMN_1701441	EDG2	1902	endothelial differentiation, lysophosphatidic acid G-protein-coupled receptor, 2 (EDG2), transcript variant 1, mRNA.	9	112675874	112840185	-	rs17686134	4	185571379	0	IRF2	3660	0.5063	0.1469	1	1	NA	trans	6.432e-09	0.01099	0.2132	0.8335	105	34	4
crblm	ILMN_1701441	EDG2	1902	endothelial differentiation, lysophosphatidic acid G-protein-coupled receptor, 2 (EDG2), transcript variant 1, mRNA.	9	112675874	112840185	-	rs6827840	4	185581926	0	IRF2	3660	0.5063	0.1469	1	1	NA	trans	6.432e-09	0.01099	0.2132	0.8335	105	34	4
crblm	ILMN_1769140	KIAA1958	158405	KIAA1958 (KIAA1958), mRNA.	9	114289068	114462526	+	rs1493931	8	119825834	-17352	LOC441377	441377	0.5319	0.2762	0.993	1	NA	trans	2.547e-08	0.01598	0.1994	0.2101	72	61	9
crblm	ILMN_1769140	KIAA1958	158405	KIAA1958 (KIAA1958), mRNA.	9	114289068	114462526	+	rs10505338	8	119824671	-18515	LOC441377	441377	0.5319	0.2762	0.993	1	NA	trans	2.547e-08	0.01598	0.1994	0.2101	72	61	9
crblm	ILMN_1707585	TSCOT	57864	thymic stromal co-transporter (TSCOT), mRNA.	9	114681020	114692865	-	rs7044734	9	114586263	0	SNX30	401548	1	0.2902	0.951	1	94757	cis	1.193e-08	0.005994	0.2161	0.1555	65	59	12
crblm	ILMN_1707585	TSCOT	57864	thymic stromal co-transporter (TSCOT), mRNA.	9	114681020	114692865	-	rs872130	9	114585624	0	SNX30	401548	1	0.2902	0.951	1	95396	cis	1.193e-08	0.005994	0.2161	0.1555	65	59	12
crblm	ILMN_1707585	TSCOT	57864	thymic stromal co-transporter (TSCOT), mRNA.	9	114681020	114692865	-	rs2645986	9	114557085	0	SNX30	401548	1	0.2867	0.951	1	123935	cis	3.383e-09	0.003996	0.2303	0.1602	66	58	12
crblm	ILMN_1707585	TSCOT	57864	thymic stromal co-transporter (TSCOT), mRNA.	9	114681020	114692865	-	rs787300	9	114582321	0	SNX30	401548	1	0.2902	0.951	1	98699	cis	1.193e-08	0.005994	0.2161	0.1555	65	59	12
crblm	ILMN_1707585	TSCOT	57864	thymic stromal co-transporter (TSCOT), mRNA.	9	114681020	114692865	-	rs7026148	9	114676409	0	SNX30	401548	0.7103	0.3427	0.951	1	4611	cis	6.853e-10	0.001998	0.248	-0.16	63	58	15
crblm	ILMN_1655990	CDK5RAP2	55755	CDK5 regulatory subunit associated protein 2 (CDK5RAP2), transcript variant 2, mRNA.	9	122190967	122382257	-	rs10119527	9	122201755	0	CDK5RAP2	55755	1	0.1503	1	1	0	cis	1.824e-16	0.000999	0.3827	-0.4827	103	37	3
crblm	ILMN_1655990	CDK5RAP2	55755	CDK5 regulatory subunit associated protein 2 (CDK5RAP2), transcript variant 2, mRNA.	9	122190967	122382257	-	rs10984902	9	122196563	0	CDK5RAP2	55755	1	0.1503	1	1	0	cis	1.824e-16	0.000999	0.3827	-0.4827	103	37	3
crblm	ILMN_1655990	CDK5RAP2	55755	CDK5 regulatory subunit associated protein 2 (CDK5RAP2), transcript variant 2, mRNA.	9	122190967	122382257	-	rs10818455	9	122202213	0	CDK5RAP2	55755	1	0.1503	1	1	0	cis	1.824e-16	0.000999	0.3827	-0.4827	103	37	3
crblm	ILMN_1655990	CDK5RAP2	55755	CDK5 regulatory subunit associated protein 2 (CDK5RAP2), transcript variant 2, mRNA.	9	122190967	122382257	-	rs2297454	9	122211576	0	CDK5RAP2	55755	1	0.2483	1	1	0	cis	7.168e-10	0.000999	0.2368	-0.311	81	53	9
crblm	ILMN_1655990	CDK5RAP2	55755	CDK5 regulatory subunit associated protein 2 (CDK5RAP2), transcript variant 2, mRNA.	9	122190967	122382257	-	rs10984918	9	122254855	0	CDK5RAP2	55755	0.7384	0.1399	1	1	0	cis	3.603e-15	0.000999	0.3563	-0.4741	106	34	3
crblm	ILMN_1655990	CDK5RAP2	55755	CDK5 regulatory subunit associated protein 2 (CDK5RAP2), transcript variant 2, mRNA.	9	122190967	122382257	-	rs12379034	9	122202487	0	CDK5RAP2	55755	1	0.1503	1	1	0	cis	1.824e-16	0.000999	0.3827	-0.4827	103	37	3
crblm	ILMN_1655990	CDK5RAP2	55755	CDK5 regulatory subunit associated protein 2 (CDK5RAP2), transcript variant 2, mRNA.	9	122190967	122382257	-	rs7853439	9	122212686	0	CDK5RAP2	55755	1	0.2483	1	1	0	cis	7.168e-10	0.000999	0.2368	-0.311	81	53	9
crblm	ILMN_1655990	CDK5RAP2	55755	CDK5 regulatory subunit associated protein 2 (CDK5RAP2), transcript variant 2, mRNA.	9	122190967	122382257	-	rs7037806	9	122190946	-21	CDK5RAP2	55755	1	0.1503	1	1	21	cis	1.824e-16	0.000999	0.3827	-0.4827	103	37	3
crblm	ILMN_1655990	CDK5RAP2	55755	CDK5 regulatory subunit associated protein 2 (CDK5RAP2), transcript variant 2, mRNA.	9	122190967	122382257	-	rs10984922	9	122274243	0	CDK5RAP2	55755	1	0.1538	1	1	0	cis	1.822e-13	0.000999	0.32	-0.439	102	38	3
crblm	ILMN_1655990	CDK5RAP2	55755	CDK5 regulatory subunit associated protein 2 (CDK5RAP2), transcript variant 2, mRNA.	9	122190967	122382257	-	rs16909765	9	122212339	0	CDK5RAP2	55755	0.7456	0.1538	1	1	0	cis	1.551e-15	0.000999	0.3639	-0.4558	103	36	4
crblm	ILMN_1655990	CDK5RAP2	55755	CDK5 regulatory subunit associated protein 2 (CDK5RAP2), transcript variant 2, mRNA.	9	122190967	122382257	-	rs872423	9	122189312	-1655	CDK5RAP2	55755	1	0.1503	1	1	1655	cis	1.824e-16	0.000999	0.3827	-0.4827	103	37	3
crblm	ILMN_1655990	CDK5RAP2	55755	CDK5 regulatory subunit associated protein 2 (CDK5RAP2), transcript variant 2, mRNA.	9	122190967	122382257	-	rs12376337	9	122202616	0	CDK5RAP2	55755	1	0.1503	1	1	0	cis	1.824e-16	0.000999	0.3827	-0.4827	103	37	3
crblm	ILMN_1655990	CDK5RAP2	55755	CDK5 regulatory subunit associated protein 2 (CDK5RAP2), transcript variant 2, mRNA.	9	122190967	122382257	-	rs10125592	9	122201556	0	CDK5RAP2	55755	1	0.1503	1	1	0	cis	1.824e-16	0.000999	0.3827	-0.4827	103	37	3
crblm	ILMN_1655990	CDK5RAP2	55755	CDK5 regulatory subunit associated protein 2 (CDK5RAP2), transcript variant 2, mRNA.	9	122190967	122382257	-	rs10818452	9	122183194	-7773	CDK5RAP2	55755	1	0.1434	1	1	7773	cis	6.793e-16	0.000999	0.3712	-0.4809	105	35	3
crblm	ILMN_1655990	CDK5RAP2	55755	CDK5 regulatory subunit associated protein 2 (CDK5RAP2), transcript variant 2, mRNA.	9	122190967	122382257	-	rs10984917	9	122251607	0	CDK5RAP2	55755	0.7384	0.1399	1	1	0	cis	3.603e-15	0.000999	0.3563	-0.4741	106	34	3
crblm	ILMN_1655990	CDK5RAP2	55755	CDK5 regulatory subunit associated protein 2 (CDK5RAP2), transcript variant 2, mRNA.	9	122190967	122382257	-	rs10119716	9	122212103	0	CDK5RAP2	55755	1	0.2483	1	1	0	cis	7.168e-10	0.000999	0.2368	-0.311	81	53	9
crblm	ILMN_1655990	CDK5RAP2	55755	CDK5 regulatory subunit associated protein 2 (CDK5RAP2), transcript variant 2, mRNA.	9	122190967	122382257	-	rs10818451	9	122182669	-8298	CDK5RAP2	55755	1	0.1503	1	1	8298	cis	4.02e-14	0.000999	0.3342	-0.4511	103	37	3
crblm	ILMN_1655990	CDK5RAP2	55755	CDK5 regulatory subunit associated protein 2 (CDK5RAP2), transcript variant 2, mRNA.	9	122190967	122382257	-	rs1547266	9	122203297	0	CDK5RAP2	55755	1	0.1503	1	1	0	cis	1.824e-16	0.000999	0.3827	-0.4827	103	37	3
crblm	ILMN_1655990	CDK5RAP2	55755	CDK5 regulatory subunit associated protein 2 (CDK5RAP2), transcript variant 2, mRNA.	9	122190967	122382257	-	rs3780674	9	122206740	0	CDK5RAP2	55755	1	0.1503	1	1	0	cis	1.824e-16	0.000999	0.3827	-0.4827	103	37	3
crblm	ILMN_1724609	SLC2A8	29988	solute carrier family 2, (facilitated glucose transporter) member 8 (SLC2A8), mRNA.	9	129199285	129209987	+	rs1891732	9	129326249	0	FAM129B	64855	0.1139	0.3916	1	1	116262	cis	2.44e-08	0.01598	0.1986	0.2826	48	78	17
crblm	ILMN_1724609	SLC2A8	29988	solute carrier family 2, (facilitated glucose transporter) member 8 (SLC2A8), mRNA.	9	129199285	129209987	+	rs2244624	9	129253329	0	RPL12	6136	0.4034	0.4476	1	1	43342	cis	5.852e-11	0.000999	0.2629	0.3069	41	76	26
crblm	ILMN_1724609	SLC2A8	29988	solute carrier family 2, (facilitated glucose transporter) member 8 (SLC2A8), mRNA.	9	129199285	129209987	+	rs4074145	9	129220225	-6256	ZNF79	7633	0.1316	0.4965	1	1	10238	cis	7.154e-11	0.000999	0.2609	-0.2747	41	0	40
crblm	ILMN_1724609	SLC2A8	29988	solute carrier family 2, (facilitated glucose transporter) member 8 (SLC2A8), mRNA.	9	129199285	129209987	+	rs4500179	9	129238163	0	ZNF79	7633	0.4034	0.4476	1	1	28176	cis	5.852e-11	0.000999	0.2629	0.3069	41	76	26
crblm	ILMN_1724609	SLC2A8	29988	solute carrier family 2, (facilitated glucose transporter) member 8 (SLC2A8), mRNA.	9	129199285	129209987	+	rs2249940	9	129278361	0	LRSAM1	90678	0.2223	0.4021	1	1	68374	cis	1.12e-08	0.003996	0.2072	0.2832	47	77	19
crblm	ILMN_1724609	SLC2A8	29988	solute carrier family 2, (facilitated glucose transporter) member 8 (SLC2A8), mRNA.	9	129199285	129209987	+	rs2253414	9	129272711	0	LRSAM1	90678	0.3083	0.4406	1	1	62724	cis	1.553e-11	0.000999	0.2764	-0.2901	48	64	31
crblm	ILMN_1724609	SLC2A8	29988	solute carrier family 2, (facilitated glucose transporter) member 8 (SLC2A8), mRNA.	9	129199285	129209987	+	rs2248725	9	129300609	0	LRSAM1	90678	0.3964	0.4441	1	1	90622	cis	1.874e-11	0.000999	0.2745	-0.2905	47	65	31
crblm	ILMN_1724609	SLC2A8	29988	solute carrier family 2, (facilitated glucose transporter) member 8 (SLC2A8), mRNA.	9	129199285	129209987	+	rs7853047	9	129237921	0	ZNF79	7633	0.4034	0.4476	1	1	27934	cis	5.852e-11	0.000999	0.2629	0.3069	41	76	26
crblm	ILMN_1724609	SLC2A8	29988	solute carrier family 2, (facilitated glucose transporter) member 8 (SLC2A8), mRNA.	9	129199285	129209987	+	rs7875862	9	129285366	0	LRSAM1	90678	0.3964	0.4441	1	1	75379	cis	1.874e-11	0.000999	0.2745	-0.2905	47	65	31
crblm	ILMN_1724609	SLC2A8	29988	solute carrier family 2, (facilitated glucose transporter) member 8 (SLC2A8), mRNA.	9	129199285	129209987	+	rs2247303	9	129253119	0	RPL12	6136	0.4034	0.4476	1	1	43132	cis	5.852e-11	0.000999	0.2629	0.3069	41	76	26
crblm	ILMN_1724609	SLC2A8	29988	solute carrier family 2, (facilitated glucose transporter) member 8 (SLC2A8), mRNA.	9	129199285	129209987	+	rs2243903	9	129259564	0	LRSAM1	90678	0.4034	0.4476	1	1	49577	cis	5.852e-11	0.000999	0.2629	0.3069	41	76	26
crblm	ILMN_1724609	SLC2A8	29988	solute carrier family 2, (facilitated glucose transporter) member 8 (SLC2A8), mRNA.	9	129199285	129209987	+	rs7048256	9	129172213	0	GARNL3	84253	0.4559	0.3392	1	1	27072	cis	4.977e-08	0.02398	0.1907	-0.2747	60	69	14
crblm	ILMN_1724609	SLC2A8	29988	solute carrier family 2, (facilitated glucose transporter) member 8 (SLC2A8), mRNA.	9	129199285	129209987	+	rs2246375	9	129285608	0	LRSAM1	90678	0.3964	0.4441	1	1	75621	cis	1.874e-11	0.000999	0.2745	-0.2905	47	65	31
crblm	ILMN_1724609	SLC2A8	29988	solute carrier family 2, (facilitated glucose transporter) member 8 (SLC2A8), mRNA.	9	129199285	129209987	+	rs10513484	9	129187427	0	GARNL3	84253	0.8539	0.3427	1	1	11858	cis	3.575e-08	0.02098	0.1944	-0.2692	61	66	16
crblm	ILMN_1724609	SLC2A8	29988	solute carrier family 2, (facilitated glucose transporter) member 8 (SLC2A8), mRNA.	9	129199285	129209987	+	rs13292096	9	129231007	0	ZNF79	7633	0.4034	0.4476	1	1	21020	cis	5.852e-11	0.000999	0.2629	0.3069	41	76	26
crblm	ILMN_1724609	SLC2A8	29988	solute carrier family 2, (facilitated glucose transporter) member 8 (SLC2A8), mRNA.	9	129199285	129209987	+	rs7847022	9	129173118	0	GARNL3	84253	0.5685	0.3217	1	1	26167	cis	6.497e-09	0.001998	0.2131	-0.2914	64	66	13
crblm	ILMN_1724609	SLC2A8	29988	solute carrier family 2, (facilitated glucose transporter) member 8 (SLC2A8), mRNA.	9	129199285	129209987	+	rs10987645	9	129221044	-5437	ZNF79	7633	0.4034	0.4476	1	1	11057	cis	5.852e-11	0.000999	0.2629	0.3069	41	76	26
crblm	ILMN_1724609	SLC2A8	29988	solute carrier family 2, (facilitated glucose transporter) member 8 (SLC2A8), mRNA.	9	129199285	129209987	+	rs2243767	9	129261209	0	LRSAM1	90678	0.4034	0.4476	1	1	51222	cis	5.852e-11	0.000999	0.2629	0.3069	41	76	26
crblm	ILMN_1724609	SLC2A8	29988	solute carrier family 2, (facilitated glucose transporter) member 8 (SLC2A8), mRNA.	9	129199285	129209987	+	rs2248025	9	129246583	0	ZNF79	7633	0.3083	0.4406	1	1	36596	cis	1.553e-11	0.000999	0.2764	-0.2901	48	64	31
crblm	ILMN_1724609	SLC2A8	29988	solute carrier family 2, (facilitated glucose transporter) member 8 (SLC2A8), mRNA.	9	129199285	129209987	+	rs7869823	9	129241910	0	ZNF79	7633	0.4034	0.4476	1	1	31923	cis	5.852e-11	0.000999	0.2629	0.3069	41	76	26
crblm	ILMN_1724609	SLC2A8	29988	solute carrier family 2, (facilitated glucose transporter) member 8 (SLC2A8), mRNA.	9	129199285	129209987	+	rs2247905	9	129248197	727	ZNF79	7633	0.4034	0.4476	1	1	38210	cis	5.852e-11	0.000999	0.2629	0.3069	41	76	26
crblm	ILMN_1724609	SLC2A8	29988	solute carrier family 2, (facilitated glucose transporter) member 8 (SLC2A8), mRNA.	9	129199285	129209987	+	rs2247573	9	129250767	0	RPL12	6136	0.4034	0.4476	1	1	40780	cis	5.852e-11	0.000999	0.2629	0.3069	41	76	26
crblm	ILMN_1724609	SLC2A8	29988	solute carrier family 2, (facilitated glucose transporter) member 8 (SLC2A8), mRNA.	9	129199285	129209987	+	rs10987613	9	129165005	0	GARNL3	84253	0.5685	0.3217	1	1	34280	cis	6.497e-09	0.001998	0.2131	-0.2914	64	66	13
crblm	ILMN_1724609	SLC2A8	29988	solute carrier family 2, (facilitated glucose transporter) member 8 (SLC2A8), mRNA.	9	129199285	129209987	+	rs2254437	9	129264748	0	LRSAM1	90678	0.4034	0.4476	1	1	54761	cis	5.852e-11	0.000999	0.2629	0.3069	41	76	26
crblm	ILMN_1724609	SLC2A8	29988	solute carrier family 2, (facilitated glucose transporter) member 8 (SLC2A8), mRNA.	9	129199285	129209987	+	rs2491101	9	129255070	0	LRSAM1	90678	0.3107	0.4366	0.993	0.993	45083	cis	3.112e-11	0.000999	0.271	-0.2884	48	64	30
crblm	ILMN_1724609	SLC2A8	29988	solute carrier family 2, (facilitated glucose transporter) member 8 (SLC2A8), mRNA.	9	129199285	129209987	+	rs2246600	9	129283667	0	LRSAM1	90678	0.3964	0.4441	1	1	73680	cis	1.874e-11	0.000999	0.2745	-0.2905	47	65	31
crblm	ILMN_1724609	SLC2A8	29988	solute carrier family 2, (facilitated glucose transporter) member 8 (SLC2A8), mRNA.	9	129199285	129209987	+	rs2249052	9	129297981	0	LRSAM1	90678	0.3964	0.4441	1	1	87994	cis	1.874e-11	0.000999	0.2745	-0.2905	47	65	31
crblm	ILMN_1724609	SLC2A8	29988	solute carrier family 2, (facilitated glucose transporter) member 8 (SLC2A8), mRNA.	9	129199285	129209987	+	rs2244218	9	129256772	0	LRSAM1	90678	0.3083	0.4406	1	1	46785	cis	1.553e-11	0.000999	0.2764	-0.2901	48	64	31
crblm	ILMN_1724609	SLC2A8	29988	solute carrier family 2, (facilitated glucose transporter) member 8 (SLC2A8), mRNA.	9	129199285	129209987	+	rs2253639	9	129271238	0	LRSAM1	90678	0.4034	0.4476	1	1	61251	cis	5.852e-11	0.000999	0.2629	0.3069	41	76	26
crblm	ILMN_1724609	SLC2A8	29988	solute carrier family 2, (facilitated glucose transporter) member 8 (SLC2A8), mRNA.	9	129199285	129209987	+	rs6635	9	129209695	0	SLC2A8	29988	0.8511	0.3357	1	1	0	cis	8.561e-13	0.000999	0.3051	-0.3408	62	66	15
crblm	ILMN_1724609	SLC2A8	29988	solute carrier family 2, (facilitated glucose transporter) member 8 (SLC2A8), mRNA.	9	129199285	129209987	+	rs3824414	9	129206678	0	SLC2A8	29988	0.6103	0.4336	1	1	0	cis	6.537e-11	0.000999	0.2618	0.3038	44	74	25
crblm	ILMN_1724609	SLC2A8	29988	solute carrier family 2, (facilitated glucose transporter) member 8 (SLC2A8), mRNA.	9	129199285	129209987	+	rs1139400	9	129249932	0	RPL12	6136	0.4926	0.4231	1	1	39945	cis	2.018e-09	0.000999	0.2258	0.2861	45	75	23
crblm	ILMN_1724609	SLC2A8	29988	solute carrier family 2, (facilitated glucose transporter) member 8 (SLC2A8), mRNA.	9	129199285	129209987	+	rs3824413	9	129207211	0	SLC2A8	29988	0.8511	0.3357	1	1	0	cis	8.561e-13	0.000999	0.3051	-0.3408	62	66	15
crblm	ILMN_1724609	SLC2A8	29988	solute carrier family 2, (facilitated glucose transporter) member 8 (SLC2A8), mRNA.	9	129199285	129209987	+	rs2488903	9	129301897	0	LRSAM1	90678	0.2223	0.4021	1	1	91910	cis	1.12e-08	0.003996	0.2072	0.2832	47	77	19
crblm	ILMN_1724609	SLC2A8	29988	solute carrier family 2, (facilitated glucose transporter) member 8 (SLC2A8), mRNA.	9	129199285	129209987	+	rs2246000	9	129288965	0	LRSAM1	90678	0.2223	0.4021	1	1	78978	cis	1.12e-08	0.003996	0.2072	0.2832	47	77	19
crblm	ILMN_1724609	SLC2A8	29988	solute carrier family 2, (facilitated glucose transporter) member 8 (SLC2A8), mRNA.	9	129199285	129209987	+	rs2995822	9	129274455	0	LRSAM1	90678	0.3964	0.4441	1	1	64468	cis	1.874e-11	0.000999	0.2745	-0.2905	47	65	31
crblm	ILMN_1724609	SLC2A8	29988	solute carrier family 2, (facilitated glucose transporter) member 8 (SLC2A8), mRNA.	9	129199285	129209987	+	rs2243906	9	129259490	0	LRSAM1	90678	0.4034	0.4476	1	1	49503	cis	5.852e-11	0.000999	0.2629	0.3069	41	76	26
crblm	ILMN_1724609	SLC2A8	29988	solute carrier family 2, (facilitated glucose transporter) member 8 (SLC2A8), mRNA.	9	129199285	129209987	+	rs4628351	9	129236054	0	ZNF79	7633	0.4034	0.4476	1	1	26067	cis	5.852e-11	0.000999	0.2629	0.3069	41	76	26
crblm	ILMN_1724609	SLC2A8	29988	solute carrier family 2, (facilitated glucose transporter) member 8 (SLC2A8), mRNA.	9	129199285	129209987	+	rs10739692	9	129232586	0	ZNF79	7633	0.4034	0.4476	1	1	22599	cis	5.852e-11	0.000999	0.2629	0.3069	41	76	26
crblm	ILMN_1724609	SLC2A8	29988	solute carrier family 2, (facilitated glucose transporter) member 8 (SLC2A8), mRNA.	9	129199285	129209987	+	rs2245677	9	129291333	0	LRSAM1	90678	0.2342	0.4371	1	1	81346	cis	6.933e-12	0.000999	0.2845	-0.2929	49	63	31
crblm	ILMN_1724609	SLC2A8	29988	solute carrier family 2, (facilitated glucose transporter) member 8 (SLC2A8), mRNA.	9	129199285	129209987	+	rs10760483	9	129169828	0	GARNL3	84253	0.5685	0.3217	1	1	29457	cis	6.497e-09	0.001998	0.2131	-0.2914	64	66	13
crblm	ILMN_1724609	SLC2A8	29988	solute carrier family 2, (facilitated glucose transporter) member 8 (SLC2A8), mRNA.	9	129199285	129209987	+	rs2243464	9	129288187	0	LRSAM1	90678	0.3964	0.4441	1	1	78200	cis	1.874e-11	0.000999	0.2745	-0.2905	47	65	31
crblm	ILMN_1724609	SLC2A8	29988	solute carrier family 2, (facilitated glucose transporter) member 8 (SLC2A8), mRNA.	9	129199285	129209987	+	rs2247322	9	129252697	0	RPL12	6136	0.4034	0.4476	1	1	42710	cis	5.852e-11	0.000999	0.2629	0.3069	41	76	26
crblm	ILMN_1724609	SLC2A8	29988	solute carrier family 2, (facilitated glucose transporter) member 8 (SLC2A8), mRNA.	9	129199285	129209987	+	rs3808839	9	129197598	-1687	SLC2A8	29988	1	0.3287	1	1	1687	cis	3.366e-09	0.000999	0.2203	-0.288	64	64	15
crblm	ILMN_1724609	SLC2A8	29988	solute carrier family 2, (facilitated glucose transporter) member 8 (SLC2A8), mRNA.	9	129199285	129209987	+	rs3802363	9	129207390	0	SLC2A8	29988	0.8511	0.3357	1	1	0	cis	8.561e-13	0.000999	0.3051	-0.3408	62	66	15
crblm	ILMN_1724609	SLC2A8	29988	solute carrier family 2, (facilitated glucose transporter) member 8 (SLC2A8), mRNA.	9	129199285	129209987	+	rs2253669	9	129270335	0	LRSAM1	90678	0.6132	0.4406	1	1	60348	cis	6.217e-11	0.000999	0.2623	0.3029	43	74	26
crblm	ILMN_1724609	SLC2A8	29988	solute carrier family 2, (facilitated glucose transporter) member 8 (SLC2A8), mRNA.	9	129199285	129209987	+	rs10987640	9	129212807	2820	SLC2A8	29988	0.8173	0.2378	1	1	2820	cis	1.564e-08	0.00999	0.2035	-0.3099	82	54	7
crblm	ILMN_1724609	SLC2A8	29988	solute carrier family 2, (facilitated glucose transporter) member 8 (SLC2A8), mRNA.	9	129199285	129209987	+	rs2247310	9	129252931	0	RPL12	6136	0.4034	0.4476	1	1	42944	cis	5.852e-11	0.000999	0.2629	0.3069	41	76	26
crblm	ILMN_1724609	SLC2A8	29988	solute carrier family 2, (facilitated glucose transporter) member 8 (SLC2A8), mRNA.	9	129199285	129209987	+	rs1539568	9	129281930	0	LRSAM1	90678	0.3964	0.4441	1	1	71943	cis	1.874e-11	0.000999	0.2745	-0.2905	47	65	31
crblm	ILMN_1724609	SLC2A8	29988	solute carrier family 2, (facilitated glucose transporter) member 8 (SLC2A8), mRNA.	9	129199285	129209987	+	rs2243608	9	129266730	0	LRSAM1	90678	0.4034	0.4476	1	1	56743	cis	5.852e-11	0.000999	0.2629	0.3069	41	76	26
crblm	ILMN_1724609	SLC2A8	29988	solute carrier family 2, (facilitated glucose transporter) member 8 (SLC2A8), mRNA.	9	129199285	129209987	+	rs6478780	9	129240254	0	ZNF79	7633	0.4034	0.4476	1	1	30267	cis	5.852e-11	0.000999	0.2629	0.3069	41	76	26
crblm	ILMN_1724609	SLC2A8	29988	solute carrier family 2, (facilitated glucose transporter) member 8 (SLC2A8), mRNA.	9	129199285	129209987	+	rs2251409	9	129325971	0	FAM129B	64855	0.1139	0.3916	1	1	115984	cis	2.44e-08	0.01598	0.1986	0.2826	48	78	17
crblm	ILMN_1724609	SLC2A8	29988	solute carrier family 2, (facilitated glucose transporter) member 8 (SLC2A8), mRNA.	9	129199285	129209987	+	rs2247781	9	129248745	-1030	RPL12	6136	0.4034	0.4476	1	1	38758	cis	5.852e-11	0.000999	0.2629	0.3069	41	76	26
crblm	ILMN_1724609	SLC2A8	29988	solute carrier family 2, (facilitated glucose transporter) member 8 (SLC2A8), mRNA.	9	129199285	129209987	+	rs2244468	9	129255100	0	LRSAM1	90678	0.4034	0.4476	1	1	45113	cis	5.852e-11	0.000999	0.2629	0.3069	41	76	26
crblm	ILMN_1724609	SLC2A8	29988	solute carrier family 2, (facilitated glucose transporter) member 8 (SLC2A8), mRNA.	9	129199285	129209987	+	rs10987637	9	129208147	0	SLC2A8	29988	0.8511	0.3357	1	1	0	cis	8.561e-13	0.000999	0.3051	-0.3408	62	66	15
crblm	ILMN_1724609	SLC2A8	29988	solute carrier family 2, (facilitated glucose transporter) member 8 (SLC2A8), mRNA.	9	129199285	129209987	+	rs10987629	9	129188561	0	GARNL3	84253	1	0.3287	1	1	10724	cis	3.366e-09	0.000999	0.2203	-0.288	64	64	15
crblm	ILMN_1724609	SLC2A8	29988	solute carrier family 2, (facilitated glucose transporter) member 8 (SLC2A8), mRNA.	9	129199285	129209987	+	rs2250161	9	129277177	0	LRSAM1	90678	0.3964	0.4441	1	1	67190	cis	1.874e-11	0.000999	0.2745	-0.2905	47	65	31
crblm	ILMN_1724609	SLC2A8	29988	solute carrier family 2, (facilitated glucose transporter) member 8 (SLC2A8), mRNA.	9	129199285	129209987	+	rs7869023	9	129241499	0	ZNF79	7633	0.4034	0.4476	1	1	31512	cis	5.852e-11	0.000999	0.2629	0.3069	41	76	26
crblm	ILMN_1724609	SLC2A8	29988	solute carrier family 2, (facilitated glucose transporter) member 8 (SLC2A8), mRNA.	9	129199285	129209987	+	rs1547840	9	129292128	0	LRSAM1	90678	0.3964	0.4441	1	1	82141	cis	1.874e-11	0.000999	0.2745	-0.2905	47	65	31
crblm	ILMN_1724609	SLC2A8	29988	solute carrier family 2, (facilitated glucose transporter) member 8 (SLC2A8), mRNA.	9	129199285	129209987	+	rs17464948	9	129221707	-4774	ZNF79	7633	0.0612	0.4748	0.972	0.972	11720	cis	3.865e-12	0.000999	0.2974	-0.2936	44	58	37
crblm	ILMN_1724609	SLC2A8	29988	solute carrier family 2, (facilitated glucose transporter) member 8 (SLC2A8), mRNA.	9	129199285	129209987	+	rs3088163	9	129209821	0	SLC2A8	29988	0.8511	0.3357	1	1	0	cis	8.561e-13	0.000999	0.3051	-0.3408	62	66	15
crblm	ILMN_1724609	SLC2A8	29988	solute carrier family 2, (facilitated glucose transporter) member 8 (SLC2A8), mRNA.	9	129199285	129209987	+	rs2246011	9	129288706	0	LRSAM1	90678	0.2223	0.4021	1	1	78719	cis	1.12e-08	0.003996	0.2072	0.2832	47	77	19
crblm	ILMN_1724609	SLC2A8	29988	solute carrier family 2, (facilitated glucose transporter) member 8 (SLC2A8), mRNA.	9	129199285	129209987	+	rs2243898	9	129259811	0	LRSAM1	90678	0.4034	0.4476	1	1	49824	cis	1.933e-09	0.000999	0.2262	0.2846	41	76	26
crblm	ILMN_1724609	SLC2A8	29988	solute carrier family 2, (facilitated glucose transporter) member 8 (SLC2A8), mRNA.	9	129199285	129209987	+	rs7047760	9	129214917	4930	SLC2A8	29988	0.8511	0.3357	1	1	4930	cis	8.561e-13	0.000999	0.3051	-0.3408	62	66	15
crblm	ILMN_1724609	SLC2A8	29988	solute carrier family 2, (facilitated glucose transporter) member 8 (SLC2A8), mRNA.	9	129199285	129209987	+	rs2245389	9	129306387	789	LRSAM1	90678	0.2193	0.3916	1	1	96400	cis	1.301e-08	0.004995	0.2055	0.2827	49	76	18
crblm	ILMN_1724609	SLC2A8	29988	solute carrier family 2, (facilitated glucose transporter) member 8 (SLC2A8), mRNA.	9	129199285	129209987	+	rs2243784	9	129260777	0	LRSAM1	90678	0.4034	0.4476	1	1	50790	cis	5.852e-11	0.000999	0.2629	0.3069	41	76	26
crblm	ILMN_1724609	SLC2A8	29988	solute carrier family 2, (facilitated glucose transporter) member 8 (SLC2A8), mRNA.	9	129199285	129209987	+	rs4504745	9	129237235	0	ZNF79	7633	0.4034	0.4476	1	1	27248	cis	5.852e-11	0.000999	0.2629	0.3069	41	76	26
crblm	ILMN_1724609	SLC2A8	29988	solute carrier family 2, (facilitated glucose transporter) member 8 (SLC2A8), mRNA.	9	129199285	129209987	+	rs2253411	9	129272730	0	LRSAM1	90678	0.3083	0.4406	1	1	62743	cis	1.553e-11	0.000999	0.2764	-0.2901	48	64	31
crblm	ILMN_1724333	TOR1B	27348	torsin family 1, member B (torsin B) (TOR1B), mRNA.	9	131605252	131613380	+	rs7025488	9	131596622	-8630	TOR1B	27348	0.5172	0.2587	0.986	1	8630	cis	2.588e-14	0.000999	0.3422	0.2156	78	52	11
crblm	ILMN_1724333	TOR1B	27348	torsin family 1, member B (torsin B) (TOR1B), mRNA.	9	131605252	131613380	+	rs13283584	9	131614683	-358	TOR1A	1861	0.5083	0.2552	0.986	1	1303	cis	4.053e-14	0.000999	0.338	0.2142	79	51	11
crblm	ILMN_1724333	TOR1B	27348	torsin family 1, member B (torsin B) (TOR1B), mRNA.	9	131605252	131613380	+	rs7040096	9	131596795	-8457	TOR1B	27348	0.6651	0.2622	0.986	1	8457	cis	6.237e-14	0.000999	0.334	0.2131	77	53	11
crblm	ILMN_1724333	TOR1B	27348	torsin family 1, member B (torsin B) (TOR1B), mRNA.	9	131605252	131613380	+	rs13297609	9	131620507	0	TOR1A	1861	0.09536	0.1853	0.986	1	7127	cis	8.285e-11	0.000999	0.2626	0.2038	96	37	8
crblm	ILMN_1724333	TOR1B	27348	torsin family 1, member B (torsin B) (TOR1B), mRNA.	9	131605252	131613380	+	rs2296793	9	131624879	0	TOR1A	1861	0.5083	0.2552	0.986	1	11499	cis	4.053e-14	0.000999	0.338	0.2142	79	51	11
crblm	ILMN_1724333	TOR1B	27348	torsin family 1, member B (torsin B) (TOR1B), mRNA.	9	131605252	131613380	+	rs8719	9	131629454	0	C9orf78	51759	0.5172	0.2587	0.986	1	16074	cis	9.745e-14	0.000999	0.3297	0.2116	78	52	11
crblm	ILMN_1724333	TOR1B	27348	torsin family 1, member B (torsin B) (TOR1B), mRNA.	9	131605252	131613380	+	rs3814547	9	131636842	0	C9orf78	51759	0.5172	0.2587	0.986	1	23462	cis	9.745e-14	0.000999	0.3297	0.2116	78	52	11
crblm	ILMN_1724333	TOR1B	27348	torsin family 1, member B (torsin B) (TOR1B), mRNA.	9	131605252	131613380	+	rs2287367	9	131612614	0	TOR1B	27348	0.6651	0.2622	0.986	1	0	cis	6.237e-14	0.000999	0.334	0.2131	77	53	11
crblm	ILMN_1724333	TOR1B	27348	torsin family 1, member B (torsin B) (TOR1B), mRNA.	9	131605252	131613380	+	rs7023281	9	131641796	0	USP20	10868	1	0.2483	0.986	1	28416	cis	5.373e-13	0.000999	0.3133	0.2137	79	53	9
crblm	ILMN_1724333	TOR1B	27348	torsin family 1, member B (torsin B) (TOR1B), mRNA.	9	131605252	131613380	+	rs13298190	9	131591060	-14192	TOR1B	27348	0.8317	0.2692	0.986	1	14192	cis	1.755e-13	0.000999	0.3241	0.2102	75	55	11
crblm	ILMN_1724333	TOR1B	27348	torsin family 1, member B (torsin B) (TOR1B), mRNA.	9	131605252	131613380	+	rs7032945	9	131631193	0	C9orf78	51759	0.5172	0.2587	0.986	1	17813	cis	9.745e-14	0.000999	0.3297	0.2116	78	52	11
crblm	ILMN_1724333	TOR1B	27348	torsin family 1, member B (torsin B) (TOR1B), mRNA.	9	131605252	131613380	+	rs12634	9	131613357	0	TOR1B	27348	0.5172	0.2587	0.986	1	0	cis	2.588e-14	0.000999	0.3422	0.2156	78	52	11
crblm	ILMN_1724333	TOR1B	27348	torsin family 1, member B (torsin B) (TOR1B), mRNA.	9	131605252	131613380	+	rs2274507	9	131635852	0	C9orf78	51759	0.2628	0.2448	0.986	1	22472	cis	4.878e-14	0.000999	0.3363	0.2135	82	48	11
crblm	ILMN_1724333	TOR1B	27348	torsin family 1, member B (torsin B) (TOR1B), mRNA.	9	131605252	131613380	+	rs3814548	9	131636720	0	C9orf78	51759	0.2628	0.2448	0.986	1	23340	cis	4.878e-14	0.000999	0.3363	0.2135	82	48	11
crblm	ILMN_1724333	TOR1B	27348	torsin family 1, member B (torsin B) (TOR1B), mRNA.	9	131605252	131613380	+	rs11793162	9	131608993	0	TOR1B	27348	0.6651	0.2622	0.986	1	0	cis	6.237e-14	0.000999	0.334	0.2131	77	53	11
crblm	ILMN_1724333	TOR1B	27348	torsin family 1, member B (torsin B) (TOR1B), mRNA.	9	131605252	131613380	+	rs2302820	9	131609263	0	TOR1B	27348	0.6651	0.2622	0.986	1	0	cis	6.237e-14	0.000999	0.334	0.2131	77	53	11
crblm	ILMN_1724333	TOR1B	27348	torsin family 1, member B (torsin B) (TOR1B), mRNA.	9	131605252	131613380	+	rs7025980	9	131596987	-8265	TOR1B	27348	0.5172	0.2587	0.986	1	8265	cis	2.588e-14	0.000999	0.3422	0.2156	78	52	11
crblm	ILMN_1724333	TOR1B	27348	torsin family 1, member B (torsin B) (TOR1B), mRNA.	9	131605252	131613380	+	rs7867490	9	131589561	-15691	TOR1B	27348	0.1081	0.1888	0.986	1	15691	cis	6.542e-11	0.000999	0.265	0.2042	95	38	8
crblm	ILMN_1724333	TOR1B	27348	torsin family 1, member B (torsin B) (TOR1B), mRNA.	9	131605252	131613380	+	rs7873555	9	131586137	-19115	TOR1B	27348	0.5894	0.3601	0.986	1	19115	cis	2.779e-08	0.01199	0.1997	0.1513	58	63	20
crblm	ILMN_1724333	TOR1B	27348	torsin family 1, member B (torsin B) (TOR1B), mRNA.	9	131605252	131613380	+	rs7038930	9	131601657	-3595	TOR1B	27348	0.6651	0.2622	0.986	1	3595	cis	6.237e-14	0.000999	0.334	0.2131	77	53	11
crblm	ILMN_1724333	TOR1B	27348	torsin family 1, member B (torsin B) (TOR1B), mRNA.	9	131605252	131613380	+	rs2274508	9	131635892	0	C9orf78	51759	0.5172	0.2587	0.986	1	22512	cis	9.745e-14	0.000999	0.3297	0.2116	78	52	11
crblm	ILMN_1724333	TOR1B	27348	torsin family 1, member B (torsin B) (TOR1B), mRNA.	9	131605252	131613380	+	rs10988519	9	131605764	0	TOR1B	27348	0.6651	0.2622	0.986	1	0	cis	6.237e-14	0.000999	0.334	0.2131	77	53	11
crblm	ILMN_1724333	TOR1B	27348	torsin family 1, member B (torsin B) (TOR1B), mRNA.	9	131605252	131613380	+	rs3780697	9	131618931	0	TOR1A	1861	0.09536	0.1853	0.986	1	5551	cis	8.285e-11	0.000999	0.2626	0.2038	96	37	8
crblm	ILMN_1724333	TOR1B	27348	torsin family 1, member B (torsin B) (TOR1B), mRNA.	9	131605252	131613380	+	rs10115114	9	131589314	-15938	TOR1B	27348	0.8317	0.2692	0.986	1	15938	cis	1.755e-13	0.000999	0.3241	0.2102	75	55	11
crblm	ILMN_1724333	TOR1B	27348	torsin family 1, member B (torsin B) (TOR1B), mRNA.	9	131605252	131613380	+	rs3780698	9	131618932	0	TOR1A	1861	0.5172	0.2587	0.986	1	5552	cis	9.745e-14	0.000999	0.3297	0.2116	78	52	11
crblm	ILMN_1724333	TOR1B	27348	torsin family 1, member B (torsin B) (TOR1B), mRNA.	9	131605252	131613380	+	rs11789668	9	131609571	0	TOR1B	27348	0.3686	0.2483	0.986	1	0	cis	3.209e-14	0.000999	0.3402	0.2148	81	49	11
crblm	ILMN_1724333	TOR1B	27348	torsin family 1, member B (torsin B) (TOR1B), mRNA.	9	131605252	131613380	+	rs1043186	9	131613111	0	TOR1B	27348	0.3686	0.2483	0.986	1	0	cis	3.209e-14	0.000999	0.3402	0.2148	81	49	11
crblm	ILMN_1724333	TOR1B	27348	torsin family 1, member B (torsin B) (TOR1B), mRNA.	9	131605252	131613380	+	rs7031424	9	131594842	-10410	TOR1B	27348	0.3686	0.2483	0.986	1	10410	cis	3.209e-14	0.000999	0.3402	0.2148	81	49	11
crblm	ILMN_1724333	TOR1B	27348	torsin family 1, member B (torsin B) (TOR1B), mRNA.	9	131605252	131613380	+	rs13283293	9	131614298	-743	TOR1A	1861	0.6651	0.2622	0.986	1	918	cis	6.237e-14	0.000999	0.334	0.2131	77	53	11
crblm	ILMN_1724333	TOR1B	27348	torsin family 1, member B (torsin B) (TOR1B), mRNA.	9	131605252	131613380	+	rs7031941	9	131594943	-10309	TOR1B	27348	0.6718	0.2657	0.986	1	10309	cis	7.589e-14	0.000999	0.3321	0.2126	76	54	11
crblm	ILMN_1724333	TOR1B	27348	torsin family 1, member B (torsin B) (TOR1B), mRNA.	9	131605252	131613380	+	rs7026703	9	131593331	-11921	TOR1B	27348	0.6718	0.2657	0.986	1	11921	cis	7.589e-14	0.000999	0.3321	0.2126	76	54	11
crblm	ILMN_1724333	TOR1B	27348	torsin family 1, member B (torsin B) (TOR1B), mRNA.	9	131605252	131613380	+	rs7019254	9	131641050	0	USP20	10868	0.5172	0.2587	0.986	1	27670	cis	9.745e-14	0.000999	0.3297	0.2116	78	52	11
crblm	ILMN_1724333	TOR1B	27348	torsin family 1, member B (torsin B) (TOR1B), mRNA.	9	131605252	131613380	+	rs13285323	9	131593926	-11326	TOR1B	27348	0.6718	0.2657	0.986	1	11326	cis	7.589e-14	0.000999	0.3321	0.2126	76	54	11
crblm	ILMN_1724333	TOR1B	27348	torsin family 1, member B (torsin B) (TOR1B), mRNA.	9	131605252	131613380	+	rs9722212	9	131592845	-12407	TOR1B	27348	0.6718	0.2657	0.986	1	12407	cis	7.589e-14	0.000999	0.3321	0.2126	76	54	11
crblm	ILMN_1724333	TOR1B	27348	torsin family 1, member B (torsin B) (TOR1B), mRNA.	9	131605252	131613380	+	rs7030912	9	131594483	-10769	TOR1B	27348	0.1081	0.1888	0.986	1	10769	cis	6.542e-11	0.000999	0.265	0.2042	95	38	8
crblm	ILMN_1724333	TOR1B	27348	torsin family 1, member B (torsin B) (TOR1B), mRNA.	9	131605252	131613380	+	rs7031347	9	131594527	-10725	TOR1B	27348	0.6718	0.2657	0.986	1	10725	cis	7.589e-14	0.000999	0.3321	0.2126	76	54	11
crblm	ILMN_1724333	TOR1B	27348	torsin family 1, member B (torsin B) (TOR1B), mRNA.	9	131605252	131613380	+	rs13297359	9	131643217	0	USP20	10868	0.8226	0.2448	0.986	1	29837	cis	2.201e-13	0.000999	0.3219	0.2166	80	52	9
crblm	ILMN_1724333	TOR1B	27348	torsin family 1, member B (torsin B) (TOR1B), mRNA.	9	131605252	131613380	+	rs10116248	9	131608321	0	TOR1B	27348	0.6651	0.2622	0.986	1	0	cis	6.237e-14	0.000999	0.334	0.2131	77	53	11
crblm	ILMN_1724333	TOR1B	27348	torsin family 1, member B (torsin B) (TOR1B), mRNA.	9	131605252	131613380	+	rs3814545	9	131639178	0	USP20	10868	0.2628	0.2448	0.986	1	25798	cis	4.878e-14	0.000999	0.3363	0.2135	82	48	11
crblm	ILMN_1724333	TOR1B	27348	torsin family 1, member B (torsin B) (TOR1B), mRNA.	9	131605252	131613380	+	rs3814546	9	131638922	0	USP20	10868	0.5172	0.2587	0.986	1	25542	cis	9.745e-14	0.000999	0.3297	0.2116	78	52	11
crblm	ILMN_1724333	TOR1B	27348	torsin family 1, member B (torsin B) (TOR1B), mRNA.	9	131605252	131613380	+	rs11790814	9	131641724	0	USP20	10868	0.3686	0.2483	0.986	1	28344	cis	1.198e-13	0.000999	0.3278	0.2108	81	49	11
crblm	ILMN_1724333	TOR1B	27348	torsin family 1, member B (torsin B) (TOR1B), mRNA.	9	131605252	131613380	+	rs7025334	9	131596512	-8740	TOR1B	27348	0.1081	0.1888	0.986	1	8740	cis	6.542e-11	0.000999	0.265	0.2042	95	38	8
crblm	ILMN_1724333	TOR1B	27348	torsin family 1, member B (torsin B) (TOR1B), mRNA.	9	131605252	131613380	+	rs11793686	9	131639789	0	USP20	10868	0.5172	0.2587	0.986	1	26409	cis	9.745e-14	0.000999	0.3297	0.2116	78	52	11
crblm	ILMN_1652642	SURF6	6838	surfeit 6 (SURF6), mRNA.	9	135187372	135192867	-	rs12763	9	135217081	0	SURF2	6835	0.719	0.3566	0.951	1	24214	cis	4.17e-14	0.000999	0.3479	0.1774	57	62	17
crblm	ILMN_1652642	SURF6	6838	surfeit 6 (SURF6), mRNA.	9	135187372	135192867	-	rs3118662	9	135268691	0	REXO4	57109	0.719	0.3566	0.951	1	75824	cis	4.417e-14	0.000999	0.3473	0.1772	57	62	17
crblm	ILMN_1652642	SURF6	6838	surfeit 6 (SURF6), mRNA.	9	135187372	135192867	-	rs10751505	9	135185195	-2177	SURF6	6838	0.7068	0.3252	0.951	1	2177	cis	3.708e-17	0.000999	0.4121	0.1922	63	57	16
crblm	ILMN_1652642	SURF6	6838	surfeit 6 (SURF6), mRNA.	9	135187372	135192867	-	rs3124781	9	135265134	0	REXO4	57109	0.719	0.3566	0.951	1	72267	cis	4.417e-14	0.000999	0.3473	0.1772	57	62	17
crblm	ILMN_1652642	SURF6	6838	surfeit 6 (SURF6), mRNA.	9	135187372	135192867	-	rs10901263	9	135182693	-4679	SURF6	6838	0.3832	0.2552	0.951	1	4679	cis	5.908e-10	0.000999	0.2497	0.1711	74	55	7
crblm	ILMN_1652642	SURF6	6838	surfeit 6 (SURF6), mRNA.	9	135187372	135192867	-	rs2296810	9	135217515	0	SURF2	6835	0.719	0.3566	0.951	1	24648	cis	4.17e-14	0.000999	0.3479	0.1774	57	62	17
crblm	ILMN_1652642	SURF6	6838	surfeit 6 (SURF6), mRNA.	9	135187372	135192867	-	rs3124751	9	135255727	0	C9orf96	169436	0.5886	0.3636	0.951	1	62860	cis	2.563e-14	0.000999	0.3526	0.1798	55	64	17
crblm	ILMN_1652642	SURF6	6838	surfeit 6 (SURF6), mRNA.	9	135187372	135192867	-	rs2494	9	135219654	0	SURF4	6836	0.719	0.3566	0.951	1	26787	cis	4.17e-14	0.000999	0.3479	0.1774	57	62	17
crblm	ILMN_1652642	SURF6	6838	surfeit 6 (SURF6), mRNA.	9	135187372	135192867	-	rs10793964	9	135188410	0	SURF6	6838	0.706	0.3322	0.951	1	0	cis	6.218e-16	0.000999	0.3871	0.1843	62	57	17
crblm	ILMN_1652642	SURF6	6838	surfeit 6 (SURF6), mRNA.	9	135187372	135192867	-	rs3124779	9	135271787	0	REXO4	57109	0.3806	0.3916	0.951	1	78920	cis	1.003e-11	0.000999	0.2932	0.1639	49	68	19
crblm	ILMN_1652642	SURF6	6838	surfeit 6 (SURF6), mRNA.	9	135187372	135192867	-	rs1059773	9	135218686	0	SURF4	6836	0.719	0.3566	0.951	1	25819	cis	4.17e-14	0.000999	0.3479	0.1774	57	62	17
crblm	ILMN_1652642	SURF6	6838	surfeit 6 (SURF6), mRNA.	9	135187372	135192867	-	rs2285489	9	135279195	0	ADAMTS13	11093	0.7132	0.3497	0.951	1	86328	cis	1.299e-11	0.000999	0.2905	0.1637	58	62	16
crblm	ILMN_1652642	SURF6	6838	surfeit 6 (SURF6), mRNA.	9	135187372	135192867	-	rs17150482	9	135184416	-2956	SURF6	6838	0.379	0.2517	0.951	1	2956	cis	3.609e-09	0.001998	0.2296	0.1519	78	47	11
crblm	ILMN_1652642	SURF6	6838	surfeit 6 (SURF6), mRNA.	9	135187372	135192867	-	rs2073933	9	135295096	0	ADAMTS13	11093	1	0.3147	0.951	1	102229	cis	4.874e-14	0.000999	0.3464	0.1808	64	58	14
crblm	ILMN_1652642	SURF6	6838	surfeit 6 (SURF6), mRNA.	9	135187372	135192867	-	rs886090	9	135189324	0	SURF6	6838	0.5712	0.3287	0.951	1	0	cis	3.141e-17	0.000999	0.4135	0.19	63	56	17
crblm	ILMN_1663407	SURF1	6834	surfeit 1 (SURF1), nuclear gene encoding mitochondrial protein, mRNA.	9	135208486	135213181	-	rs3124782	9	135260817	0	C9orf96	169436	0.3181	0.4895	1	1	47636	cis	2.999e-08	0.01499	0.1963	0.2182	34	78	31
crblm	ILMN_1663407	SURF1	6834	surfeit 1 (SURF1), nuclear gene encoding mitochondrial protein, mRNA.	9	135208486	135213181	-	rs599924	9	135208412	-74	SURF1	6834	0.3181	0.4895	1	1	74	cis	4.247e-08	0.02198	0.1924	0.216	34	78	31
crblm	ILMN_1663407	SURF1	6834	surfeit 1 (SURF1), nuclear gene encoding mitochondrial protein, mRNA.	9	135208486	135213181	-	rs671410	9	135301500	0	ADAMTS13	11093	1	0.5	1	1	88319	cis	1.165e-09	0.002997	0.2317	-0.2251	36	71	36
crblm	ILMN_1663407	SURF1	6834	surfeit 1 (SURF1), nuclear gene encoding mitochondrial protein, mRNA.	9	135208486	135213181	-	rs3124768	9	135294318	0	ADAMTS13	11093	0.867	0.4685	1	1	81137	cis	3.551e-10	0.001998	0.2442	-0.2304	41	70	32
crblm	ILMN_1663407	SURF1	6834	surfeit 1 (SURF1), nuclear gene encoding mitochondrial protein, mRNA.	9	135208486	135213181	-	rs1179037	9	135228330	0	SURF4	6836	0.3181	0.4895	1	1	15149	cis	4.247e-08	0.02198	0.1924	0.216	34	78	31
crblm	ILMN_1663407	SURF1	6834	surfeit 1 (SURF1), nuclear gene encoding mitochondrial protein, mRNA.	9	135208486	135213181	-	rs739469	9	135288550	0	ADAMTS13	11093	0.867	0.4685	1	1	75369	cis	3.551e-10	0.001998	0.2442	-0.2304	41	70	32
crblm	ILMN_1663407	SURF1	6834	surfeit 1 (SURF1), nuclear gene encoding mitochondrial protein, mRNA.	9	135208486	135213181	-	rs487820	9	135202190	0	MED22	6837	0.2436	0.486	1	1	6296	cis	3.571e-08	0.01898	0.1944	0.2189	34	79	30
crblm	ILMN_1663407	SURF1	6834	surfeit 1 (SURF1), nuclear gene encoding mitochondrial protein, mRNA.	9	135208486	135213181	-	rs484248	9	135208411	-75	SURF1	6834	0.3181	0.4895	1	1	75	cis	4.247e-08	0.02198	0.1924	0.216	34	78	31
crblm	ILMN_1663407	SURF1	6834	surfeit 1 (SURF1), nuclear gene encoding mitochondrial protein, mRNA.	9	135208486	135213181	-	rs2073932	9	135295260	0	ADAMTS13	11093	0.867	0.4685	1	1	82079	cis	3.551e-10	0.001998	0.2442	-0.2304	41	70	32
crblm	ILMN_1663407	SURF1	6834	surfeit 1 (SURF1), nuclear gene encoding mitochondrial protein, mRNA.	9	135208486	135213181	-	rs3124747	9	135257905	0	C9orf96	169436	1	0.3706	1	1	44724	cis	7.669e-09	0.005994	0.2113	-0.2255	56	68	19
crblm	ILMN_1663407	SURF1	6834	surfeit 1 (SURF1), nuclear gene encoding mitochondrial protein, mRNA.	9	135208486	135213181	-	rs3124752	9	135254314	0	C9orf96	169436	0.1833	0.4965	1	1	41133	cis	1.069e-08	0.005994	0.2077	0.2278	32	80	31
crblm	ILMN_1778321	SLC2A6	11182	solute carrier family 2 (facilitated glucose transporter), member 6 (SLC2A6), mRNA.	9	135326037	135334038	-	rs720289	7	123044628	0	ASB15	142685	1	0.338	0.986	0.993	NA	trans	2.796e-08	0.01698	0.1996	0.2038	62	63	16
crblm	ILMN_1811301	INPP5E	56623	inositol polyphosphate-5-phosphatase, 72 kDa (INPP5E), mRNA.	9	138442891	138454076	-	rs10781499	9	138386226	0	CARD9	64170	0.8652	0.4301	1	1	56665	cis	2.402e-12	0.000999	0.295	-0.3376	47	69	27
crblm	ILMN_1811301	INPP5E	56623	inositol polyphosphate-5-phosphatase, 72 kDa (INPP5E), mRNA.	9	138442891	138454076	-	rs8413	9	138443132	0	INPP5E	56623	1	0.458	1	1	0	cis	4.293e-27	0.000999	0.5626	-0.4668	42	71	30
crblm	ILMN_1811301	INPP5E	56623	inositol polyphosphate-5-phosphatase, 72 kDa (INPP5E), mRNA.	9	138442891	138454076	-	rs4378078	9	138495783	0	SEC16A	9919	1	0.4965	1	1	41707	cis	1.444e-19	0.000999	0.4416	0.4136	36	72	35
crblm	ILMN_1811301	INPP5E	56623	inositol polyphosphate-5-phosphatase, 72 kDa (INPP5E), mRNA.	9	138442891	138454076	-	rs3829111	9	138389304	-545	SNAPC4	6621	1	0.4545	1	1	53587	cis	7.364e-15	0.000999	0.3498	-0.3712	42	72	29
crblm	ILMN_1811301	INPP5E	56623	inositol polyphosphate-5-phosphatase, 72 kDa (INPP5E), mRNA.	9	138442891	138454076	-	rs3812571	9	138395115	0	SNAPC4	6621	1	0.4895	1	1	47776	cis	1.978e-09	0.000999	0.226	-0.296	37	72	34
crblm	ILMN_1811301	INPP5E	56623	inositol polyphosphate-5-phosphatase, 72 kDa (INPP5E), mRNA.	9	138442891	138454076	-	rs3812578	9	138419494	0	SDCCAG3	10807	0.1575	0.2937	1	1	23397	cis	1.683e-12	0.000999	0.2985	-0.3509	75	52	16
crblm	ILMN_1811301	INPP5E	56623	inositol polyphosphate-5-phosphatase, 72 kDa (INPP5E), mRNA.	9	138442891	138454076	-	rs11794847	9	138391568	0	SNAPC4	6621	1	0.4476	1	1	51323	cis	8.409e-14	0.000999	0.3273	-0.355	44	70	29
crblm	ILMN_1811301	INPP5E	56623	inositol polyphosphate-5-phosphatase, 72 kDa (INPP5E), mRNA.	9	138442891	138454076	-	rs11145974	9	138436565	0	PMPCA	23203	0.3309	0.3147	1	1	6326	cis	6.552e-14	0.000999	0.3296	-0.3669	70	56	17
crblm	ILMN_1811301	INPP5E	56623	inositol polyphosphate-5-phosphatase, 72 kDa (INPP5E), mRNA.	9	138442891	138454076	-	rs2756966	14	69054313	0	FLJ44817	400224	1	0.1958	1	1	NA	trans	3.34e-08	0.01798	0.1951	-0.3489	92	46	5
crblm	ILMN_1811301	INPP5E	56623	inositol polyphosphate-5-phosphatase, 72 kDa (INPP5E), mRNA.	9	138442891	138454076	-	rs4899298	14	69055251	0	FLJ44817	400224	1	0.1958	1	1	NA	trans	3.34e-08	0.01798	0.1951	-0.3489	92	46	5
crblm	ILMN_1811301	INPP5E	56623	inositol polyphosphate-5-phosphatase, 72 kDa (INPP5E), mRNA.	9	138442891	138454076	-	rs3812560	9	138389726	-123	SNAPC4	6621	0.7397	0.4965	1	1	53165	cis	1.341e-09	0.000999	0.2302	-0.3029	35	74	34
crblm	ILMN_1811301	INPP5E	56623	inositol polyphosphate-5-phosphatase, 72 kDa (INPP5E), mRNA.	9	138442891	138454076	-	rs11145919	9	138422347	0	SDCCAG3	10807	0.08901	0.3287	1	1	20544	cis	2.423e-10	0.000999	0.2482	-0.3075	69	54	20
crblm	ILMN_1811301	INPP5E	56623	inositol polyphosphate-5-phosphatase, 72 kDa (INPP5E), mRNA.	9	138442891	138454076	-	rs3812564	9	138391011	0	SNAPC4	6621	0.7397	0.4965	1	1	51880	cis	1.341e-09	0.000999	0.2302	-0.3029	35	74	34
crblm	ILMN_1811301	INPP5E	56623	inositol polyphosphate-5-phosphatase, 72 kDa (INPP5E), mRNA.	9	138442891	138454076	-	rs1135314	9	138378283	0	CARD9	64170	0.3747	0.3776	1	1	64608	cis	1.02e-08	0.006993	0.2082	-0.2811	58	62	23
crblm	ILMN_1811301	INPP5E	56623	inositol polyphosphate-5-phosphatase, 72 kDa (INPP5E), mRNA.	9	138442891	138454076	-	rs12378717	9	138405881	0	SNAPC4	6621	0.1071	0.2972	1	1	37010	cis	4.065e-12	0.000999	0.2898	-0.3412	75	51	17
crblm	ILMN_1811301	INPP5E	56623	inositol polyphosphate-5-phosphatase, 72 kDa (INPP5E), mRNA.	9	138442891	138454076	-	rs4266763	9	138409646	0	SNAPC4	6621	0.8662	0.4406	1	1	33245	cis	4.657e-14	0.000999	0.3328	-0.3643	44	72	27
crblm	ILMN_1811301	INPP5E	56623	inositol polyphosphate-5-phosphatase, 72 kDa (INPP5E), mRNA.	9	138442891	138454076	-	rs4498662	9	138410072	0	SNAPC4	6621	0.618	0.493	1	1	32819	cis	9.088e-10	0.000999	0.2343	-0.3079	35	75	33
crblm	ILMN_1811301	INPP5E	56623	inositol polyphosphate-5-phosphatase, 72 kDa (INPP5E), mRNA.	9	138442891	138454076	-	rs1128905	9	138373660	1168	GPSM1	26086	0.315	0.486	1	1	69231	cis	9.557e-10	0.000999	0.2338	0.2873	41	65	37
crblm	ILMN_1811301	INPP5E	56623	inositol polyphosphate-5-phosphatase, 72 kDa (INPP5E), mRNA.	9	138442891	138454076	-	rs10781510	9	138398994	0	SNAPC4	6621	0.7343	0.4406	1	1	43897	cis	1.345e-13	0.000999	0.3229	-0.3488	46	68	29
crblm	ILMN_1811301	INPP5E	56623	inositol polyphosphate-5-phosphatase, 72 kDa (INPP5E), mRNA.	9	138442891	138454076	-	rs4307445	9	138399597	0	SNAPC4	6621	1	0.4895	1	1	43294	cis	1.978e-09	0.000999	0.226	-0.296	37	72	34
crblm	ILMN_1811301	INPP5E	56623	inositol polyphosphate-5-phosphatase, 72 kDa (INPP5E), mRNA.	9	138442891	138454076	-	rs11145917	9	138422021	0	SDCCAG3	10807	0.8552	0.3566	1	1	20870	cis	2.14e-11	0.000999	0.2732	-0.3342	60	64	19
crblm	ILMN_1811301	INPP5E	56623	inositol polyphosphate-5-phosphatase, 72 kDa (INPP5E), mRNA.	9	138442891	138454076	-	rs4487900	9	138423122	0	SDCCAG3	10807	1	0.4296	0.993	0.993	19769	cis	8.141e-19	0.000999	0.4301	0.4109	46	70	26
crblm	ILMN_1811301	INPP5E	56623	inositol polyphosphate-5-phosphatase, 72 kDa (INPP5E), mRNA.	9	138442891	138454076	-	rs10870165	9	138436422	0	PMPCA	23203	1	0.486	1	1	6469	cis	3.035e-25	0.000999	0.5355	0.4526	38	71	34
crblm	ILMN_1811301	INPP5E	56623	inositol polyphosphate-5-phosphatase, 72 kDa (INPP5E), mRNA.	9	138442891	138454076	-	rs563	9	138416306	0	SDCCAG3	10807	0.1575	0.2937	1	1	26585	cis	1.683e-12	0.000999	0.2985	-0.3509	75	52	16
crblm	ILMN_1811301	INPP5E	56623	inositol polyphosphate-5-phosphatase, 72 kDa (INPP5E), mRNA.	9	138442891	138454076	-	rs1132005	9	138416748	0	SDCCAG3	10807	0.618	0.493	1	1	26143	cis	9.088e-10	0.000999	0.2343	-0.3079	35	75	33
crblm	ILMN_1811301	INPP5E	56623	inositol polyphosphate-5-phosphatase, 72 kDa (INPP5E), mRNA.	9	138442891	138454076	-	rs3087886	9	138421404	0	SDCCAG3	10807	0.612	0.451	1	1	21487	cis	4.234e-17	0.000999	0.3952	0.4039	41	75	27
crblm	ILMN_1811301	INPP5E	56623	inositol polyphosphate-5-phosphatase, 72 kDa (INPP5E), mRNA.	9	138442891	138454076	-	rs7848555	9	138371938	0	GPSM1	26086	0.315	0.486	1	1	70953	cis	9.557e-10	0.000999	0.2338	0.2873	41	65	37
crblm	ILMN_1811301	INPP5E	56623	inositol polyphosphate-5-phosphatase, 72 kDa (INPP5E), mRNA.	9	138442891	138454076	-	rs10781496	9	138380907	0	CARD9	64170	0.611	0.4441	1	1	61984	cis	4.337e-14	0.000999	0.3335	-0.3515	46	67	30
crblm	ILMN_1811301	INPP5E	56623	inositol polyphosphate-5-phosphatase, 72 kDa (INPP5E), mRNA.	9	138442891	138454076	-	rs10870201	9	138376968	0	DNLZ	728489	0.6154	0.4755	1	1	65923	cis	3.266e-14	0.000999	0.3361	-0.3519	41	68	34
crblm	ILMN_1811301	INPP5E	56623	inositol polyphosphate-5-phosphatase, 72 kDa (INPP5E), mRNA.	9	138442891	138454076	-	rs3829109	9	138376587	0	DNLZ	728489	0.5591	0.3077	1	1	66304	cis	2.756e-10	0.000999	0.2469	-0.3261	70	58	15
crblm	ILMN_1811301	INPP5E	56623	inositol polyphosphate-5-phosphatase, 72 kDa (INPP5E), mRNA.	9	138442891	138454076	-	rs10781533	9	138375430	-742	DNLZ	728489	0.8652	0.4301	1	1	67461	cis	1.724e-08	0.006993	0.2024	0.2796	47	69	27
crblm	ILMN_1811301	INPP5E	56623	inositol polyphosphate-5-phosphatase, 72 kDa (INPP5E), mRNA.	9	138442891	138454076	-	rs10735662	9	138447690	0	INPP5E	56623	1	0.4965	1	1	0	cis	1.444e-19	0.000999	0.4416	0.4136	36	72	35
crblm	ILMN_1811301	INPP5E	56623	inositol polyphosphate-5-phosphatase, 72 kDa (INPP5E), mRNA.	9	138442891	138454076	-	rs3812570	9	138395025	0	SNAPC4	6621	1	0.4895	1	1	47866	cis	1.978e-09	0.000999	0.226	-0.296	37	72	34
crblm	ILMN_1811301	INPP5E	56623	inositol polyphosphate-5-phosphatase, 72 kDa (INPP5E), mRNA.	9	138442891	138454076	-	rs4567159	9	138396880	0	SNAPC4	6621	0.8662	0.4406	1	1	46011	cis	5.248e-14	0.000999	0.3317	-0.3637	44	72	27
crblm	ILMN_1811301	INPP5E	56623	inositol polyphosphate-5-phosphatase, 72 kDa (INPP5E), mRNA.	9	138442891	138454076	-	rs3812558	9	138388956	-893	SNAPC4	6621	1	0.4476	1	1	53935	cis	8.409e-14	0.000999	0.3273	-0.355	44	70	29
crblm	ILMN_1811301	INPP5E	56623	inositol polyphosphate-5-phosphatase, 72 kDa (INPP5E), mRNA.	9	138442891	138454076	-	rs10781505	9	138391176	0	SNAPC4	6621	0.7397	0.4965	1	1	51715	cis	1.341e-09	0.000999	0.2302	-0.3029	35	74	34
crblm	ILMN_1811301	INPP5E	56623	inositol polyphosphate-5-phosphatase, 72 kDa (INPP5E), mRNA.	9	138442891	138454076	-	rs11145793	9	138394344	0	SNAPC4	6621	0.1729	0.3147	1	1	48547	cis	4.856e-11	0.000999	0.2649	-0.3241	71	54	18
crblm	ILMN_1811301	INPP5E	56623	inositol polyphosphate-5-phosphatase, 72 kDa (INPP5E), mRNA.	9	138442891	138454076	-	rs10781511	9	138400587	0	SNAPC4	6621	0.1071	0.2972	1	1	42304	cis	4.065e-12	0.000999	0.2898	-0.3412	75	51	17
crblm	ILMN_1811301	INPP5E	56623	inositol polyphosphate-5-phosphatase, 72 kDa (INPP5E), mRNA.	9	138442891	138454076	-	rs10781500	9	138389159	-690	SNAPC4	6621	1	0.4476	1	1	53732	cis	8.409e-14	0.000999	0.3273	-0.355	44	70	29
crblm	ILMN_1811301	INPP5E	56623	inositol polyphosphate-5-phosphatase, 72 kDa (INPP5E), mRNA.	9	138442891	138454076	-	rs6560632	9	138491607	0	SEC16A	9919	1	0.4965	1	1	37531	cis	1.444e-19	0.000999	0.4416	0.4136	36	72	35
crblm	ILMN_1811301	INPP5E	56623	inositol polyphosphate-5-phosphatase, 72 kDa (INPP5E), mRNA.	9	138442891	138454076	-	rs1128874	9	138443245	0	INPP5E	56623	1	0.4965	1	1	0	cis	1.444e-19	0.000999	0.4416	0.4136	36	72	35
crblm	ILMN_1811301	INPP5E	56623	inositol polyphosphate-5-phosphatase, 72 kDa (INPP5E), mRNA.	9	138442891	138454076	-	rs11145760	9	138502415	2076	C9orf163	158055	1	0.4965	1	1	48339	cis	1.444e-19	0.000999	0.4416	0.4136	36	72	35
crblm	ILMN_1811301	INPP5E	56623	inositol polyphosphate-5-phosphatase, 72 kDa (INPP5E), mRNA.	9	138442891	138454076	-	rs11574903	9	138518891	0	NOTCH1	4851	1	0.3112	1	1	64815	cis	2.995e-09	0.001998	0.2215	-0.3145	68	61	14
crblm	ILMN_1811301	INPP5E	56623	inositol polyphosphate-5-phosphatase, 72 kDa (INPP5E), mRNA.	9	138442891	138454076	-	rs10870077	9	138383712	0	CARD9	64170	1	0.4476	1	1	59179	cis	8.409e-14	0.000999	0.3273	-0.355	44	70	29
crblm	ILMN_1811301	INPP5E	56623	inositol polyphosphate-5-phosphatase, 72 kDa (INPP5E), mRNA.	9	138442891	138454076	-	rs3812550	9	138372700	208	GPSM1	26086	0.7377	0.479	1	1	70191	cis	2.004e-11	0.000999	0.2739	-0.3196	40	69	34
crblm	ILMN_1811301	INPP5E	56623	inositol polyphosphate-5-phosphatase, 72 kDa (INPP5E), mRNA.	9	138442891	138454076	-	rs4298601	9	138423111	0	SDCCAG3	10807	0.4429	0.3217	1	1	19780	cis	3.702e-13	0.000999	0.3132	-0.359	68	58	17
crblm	ILMN_1811301	INPP5E	56623	inositol polyphosphate-5-phosphatase, 72 kDa (INPP5E), mRNA.	9	138442891	138454076	-	rs10781518	9	138420368	0	SDCCAG3	10807	0.618	0.493	1	1	22523	cis	9.088e-10	0.000999	0.2343	-0.3079	35	75	33
crblm	ILMN_1811301	INPP5E	56623	inositol polyphosphate-5-phosphatase, 72 kDa (INPP5E), mRNA.	9	138442891	138454076	-	rs3812575	9	138413080	371	SNAPC4	6621	0.618	0.493	1	1	29811	cis	9.088e-10	0.000999	0.2343	-0.3079	35	75	33
crblm	ILMN_1811301	INPP5E	56623	inositol polyphosphate-5-phosphatase, 72 kDa (INPP5E), mRNA.	9	138442891	138454076	-	rs7853207	9	138371766	0	GPSM1	26086	0.315	0.486	1	1	71125	cis	9.557e-10	0.000999	0.2338	0.2873	41	65	37
crblm	ILMN_1811301	INPP5E	56623	inositol polyphosphate-5-phosphatase, 72 kDa (INPP5E), mRNA.	9	138442891	138454076	-	rs10870194	9	138446855	0	INPP5E	56623	1	0.4965	1	1	0	cis	1.444e-19	0.000999	0.4416	0.4136	36	72	35
crblm	ILMN_1811301	INPP5E	56623	inositol polyphosphate-5-phosphatase, 72 kDa (INPP5E), mRNA.	9	138442891	138454076	-	rs10781542	9	138447260	0	INPP5E	56623	1	0.4965	1	1	0	cis	1.444e-19	0.000999	0.4416	0.4136	36	72	35
crblm	ILMN_1811301	INPP5E	56623	inositol polyphosphate-5-phosphatase, 72 kDa (INPP5E), mRNA.	9	138442891	138454076	-	rs1130635	9	138437690	0	PMPCA	23203	0.272	0.3531	1	1	5201	cis	4.543e-11	0.000999	0.2655	-0.3192	63	59	21
crblm	ILMN_1811301	INPP5E	56623	inositol polyphosphate-5-phosphatase, 72 kDa (INPP5E), mRNA.	9	138442891	138454076	-	rs10747044	9	138438950	917	PMPCA	23203	0.272	0.3531	1	1	3941	cis	4.543e-11	0.000999	0.2655	-0.3192	63	59	21
crblm	ILMN_1811301	INPP5E	56623	inositol polyphosphate-5-phosphatase, 72 kDa (INPP5E), mRNA.	9	138442891	138454076	-	rs10448340	9	138439890	1857	PMPCA	23203	0.5944	0.3776	1	1	3001	cis	4.81e-13	0.000999	0.3107	-0.3483	57	64	22
crblm	ILMN_1811301	INPP5E	56623	inositol polyphosphate-5-phosphatase, 72 kDa (INPP5E), mRNA.	9	138442891	138454076	-	rs3812594	9	138488774	0	SEC16A	9919	0.5526	0.3042	1	1	34698	cis	2.654e-15	0.000999	0.3591	-0.3926	71	57	15
crblm	ILMN_1811301	INPP5E	56623	inositol polyphosphate-5-phosphatase, 72 kDa (INPP5E), mRNA.	9	138442891	138454076	-	rs3812595	9	138488883	0	SEC16A	9919	0.4232	0.3014	0.986	0.986	34807	cis	3.046e-15	0.000999	0.3619	-0.3939	71	55	15
crblm	ILMN_1811301	INPP5E	56623	inositol polyphosphate-5-phosphatase, 72 kDa (INPP5E), mRNA.	9	138442891	138454076	-	rs4379550	9	138496247	0	SEC16A	9919	1	0.4965	1	1	42171	cis	1.444e-19	0.000999	0.4416	0.4136	36	0	35
crblm	ILMN_1811301	INPP5E	56623	inositol polyphosphate-5-phosphatase, 72 kDa (INPP5E), mRNA.	9	138442891	138454076	-	rs3923776	9	138451042	0	INPP5E	56623	0.6965	0.3112	1	1	0	cis	3.581e-14	0.000999	0.3353	-0.3807	69	59	15
crblm	ILMN_1811301	INPP5E	56623	inositol polyphosphate-5-phosphatase, 72 kDa (INPP5E), mRNA.	9	138442891	138454076	-	rs1127152	9	138455420	0	SEC16A	9919	1	0.4965	1	1	1344	cis	1.444e-19	0.000999	0.4416	0.4136	36	0	35
crblm	ILMN_1811301	INPP5E	56623	inositol polyphosphate-5-phosphatase, 72 kDa (INPP5E), mRNA.	9	138442891	138454076	-	rs10781507	9	138391879	0	SNAPC4	6621	1	0.4476	1	1	51012	cis	8.409e-14	0.000999	0.3273	-0.355	44	70	29
crblm	ILMN_1811301	INPP5E	56623	inositol polyphosphate-5-phosphatase, 72 kDa (INPP5E), mRNA.	9	138442891	138454076	-	rs10870139	9	138423090	0	SDCCAG3	10807	0.3375	0.3182	1	1	19801	cis	7.123e-14	0.000999	0.3289	-0.3671	69	57	17
crblm	ILMN_1811301	INPP5E	56623	inositol polyphosphate-5-phosphatase, 72 kDa (INPP5E), mRNA.	9	138442891	138454076	-	rs4077515	9	138386317	0	CARD9	64170	1	0.4476	1	1	56574	cis	8.409e-14	0.000999	0.3273	-0.355	44	70	29
crblm	ILMN_1811301	INPP5E	56623	inositol polyphosphate-5-phosphatase, 72 kDa (INPP5E), mRNA.	9	138442891	138454076	-	rs11145756	9	138484406	0	SEC16A	9919	1	0.4965	1	1	30330	cis	1.444e-19	0.000999	0.4416	0.4136	36	72	35
crblm	ILMN_1811301	INPP5E	56623	inositol polyphosphate-5-phosphatase, 72 kDa (INPP5E), mRNA.	9	138442891	138454076	-	rs3812584	9	138432540	0	PMPCA	23203	1	0.486	1	1	10351	cis	3.035e-25	0.000999	0.5355	0.4526	38	71	34
crblm	ILMN_1811301	INPP5E	56623	inositol polyphosphate-5-phosphatase, 72 kDa (INPP5E), mRNA.	9	138442891	138454076	-	rs10870149	9	138374718	-1454	DNLZ	728489	0.4025	0.4825	1	1	68173	cis	3.48e-10	0.000999	0.2444	0.2958	41	66	36
crblm	ILMN_1811301	INPP5E	56623	inositol polyphosphate-5-phosphatase, 72 kDa (INPP5E), mRNA.	9	138442891	138454076	-	rs10870166	9	138436737	0	PMPCA	23203	0.272	0.3531	1	1	6154	cis	4.543e-11	0.000999	0.2655	-0.3192	63	59	21
crblm	ILMN_1811301	INPP5E	56623	inositol polyphosphate-5-phosphatase, 72 kDa (INPP5E), mRNA.	9	138442891	138454076	-	rs3812581	9	138431292	0	PMPCA	23203	0.2003	0.3497	1	1	11599	cis	1.142e-10	0.000999	0.2561	-0.3126	64	58	21
crblm	ILMN_1811301	INPP5E	56623	inositol polyphosphate-5-phosphatase, 72 kDa (INPP5E), mRNA.	9	138442891	138454076	-	rs10870146	9	138427875	0	PMPCA	23203	0.7351	0.4371	1	1	15016	cis	1.44e-18	0.000999	0.4233	0.4145	44	73	26
crblm	ILMN_1811301	INPP5E	56623	inositol polyphosphate-5-phosphatase, 72 kDa (INPP5E), mRNA.	9	138442891	138454076	-	rs10870202	9	138377232	0	DNLZ	728489	1	0.4965	1	1	65659	cis	7.81e-13	0.000999	0.306	-0.3443	36	72	35
crblm	ILMN_1811301	INPP5E	56623	inositol polyphosphate-5-phosphatase, 72 kDa (INPP5E), mRNA.	9	138442891	138454076	-	rs3812591	9	138461433	0	SEC16A	9919	0.6965	0.3112	1	1	7357	cis	3.581e-14	0.000999	0.3353	-0.3807	69	59	15
crblm	ILMN_1705464	MRPL41	64975	mitochondrial ribosomal protein L41 (MRPL41), nuclear gene encoding mitochondrial protein, mRNA.	9	139566164	139566826	+	rs2366254	7	140871421	-26271	AGK	55750	0.6175	0.486	1	1	NA	trans	6.808e-08	0.02697	0.1872	-0.2065	36	75	32
crblm	ILMN_1778968	ZNF438	220929	zinc finger protein 438 (ZNF438), mRNA.	10	31173568	31313360	-	rs309716	4	177640446	153099	SPCS3	60559	0.2494	0.3217	1	1	NA	trans	2.031e-08	0.01399	0.2006	0.1448	69	56	18
crblm	ILMN_1778968	ZNF438	220929	zinc finger protein 438 (ZNF438), mRNA.	10	31173568	31313360	-	rs309720	4	177637703	150356	SPCS3	60559	0.2494	0.3217	1	1	NA	trans	2.031e-08	0.01399	0.2006	0.1448	69	56	18
crblm	ILMN_1778968	ZNF438	220929	zinc finger protein 438 (ZNF438), mRNA.	10	31173568	31313360	-	rs4690445	4	177643387	156040	SPCS3	60559	0.2494	0.3217	1	1	NA	trans	2.031e-08	0.01399	0.2006	0.1448	69	56	18
crblm	ILMN_1778968	ZNF438	220929	zinc finger protein 438 (ZNF438), mRNA.	10	31173568	31313360	-	rs309737	4	177650433	163086	SPCS3	60559	0.2494	0.3217	1	1	NA	trans	2.031e-08	0.01399	0.2006	0.1448	69	56	18
crblm	ILMN_1778968	ZNF438	220929	zinc finger protein 438 (ZNF438), mRNA.	10	31173568	31313360	-	rs309736	4	177650134	162787	SPCS3	60559	0.2494	0.3217	1	1	NA	trans	2.031e-08	0.01399	0.2006	0.1448	69	56	18
crblm	ILMN_1778968	ZNF438	220929	zinc finger protein 438 (ZNF438), mRNA.	10	31173568	31313360	-	rs11945649	4	177665257	-176427	VEGFC	7424	0.2494	0.3217	1	1	NA	trans	2.031e-08	0.01399	0.2006	0.1448	69	56	18
crblm	ILMN_1778968	ZNF438	220929	zinc finger protein 438 (ZNF438), mRNA.	10	31173568	31313360	-	rs309735	4	177646844	159497	SPCS3	60559	0.2494	0.3217	1	1	NA	trans	2.031e-08	0.01399	0.2006	0.1448	69	56	18
crblm	ILMN_1778968	ZNF438	220929	zinc finger protein 438 (ZNF438), mRNA.	10	31173568	31313360	-	rs13135906	4	177667388	-174296	VEGFC	7424	0.3451	0.3287	1	1	NA	trans	5.702e-09	0.004995	0.2146	0.1504	67	58	18
crblm	ILMN_1778968	ZNF438	220929	zinc finger protein 438 (ZNF438), mRNA.	10	31173568	31313360	-	rs437056	4	177672951	-168733	VEGFC	7424	0.3451	0.3287	1	1	NA	trans	5.702e-09	0.004995	0.2146	0.1504	67	58	18
crblm	ILMN_1778968	ZNF438	220929	zinc finger protein 438 (ZNF438), mRNA.	10	31173568	31313360	-	rs13117223	4	177671527	-170157	VEGFC	7424	0.3451	0.3287	1	1	NA	trans	5.702e-09	0.004995	0.2146	0.1504	67	58	18
crblm	ILMN_1778968	ZNF438	220929	zinc finger protein 438 (ZNF438), mRNA.	10	31173568	31313360	-	rs13132587	4	177634053	146706	SPCS3	60559	0.2494	0.3217	1	1	NA	trans	2.031e-08	0.01399	0.2006	0.1448	69	56	18
crblm	ILMN_1778968	ZNF438	220929	zinc finger protein 438 (ZNF438), mRNA.	10	31173568	31313360	-	rs408548	4	177673193	-168491	VEGFC	7424	0.3451	0.3287	1	1	NA	trans	5.702e-09	0.004995	0.2146	0.1504	67	58	18
crblm	ILMN_1778968	ZNF438	220929	zinc finger protein 438 (ZNF438), mRNA.	10	31173568	31313360	-	rs309733	4	177645518	158171	SPCS3	60559	0.1729	0.3147	1	1	NA	trans	1.16e-08	0.008991	0.2068	0.1464	71	54	18
crblm	ILMN_1778968	ZNF438	220929	zinc finger protein 438 (ZNF438), mRNA.	10	31173568	31313360	-	rs428054	4	177644020	156673	SPCS3	60559	0.2494	0.3217	1	1	NA	trans	2.031e-08	0.01399	0.2006	0.1448	69	56	18
crblm	ILMN_1778968	ZNF438	220929	zinc finger protein 438 (ZNF438), mRNA.	10	31173568	31313360	-	rs309738	4	177650699	163352	SPCS3	60559	0.2494	0.3217	1	1	NA	trans	2.031e-08	0.01399	0.2006	0.1448	69	56	18
crblm	ILMN_1778968	ZNF438	220929	zinc finger protein 438 (ZNF438), mRNA.	10	31173568	31313360	-	rs177950	4	177646084	158737	SPCS3	60559	0.2494	0.3217	1	1	NA	trans	2.031e-08	0.01399	0.2006	0.1448	69	56	18
crblm	ILMN_1680996	ALOX5	240	arachidonate 5-lipoxygenase (ALOX5), mRNA.	10	45189634	45261570	+	rs2310776	10	45195336	0	ALOX5	240	0.7705	0.1748	0.993	1	0	cis	8.221e-09	0.004995	0.2119	-0.4859	97	40	5
crblm	ILMN_1680996	ALOX5	240	arachidonate 5-lipoxygenase (ALOX5), mRNA.	10	45189634	45261570	+	rs3780897	10	45195072	0	ALOX5	240	0.7705	0.1748	0.993	1	0	cis	8.221e-09	0.004995	0.2119	-0.4859	97	40	5
crblm	ILMN_1680996	ALOX5	240	arachidonate 5-lipoxygenase (ALOX5), mRNA.	10	45189634	45261570	+	rs3780898	10	45197447	0	ALOX5	240	0.7705	0.1748	0.993	1	0	cis	8.221e-09	0.004995	0.2119	-0.4859	97	40	5
crblm	ILMN_1680996	ALOX5	240	arachidonate 5-lipoxygenase (ALOX5), mRNA.	10	45189634	45261570	+	rs7084793	10	45185085	-4549	ALOX5	240	0.7705	0.1748	0.993	1	4549	cis	8.221e-09	0.004995	0.2119	-0.4859	97	40	5
crblm	ILMN_1680996	ALOX5	240	arachidonate 5-lipoxygenase (ALOX5), mRNA.	10	45189634	45261570	+	rs12774369	10	45196922	0	ALOX5	240	0.7705	0.1748	0.993	1	0	cis	8.221e-09	0.004995	0.2119	-0.4859	97	40	5
crblm	ILMN_1680996	ALOX5	240	arachidonate 5-lipoxygenase (ALOX5), mRNA.	10	45189634	45261570	+	rs17157736	10	45195415	0	ALOX5	240	0.7705	0.1748	0.993	1	0	cis	8.221e-09	0.004995	0.2119	-0.4859	97	40	5
crblm	ILMN_1680996	ALOX5	240	arachidonate 5-lipoxygenase (ALOX5), mRNA.	10	45189634	45261570	+	rs3780894	10	45194666	0	ALOX5	240	0.7705	0.1748	0.993	1	0	cis	8.221e-09	0.004995	0.2119	-0.4859	97	40	5
crblm	ILMN_1680996	ALOX5	240	arachidonate 5-lipoxygenase (ALOX5), mRNA.	10	45189634	45261570	+	rs12783095	10	45192216	0	ALOX5	240	0.7705	0.1748	0.993	1	0	cis	8.221e-09	0.004995	0.2119	-0.4859	97	40	5
crblm	ILMN_1680996	ALOX5	240	arachidonate 5-lipoxygenase (ALOX5), mRNA.	10	45189634	45261570	+	rs11239497	10	45196613	0	ALOX5	240	0.7705	0.1748	0.993	1	0	cis	8.221e-09	0.004995	0.2119	-0.4859	97	40	5
[truncated: 17,718 more rows]
